# Supplementary material for: Pan-cancer analysis of ARFs family and ARF5 promoted the progression of hepatocellular carcinoma
Source: Heliyon. 2024 Apr 6;10(7):e29099. doi: 10.1016/j.heliyon.2024.e29099 (PMC11015141; doi:10.1016/j.heliyon.2024.e29099)
Supplement: Multimedia component 5 [file mmc5.xlsx]

## Sheet: Table S1
Table S1. Expression of ARFs in Pan-cancer analyzed by TCGA and GTEx database.
samples	cancer type	sample type	study	ARF1	ARF3	ARF4	ARF5	ARF6
GTEX-1117F-2226-SM-5N9CH	OV	Normal	GTEX	8.22	4.873	6.854	6.534	4.085
GTEX-1117F-2426-SM-5EGGH	UCEC	Normal	GTEX	8.314	5.3	6.912	7.652	4.545
GTEX-1117F-2426-SM-5EGGH	UCS	Normal	GTEX	8.314	5.3	6.912	7.652	4.545
GTEX-1117F-2826-SM-5GZXL	BRCA	Normal	GTEX	8.01	5.072	6.431	6.873	4.722
GTEX-1117F-3226-SM-5N9CT	LGG	Normal	GTEX	7.284	6.271	4.76	7.044	2.353
GTEX-1117F-3226-SM-5N9CT	GBM	Normal	GTEX	7.284	6.271	4.76	7.044	2.353
GTEX-111CU-0126-SM-5GZWZ	ACC	Normal	GTEX	7.812	6.166	6.872	6.417	4.133
GTEX-111CU-0226-SM-5GZXC	THCA	Normal	GTEX	8.441	6.866	7.346	7.153	4.688
GTEX-111CU-0326-SM-5GZXO	LUAD	Normal	GTEX	8.752	6.291	7.582	6.913	5.684
GTEX-111CU-0326-SM-5GZXO	LUSC	Normal	GTEX	8.752	6.291	7.582	6.913	5.684
GTEX-111CU-0526-SM-5EGHK	PAAD	Normal	GTEX	7.233	4.269	6.03	6.298	2.964
GTEX-111CU-0726-SM-5GZYD	ESCA	Normal	GTEX	7.892	6.165	6.695	7.333	6.112
GTEX-111CU-0926-SM-5EGIK	STAD	Normal	GTEX	7.326	4.79	6.105	6.406	4.202
GTEX-111CU-1126-SM-5EGIM	SKCM	Normal	GTEX	7.532	5.484	5.412	7.447	5.531
GTEX-111CU-1226-SM-5EGIN	READ	Normal	GTEX	8.001	5.91	6.686	6.856	4.506
GTEX-111CU-1226-SM-5EGIN	COAD	Normal	GTEX	8.001	5.91	6.686	6.856	4.506
GTEX-111CU-1426-SM-5GZYP	READ	Normal	GTEX	8.226	6.39	6.872	7.206	5.985
GTEX-111CU-1426-SM-5GZYP	COAD	Normal	GTEX	8.226	6.39	6.872	7.206	5.985
GTEX-111CU-1526-SM-5N9FS	PRAD	Normal	GTEX	7.99	5.558	6.886	7.169	4.432
GTEX-111CU-1726-SM-5EGHM	TGCT	Normal	GTEX	8.243	6.074	6.952	7.1	4.349
GTEX-111CU-1926-SM-5GZYZ	SKCM	Normal	GTEX	7.243	5.095	5.512	7.27	4.387
GTEX-111FC-0126-SM-5N9DL	SKCM	Normal	GTEX	7.701	5.883	5.763	8.142	5.905
GTEX-111FC-1026-SM-5GZX1	THCA	Normal	GTEX	8.284	5.942	6.631	6.779	4.201
GTEX-111FC-1126-SM-5GZWU	LUSC	Normal	GTEX	8.126	5.447	6.808	6.819	4.948
GTEX-111FC-1126-SM-5GZWU	LUAD	Normal	GTEX	8.126	5.447	6.808	6.819	4.948
GTEX-111FC-1926-SM-5GZYC	TGCT	Normal	GTEX	7.828	5.373	6.424	6.836	3.92
GTEX-111FC-2026-SM-5GZYO	PRAD	Normal	GTEX	7.716	4.929	6.41	6.94	4.544
GTEX-111FC-2526-SM-5GZXU	SKCM	Normal	GTEX	7.407	5.321	5.805	7.351	4.699
GTEX-111FC-3126-SM-5GZZ2	LGG	Normal	GTEX	7.597	7.025	5.266	7.149	3.06
GTEX-111FC-3126-SM-5GZZ2	GBM	Normal	GTEX	7.597	7.025	5.266	7.149	3.06
GTEX-111VG-0526-SM-5N9BW	THCA	Normal	GTEX	7.402	5.061	6.143	6.68	4.266
GTEX-111VG-0726-SM-5GIDC	LUSC	Normal	GTEX	8.499	5.918	7.747	7.15	5.026
GTEX-111VG-0726-SM-5GIDC	LUAD	Normal	GTEX	8.499	5.918	7.747	7.15	5.026
GTEX-111VG-1626-SM-5EGIO	SKCM	Normal	GTEX	7.501	5.457	5.484	7.87	6.028
GTEX-111VG-1926-SM-5GIDO	TGCT	Normal	GTEX	8.45	5.321	6.356	6.852	4.086
GTEX-111VG-2226-SM-5N9DU	READ	Normal	GTEX	7.564	5.137	6.493	6.499	4.508
GTEX-111VG-2226-SM-5N9DU	COAD	Normal	GTEX	7.564	5.137	6.493	6.499	4.508
GTEX-111VG-2426-SM-5GZXD	SKCM	Normal	GTEX	7.862	5.7	6.324	7.696	6.007
GTEX-111YS-0006-SM-5NQBE	DLBC	Normal	GTEX	7.42	5.124	4.921	6.655	3.531
GTEX-111YS-0006-SM-5NQBE	LAML	Normal	GTEX	7.42	5.124	4.921	6.655	3.531
GTEX-111YS-0006-SM-5NQBE	THYM	Normal	GTEX	7.42	5.124	4.921	6.655	3.531
GTEX-111YS-0126-SM-5987T	ACC	Normal	GTEX	7.64	5.362	6.717	6.177	3.894
GTEX-111YS-0626-SM-5GZXV	LUSC	Normal	GTEX	8.682	6.123	7.192	7.085	5.284
GTEX-111YS-0626-SM-5GZXV	LUAD	Normal	GTEX	8.682	6.123	7.192	7.085	5.284
GTEX-111YS-0726-SM-5GZY8	THCA	Normal	GTEX	8.086	5.79	6.792	6.868	4.163
GTEX-111YS-0926-SM-5EGGI	ESCA	Normal	GTEX	8.128	6.442	6.662	7.26	6.427
GTEX-111YS-1126-SM-5GZYQ	STAD	Normal	GTEX	7.061	4.637	5.803	6.271	4.012
GTEX-111YS-1226-SM-5EGGJ	PAAD	Normal	GTEX	6.618	3.595	5.208	6.158	2.646
GTEX-111YS-1526-SM-5GZYW	SKCM	Normal	GTEX	7.703	5.885	5.746	7.632	5.526
GTEX-111YS-1626-SM-5GZZ9	READ	Normal	GTEX	7.927	5.765	6.403	6.578	4.417
GTEX-111YS-1626-SM-5GZZ9	COAD	Normal	GTEX	7.927	5.765	6.403	6.578	4.417
GTEX-111YS-1726-SM-5GIED	PRAD	Normal	GTEX	7.749	5.283	6.375	6.726	4.284
GTEX-111YS-1826-SM-5GIEP	READ	Normal	GTEX	7.985	5.444	6.554	6.506	4.476
GTEX-111YS-1826-SM-5GIEP	COAD	Normal	GTEX	7.985	5.444	6.554	6.506	4.476
GTEX-111YS-1926-SM-5GICC	BRCA	Normal	GTEX	8.073	5.632	6.568	6.944	4.95
GTEX-111YS-2026-SM-5EGGL	TGCT	Normal	GTEX	8.05	5.921	6.689	6.862	4.39
GTEX-1122O-0126-SM-5GICA	LUAD	Normal	GTEX	8.587	6.104	6.671	7.383	4.974
GTEX-1122O-0126-SM-5GICA	LUSC	Normal	GTEX	8.587	6.104	6.671	7.383	4.974
GTEX-1122O-0226-SM-5N9DA	THCA	Normal	GTEX	8.099	5.785	6.906	6.94	4.293
GTEX-1122O-0326-SM-5H124	ACC	Normal	GTEX	7.762	6.194	7.229	6.469	4.129
GTEX-1122O-0726-SM-5GIEV	PAAD	Normal	GTEX	6.91	3.888	5.47	6.617	2.587
GTEX-1122O-1426-SM-5H11R	READ	Normal	GTEX	7.862	5.791	6.401	6.838	4.418
GTEX-1122O-1426-SM-5H11R	COAD	Normal	GTEX	7.862	5.791	6.401	6.838	4.418
GTEX-1122O-1526-SM-5N9CL	COAD	Normal	GTEX	8.038	6.055	6.154	7.051	5.723
GTEX-1122O-1526-SM-5N9CL	READ	Normal	GTEX	8.038	6.055	6.154	7.051	5.723
GTEX-1122O-1726-SM-5GICM	ESCA	Normal	GTEX	7.902	5.596	6.181	7.404	6.521
GTEX-1122O-1926-SM-5EGIQ	STAD	Normal	GTEX	6.896	4.521	5.378	6.082	3.551
GTEX-1122O-2126-SM-5EGIR	SKCM	Normal	GTEX	7.845	5.258	6.045	7.892	6.302
GTEX-1128S-0126-SM-5H12S	THCA	Normal	GTEX	8.189	6.296	7.055	7.087	4.587
GTEX-1128S-0826-SM-5GZZI	PAAD	Normal	GTEX	7.045	4.103	5.788	5.78	2.936
GTEX-1128S-1626-SM-5H12O	READ	Normal	GTEX	7.87	5.737	6.467	7.043	5.077
GTEX-1128S-1626-SM-5H12O	COAD	Normal	GTEX	7.87	5.737	6.467	7.043	5.077
GTEX-1128S-2326-SM-5GZZY	SKCM	Normal	GTEX	7.432	5.529	5.65	7.284	5.47
GTEX-1128S-2726-SM-5H12C	GBM	Normal	GTEX	7.596	7.11	5.252	7.192	3.094
GTEX-1128S-2726-SM-5H12C	LGG	Normal	GTEX	7.596	7.11	5.252	7.192	3.094
GTEX-113IC-0006-SM-5NQ9C	LAML	Normal	GTEX	7.419	5.254	5.278	7.175	4.999
GTEX-113IC-0006-SM-5NQ9C	THYM	Normal	GTEX	7.419	5.254	5.278	7.175	4.999
GTEX-113IC-0006-SM-5NQ9C	DLBC	Normal	GTEX	7.419	5.254	5.278	7.175	4.999
GTEX-113IC-0126-SM-5HL6T	SKCM	Normal	GTEX	7.765	5.491	6.474	7.384	4.883
GTEX-113JC-0006-SM-5O997	DLBC	Normal	GTEX	6.512	3.552	3.763	4.435	2.986
GTEX-113JC-0006-SM-5O997	THYM	Normal	GTEX	6.512	3.552	3.763	4.435	2.986
GTEX-113JC-0006-SM-5O997	LAML	Normal	GTEX	6.512	3.552	3.763	4.435	2.986
GTEX-113JC-0126-SM-5EGJW	THCA	Normal	GTEX	8.227	5.89	7.366	7.395	4.857
GTEX-113JC-2226-SM-5EGJG	UCEC	Normal	GTEX	8.404	5.659	6.865	7.192	4.381
GTEX-113JC-2226-SM-5EGJG	UCS	Normal	GTEX	8.404	5.659	6.865	7.192	4.381
GTEX-113JC-2326-SM-5EQ4E	SKCM	Normal	GTEX	7.96	5.902	6.318	7.769	5.815
GTEX-117XS-0005-SM-5PNU6	DLBC	Normal	GTEX	6.119	3.039	2.928	4.455	3.181
GTEX-117XS-0005-SM-5PNU6	LAML	Normal	GTEX	6.119	3.039	2.928	4.455	3.181
GTEX-117XS-0005-SM-5PNU6	THYM	Normal	GTEX	6.119	3.039	2.928	4.455	3.181
GTEX-117XS-0526-SM-5987Q	THCA	Normal	GTEX	8.118	5.803	6.837	7.034	4.952
GTEX-117XS-1926-SM-5GICO	BRCA	Normal	GTEX	7.669	4.865	6.318	6.391	4.786
GTEX-117XS-2026-SM-5GID1	TGCT	Normal	GTEX	8.234	5.365	6.59	6.856	4.212
GTEX-117XS-2226-SM-5GIE1	READ	Normal	GTEX	7.859	5.116	6.474	6.928	4.188
GTEX-117XS-2226-SM-5GIE1	COAD	Normal	GTEX	7.859	5.116	6.474	6.928	4.188
GTEX-117XS-2726-SM-5N9BL	SKCM	Normal	GTEX	7.508	5.643	5.544	7.802	5.974
GTEX-117XS-3026-SM-5N9CA	GBM	Normal	GTEX	8.076	7.307	5.513	7.93	2.996
GTEX-117XS-3026-SM-5N9CA	LGG	Normal	GTEX	8.076	7.307	5.513	7.93	2.996
GTEX-117YW-0005-SM-5NQ8Z	THYM	Normal	GTEX	6.841	4.105	4.049	5.213	4.302
GTEX-117YW-0005-SM-5NQ8Z	DLBC	Normal	GTEX	6.841	4.105	4.049	5.213	4.302
GTEX-117YW-0005-SM-5NQ8Z	LAML	Normal	GTEX	6.841	4.105	4.049	5.213	4.302
GTEX-117YW-0126-SM-5EGGN	THCA	Normal	GTEX	8.119	5.909	6.96	7.005	4.204
GTEX-117YW-0526-SM-5H11C	LUAD	Normal	GTEX	8.207	5.745	7.187	7.308	4.893
GTEX-117YW-0526-SM-5H11C	LUSC	Normal	GTEX	8.207	5.745	7.187	7.308	4.893
GTEX-117YW-1426-SM-5EGGO	PRAD	Normal	GTEX	7.498	4.943	6.078	6.405	4.475
GTEX-117YW-1526-SM-5EGGP	TGCT	Normal	GTEX	8.15	5.266	6.336	6.58	3.908
GTEX-117YW-1826-SM-5PNY5	READ	Normal	GTEX	8.004	5.484	7.28	6.723	6.809
GTEX-117YW-1826-SM-5PNY5	COAD	Normal	GTEX	8.004	5.484	7.28	6.723	6.809
GTEX-117YW-1926-SM-5H121	ESCA	Normal	GTEX	8.115	5.41	6.271	8.221	6.595
GTEX-117YW-2226-SM-5N9DB	STAD	Normal	GTEX	8.031	5.005	6.758	5.772	4.582
GTEX-117YW-2626-SM-5GZZH	SKCM	Normal	GTEX	7.998	5.621	6.364	7.923	5.391
GTEX-117YX-0226-SM-5EGH6	PAAD	Normal	GTEX	7.08	4.018	6.022	6.089	3.148
GTEX-117YX-0526-SM-5EGJH	COAD	Normal	GTEX	7.883	5.662	6.515	6.786	4.642
GTEX-117YX-0526-SM-5EGJH	READ	Normal	GTEX	7.883	5.662	6.515	6.786	4.642
GTEX-117YX-0826-SM-5H11J	READ	Normal	GTEX	8.176	6.13	6.56	6.958	4.608
GTEX-117YX-0826-SM-5H11J	COAD	Normal	GTEX	8.176	6.13	6.56	6.958	4.608
GTEX-117YX-1226-SM-5H11S	THCA	Normal	GTEX	8.044	5.808	6.728	6.859	4.429
GTEX-117YX-1326-SM-5H125	LUAD	Normal	GTEX	8.657	6.137	7.167	7.086	5.526
GTEX-117YX-1326-SM-5H125	LUSC	Normal	GTEX	8.657	6.137	7.167	7.086	5.526
GTEX-117YX-1426-SM-5H12H	BRCA	Normal	GTEX	7.895	5.253	6.358	6.845	4.325
GTEX-117YX-1526-SM-5H12T	PRAD	Normal	GTEX	7.945	5.493	6.56	6.737	4.516
GTEX-117YX-1626-SM-5GZZG	ESCA	Normal	GTEX	7.954	5.468	6.584	7.374	6.729
GTEX-117YX-1926-SM-5GIEC	SKCM	Normal	GTEX	7.723	5.157	5.83	7.015	5.217
GTEX-117YX-2326-SM-5H12W	SKCM	Normal	GTEX	7.908	5.671	5.864	7.412	5.777
GTEX-1192W-0005-SM-5NQBQ	DLBC	Normal	GTEX	6.762	3.487	3.725	5.388	3.752
GTEX-1192W-0005-SM-5NQBQ	THYM	Normal	GTEX	6.762	3.487	3.725	5.388	3.752
GTEX-1192W-0005-SM-5NQBQ	LAML	Normal	GTEX	6.762	3.487	3.725	5.388	3.752
GTEX-1192W-2326-SM-5N9BS	TGCT	Normal	GTEX	7.858	5.13	6.708	6.677	4.208
GTEX-1192X-0005-SM-5NQC3	LAML	Normal	GTEX	3.713	0.971	1.345	1.774	0.74
GTEX-1192X-0005-SM-5NQC3	THYM	Normal	GTEX	3.713	0.971	1.345	1.774	0.74
GTEX-1192X-0005-SM-5NQC3	DLBC	Normal	GTEX	3.713	0.971	1.345	1.774	0.74
GTEX-1192X-0226-SM-5H12D	SKCM	Normal	GTEX	7.963	6.042	5.881	7.732	5.722
GTEX-1192X-1026-SM-5H12P	LIHC	Normal	GTEX	8.3	6.036	7.493	7.562	5.441
GTEX-1192X-1126-SM-5EGGU	THCA	Normal	GTEX	8.187	6.379	6.257	7.004	4.272
GTEX-1192X-2326-SM-5987X	BRCA	Normal	GTEX	7.933	5.435	6.171	6.795	4.621
GTEX-1192X-2726-SM-5N9DN	SKCM	Normal	GTEX	7.953	5.845	5.645	7.85	5.961
GTEX-1192X-3126-SM-5N9BY	LGG	Normal	GTEX	7.999	7.258	5.66	7.606	3.289
GTEX-1192X-3126-SM-5N9BY	GBM	Normal	GTEX	7.999	7.258	5.66	7.606	3.289
GTEX-11DXW-0226-SM-5H122	SKCM	Normal	GTEX	7.839	5.59	6.608	8.175	6.052
GTEX-11DXW-0626-SM-5N9ER	BRCA	Normal	GTEX	7.635	5.171	6.453	7.053	4.963
GTEX-11DXW-0826-SM-5H118	SKCM	Normal	GTEX	7.566	5.509	6.188	7.595	5.787
GTEX-11DXW-1126-SM-5H12Q	GBM	Normal	GTEX	7.701	7.051	5.165	7.466	2.687
GTEX-11DXW-1126-SM-5H12Q	LGG	Normal	GTEX	7.701	7.051	5.165	7.466	2.687
GTEX-11DXX-0005-SM-5NQ8B	THYM	Normal	GTEX	7.484	5.189	5.34	6.896	3.561
GTEX-11DXX-0005-SM-5NQ8B	DLBC	Normal	GTEX	7.484	5.189	5.34	6.896	3.561
GTEX-11DXX-0005-SM-5NQ8B	LAML	Normal	GTEX	7.484	5.189	5.34	6.896	3.561
GTEX-11DXX-0126-SM-5EGH7	ACC	Normal	GTEX	7.993	6.227	7.307	6.565	4.388
GTEX-11DXX-0226-SM-5P9HL	THCA	Normal	GTEX	8.259	5.99	7.182	6.992	4.486
GTEX-11DXX-0926-SM-5H112	PAAD	Normal	GTEX	6.785	3.7	5.685	5.932	2.747
GTEX-11DXX-1126-SM-5GZZK	ESCA	Normal	GTEX	8.138	6.19	6.88	7.211	6.373
GTEX-11DXX-1326-SM-5GIDZ	STAD	Normal	GTEX	7.667	5.115	6.303	6.863	4.579
GTEX-11DXX-1426-SM-5GIDU	OV	Normal	GTEX	8.107	5.731	7.267	6.897	4.26
GTEX-11DXX-1526-SM-5H115	UCS	Normal	GTEX	8.484	6.021	7.267	7.294	4.536
GTEX-11DXX-1526-SM-5H115	UCEC	Normal	GTEX	8.484	6.021	7.267	7.294	4.536
GTEX-11DXX-1826-SM-5H126	COAD	Normal	GTEX	7.875	5.884	6.745	6.945	5.412
GTEX-11DXX-1826-SM-5H126	READ	Normal	GTEX	7.875	5.884	6.745	6.945	5.412
GTEX-11DXX-1926-SM-5EGJK	READ	Normal	GTEX	7.935	5.816	6.439	6.709	4.459
GTEX-11DXX-1926-SM-5EGJK	COAD	Normal	GTEX	7.935	5.816	6.439	6.709	4.459
GTEX-11DXX-2126-SM-5PNYR	SKCM	Normal	GTEX	7.856	5.961	5.8	7.623	5.495
GTEX-11DXX-2426-SM-5GZZW	SKCM	Normal	GTEX	7.638	5.592	5.934	7.358	5.584
GTEX-11DXY-0006-SM-5NQ8N	LAML	Normal	GTEX	6.793	3.725	4.193	5.023	4.085
GTEX-11DXY-0006-SM-5NQ8N	DLBC	Normal	GTEX	6.793	3.725	4.193	5.023	4.085
GTEX-11DXY-0006-SM-5NQ8N	THYM	Normal	GTEX	6.793	3.725	4.193	5.023	4.085
GTEX-11DXY-0126-SM-5H11Q	SKCM	Normal	GTEX	7.746	5.608	5.86	7.688	6.179
GTEX-11DXY-0226-SM-5H123	TGCT	Normal	GTEX	8.109	5.73	7.617	7.518	4.685
GTEX-11DXY-0426-SM-5H12R	THCA	Normal	GTEX	8.509	6.158	7.48	7.027	4.665
GTEX-11DXY-0526-SM-5EGGQ	LIHC	Normal	GTEX	6.345	3.131	4.669	5.857	3.236
GTEX-11DXY-1426-SM-5N9CN	ESCA	Normal	GTEX	8.07	5.335	6.587	7.333	6.878
GTEX-11DXY-1626-SM-5H12L	ACC	Normal	GTEX	7.667	5.206	6.84	6.539	4.008
GTEX-11DXY-2026-SM-5N9CZ	READ	Normal	GTEX	7.435	4.669	6.221	6.917	3.924
GTEX-11DXY-2026-SM-5N9CZ	COAD	Normal	GTEX	7.435	4.669	6.221	6.917	3.924
GTEX-11DXY-2626-SM-5GIE7	SKCM	Normal	GTEX	7.617	5.516	5.96	7.728	5.805
GTEX-11DXY-3226-SM-5GIDE	GBM	Normal	GTEX	8.078	7.539	5.675	7.704	3.242
GTEX-11DXY-3226-SM-5GIDE	LGG	Normal	GTEX	8.078	7.539	5.675	7.704	3.242
GTEX-11DXZ-0006-SM-5LZZH	THYM	Normal	GTEX	6.816	4.119	4.452	5.988	3.594
GTEX-11DXZ-0006-SM-5LZZH	DLBC	Normal	GTEX	6.816	4.119	4.452	5.988	3.594
GTEX-11DXZ-0006-SM-5LZZH	LAML	Normal	GTEX	6.816	4.119	4.452	5.988	3.594
GTEX-11DXZ-0126-SM-5EGGY	LIHC	Normal	GTEX	6.479	3.917	5.049	6.008	3.493
GTEX-11DXZ-0226-SM-5EGGZ	ACC	Normal	GTEX	7.779	5.734	6.922	6.357	4.355
GTEX-11DXZ-0726-SM-5N9C4	LUAD	Normal	GTEX	8.174	6.055	7.26	7.37	5.056
GTEX-11DXZ-0726-SM-5N9C4	LUSC	Normal	GTEX	8.174	6.055	7.26	7.37	5.056
GTEX-11DXZ-1626-SM-5GIDI	READ	Normal	GTEX	7.559	5.397	6.473	6.664	4.51
GTEX-11DXZ-1626-SM-5GIDI	COAD	Normal	GTEX	7.559	5.397	6.473	6.664	4.51
GTEX-11DXZ-1726-SM-5H12M	READ	Normal	GTEX	7.458	5.947	5.658	6.633	4.947
GTEX-11DXZ-1726-SM-5H12M	COAD	Normal	GTEX	7.458	5.947	5.658	6.633	4.947
GTEX-11DXZ-1826-SM-5H12Y	PRAD	Normal	GTEX	7.941	5.592	6.779	6.834	4.409
GTEX-11DXZ-1926-SM-5GZZL	BRCA	Normal	GTEX	7.539	4.997	5.99	6.642	4.125
GTEX-11DXZ-2026-SM-5987S	SKCM	Normal	GTEX	7.44	5.876	5.083	7.628	5.302
GTEX-11DXZ-2126-SM-59881	TGCT	Normal	GTEX	8.258	5.603	6.884	6.683	4.311
GTEX-11DXZ-2326-SM-5EGGV	SKCM	Normal	GTEX	7.97	6.338	5.703	8.171	5.973
GTEX-11DYG-0006-SM-5NQB2	THYM	Normal	GTEX	6.676	3.121	3.615	4.766	3.417
GTEX-11DYG-0006-SM-5NQB2	DLBC	Normal	GTEX	6.676	3.121	3.615	4.766	3.417
GTEX-11DYG-0006-SM-5NQB2	LAML	Normal	GTEX	6.676	3.121	3.615	4.766	3.417
GTEX-11DYG-0126-SM-59883	SKCM	Normal	GTEX	7.836	6.06	5.709	8.224	5.889
GTEX-11DYG-1326-SM-5N9DO	ESCA	Normal	GTEX	7.79	5.418	6.772	7.308	5.658
GTEX-11DYG-1526-SM-5A5JS	SKCM	Normal	GTEX	7.901	6.305	5.82	8.186	5.289
GTEX-11DYG-2526-SM-5N9BB	PRAD	Normal	GTEX	7.679	4.88	6.332	7.102	4.414
GTEX-11DZ1-0126-SM-5985Q	SKCM	Normal	GTEX	7.977	5.903	6.286	7.406	6.085
GTEX-11DZ1-0426-SM-5H11A	LUSC	Normal	GTEX	8.431	6.294	7.223	7.071	4.881
GTEX-11DZ1-0426-SM-5H11A	LUAD	Normal	GTEX	8.431	6.294	7.223	7.071	4.881
GTEX-11DZ1-2026-SM-5A5KG	ESCA	Normal	GTEX	7.45	5.823	6.191	7.226	5.49
GTEX-11DZ1-2426-SM-5GZZX	SKCM	Normal	GTEX	8.062	5.68	6.332	7.398	6.605
GTEX-11DZ1-2726-SM-5A5KH	THCA	Normal	GTEX	8.088	6.243	6.598	6.975	4.545
GTEX-11EI6-0126-SM-5985R	SKCM	Normal	GTEX	7.495	5.659	6.04	7.745	6.196
GTEX-11EI6-0626-SM-5985T	BRCA	Normal	GTEX	7.897	5.748	6.692	6.875	5.274
GTEX-11EI6-0726-SM-59866	THCA	Normal	GTEX	8.363	6.159	6.803	7.154	4.632
GTEX-11EI6-0826-SM-5985V	LUSC	Normal	GTEX	8.269	5.82	6.932	6.93	4.634
GTEX-11EI6-0826-SM-5985V	LUAD	Normal	GTEX	8.269	5.82	6.932	6.93	4.634
GTEX-11EI6-2226-SM-5EGJM	TGCT	Normal	GTEX	8.284	5.723	6.891	7.282	4.22
GTEX-11EI6-2426-SM-5PNVS	STAD	Normal	GTEX	7.166	4.571	5.887	6.48	3.448
GTEX-11EI6-2626-SM-5PNVT	COAD	Normal	GTEX	7.723	5.275	6.457	7.184	4.102
GTEX-11EI6-2626-SM-5PNVT	READ	Normal	GTEX	7.723	5.275	6.457	7.184	4.102
GTEX-11EI6-2826-SM-5H11D	SKCM	Normal	GTEX	7.633	5.808	6.085	7.536	5.835
GTEX-11EI6-3026-SM-5GZZO	LGG	Normal	GTEX	7.295	6.785	5.185	7.04	2.879
GTEX-11EI6-3026-SM-5GZZO	GBM	Normal	GTEX	7.295	6.785	5.185	7.04	2.879
GTEX-11EM3-0005-SM-5N9DK	THYM	Normal	GTEX	8.28	5.936	5.517	7.343	3.979
GTEX-11EM3-0005-SM-5N9DK	LAML	Normal	GTEX	8.28	5.936	5.517	7.343	3.979
GTEX-11EM3-0005-SM-5N9DK	DLBC	Normal	GTEX	8.28	5.936	5.517	7.343	3.979
GTEX-11EM3-0126-SM-5985K	THCA	Normal	GTEX	8.41	6.322	7.065	7.329	4.463
GTEX-11EM3-1026-SM-5A5KL	STAD	Normal	GTEX	7.181	4.444	5.884	6.326	3.924
GTEX-11EM3-1226-SM-5N9DD	SKCM	Normal	GTEX	8.029	5.544	6.218	7.383	5.64
GTEX-11EM3-1326-SM-5N9C6	BRCA	Normal	GTEX	8.021	5.504	6.226	7.193	4.736
GTEX-11EM3-1926-SM-5987U	UCEC	Normal	GTEX	8.48	6	6.717	7.153	4.818
GTEX-11EM3-1926-SM-5987U	UCS	Normal	GTEX	8.48	6	6.717	7.153	4.818
GTEX-11EM3-2426-SM-59861	SKCM	Normal	GTEX	7.953	5.648	5.87	7.511	5.775
GTEX-11EMC-0006-SM-5O9DN	DLBC	Normal	GTEX	6.207	3.776	3.32	4.924	2.563
GTEX-11EMC-0006-SM-5O9DN	LAML	Normal	GTEX	6.207	3.776	3.32	4.924	2.563
GTEX-11EMC-0006-SM-5O9DN	THYM	Normal	GTEX	6.207	3.776	3.32	4.924	2.563
GTEX-11EMC-0126-SM-5EGKV	LUAD	Normal	GTEX	8.829	5.832	7.173	6.707	4.692
GTEX-11EMC-0126-SM-5EGKV	LUSC	Normal	GTEX	8.829	5.832	7.173	6.707	4.692
GTEX-11EMC-0226-SM-5EGLP	THCA	Normal	GTEX	8.202	5.612	6.805	6.858	4.351
GTEX-11EMC-0526-SM-5EGJN	ACC	Normal	GTEX	7.643	4.589	6.673	6.417	3.617
GTEX-11EMC-1426-SM-5N9E4	COAD	Normal	GTEX	7.591	4.86	6.337	6.791	4.108
GTEX-11EMC-1426-SM-5N9E4	READ	Normal	GTEX	7.591	4.86	6.337	6.791	4.108
GTEX-11EMC-1726-SM-5H11P	OV	Normal	GTEX	8.024	4.865	6.932	6.566	3.752
GTEX-11EMC-2926-SM-5EQ4F	SKCM	Normal	GTEX	8.014	5.347	6.514	7.724	5.684
GTEX-11EMC-3226-SM-5EGKW	LGG	Normal	GTEX	7.273	6.607	4.808	6.892	2.782
GTEX-11EMC-3226-SM-5EGKW	GBM	Normal	GTEX	7.273	6.607	4.808	6.892	2.782
GTEX-11EQ8-0006-SM-5P9HJ	THYM	Normal	GTEX	5.552	3.649	3.4	4.527	2.637
GTEX-11EQ8-0006-SM-5P9HJ	DLBC	Normal	GTEX	5.552	3.649	3.4	4.527	2.637
GTEX-11EQ8-0006-SM-5P9HJ	LAML	Normal	GTEX	5.552	3.649	3.4	4.527	2.637
GTEX-11EQ8-0126-SM-5EQ54	SKCM	Normal	GTEX	7.953	5.618	6.986	6.91	5.185
GTEX-11EQ8-0826-SM-5N9FG	THCA	Normal	GTEX	7.823	5.185	6.337	6.412	4.388
GTEX-11EQ8-0926-SM-5H12V	SKCM	Normal	GTEX	7.864	5.485	6.274	7.359	6.602
GTEX-11EQ8-1426-SM-5EGJR	TGCT	Normal	GTEX	8.16	5.009	6.445	6.952	4.25
GTEX-11EQ8-2626-SM-5N9BO	READ	Normal	GTEX	8.063	5.411	7.339	6.43	4.857
GTEX-11EQ8-2626-SM-5N9BO	COAD	Normal	GTEX	8.063	5.411	7.339	6.43	4.857
GTEX-11EQ9-0006-SM-5LUB6	THYM	Normal	GTEX	6.123	3.319	3.906	5.025	2.111
GTEX-11EQ9-0006-SM-5LUB6	LAML	Normal	GTEX	6.123	3.319	3.906	5.025	2.111
GTEX-11EQ9-0006-SM-5LUB6	DLBC	Normal	GTEX	6.123	3.319	3.906	5.025	2.111
GTEX-11EQ9-0126-SM-5986I	ACC	Normal	GTEX	7.613	5.596	6.745	6.159	3.911
GTEX-11EQ9-0226-SM-5A5JX	LUSC	Normal	GTEX	8.687	5.778	7.087	7.032	5.163
GTEX-11EQ9-0226-SM-5A5JX	LUAD	Normal	GTEX	8.687	5.778	7.087	7.032	5.163
GTEX-11EQ9-0526-SM-5A5JZ	LIHC	Normal	GTEX	7.147	4.463	6.358	6.011	4.037
GTEX-11EQ9-0626-SM-5A5K1	THCA	Normal	GTEX	8.234	6.159	6.853	6.969	4.373
GTEX-11EQ9-0726-SM-5A5K2	ESCA	Normal	GTEX	7.906	6.316	6.677	7.269	6.55
GTEX-11EQ9-1026-SM-5H134	PAAD	Normal	GTEX	6.804	3.865	5.777	6.067	2.642
GTEX-11EQ9-1226-SM-5987E	STAD	Normal	GTEX	7.904	5.404	6.739	6.575	5.32
GTEX-11EQ9-1426-SM-5987G	READ	Normal	GTEX	8.149	5.558	6.785	6.681	5.001
GTEX-11EQ9-1426-SM-5987G	COAD	Normal	GTEX	8.149	5.558	6.785	6.681	5.001
GTEX-11EQ9-1526-SM-5PNY7	COAD	Normal	GTEX	7.898	5.279	6.412	6.773	4.372
GTEX-11EQ9-1526-SM-5PNY7	READ	Normal	GTEX	7.898	5.279	6.412	6.773	4.372
GTEX-11EQ9-1626-SM-5PNY8	SKCM	Normal	GTEX	7.957	5.761	6.193	7.386	5.863
GTEX-11EQ9-1726-SM-5HL6U	PRAD	Normal	GTEX	8.071	5.383	6.785	7.027	4.396
GTEX-11EQ9-1826-SM-5Q5AJ	BRCA	Normal	GTEX	7.859	5.057	6.775	7.08	4.628
GTEX-11EQ9-1926-SM-5PNVV	TGCT	Normal	GTEX	8.36	5.801	6.812	6.687	4.437
GTEX-11EQ9-2426-SM-5HL5T	SKCM	Normal	GTEX	7.67	5.423	5.843	7.649	6.518
GTEX-11GS4-0826-SM-5986J	THCA	Normal	GTEX	8.215	6.171	7.331	7.026	4.64
GTEX-11GS4-1826-SM-5HL4T	READ	Normal	GTEX	7.715	5.409	6.54	6.802	4.107
GTEX-11GS4-1826-SM-5HL4T	COAD	Normal	GTEX	7.715	5.409	6.54	6.802	4.107
GTEX-11GS4-2026-SM-5N9CP	TGCT	Normal	GTEX	8.32	5.358	6.826	7.006	4.313
GTEX-11GS4-2126-SM-5A5KR	BRCA	Normal	GTEX	8.061	5.718	6.686	7.142	5.512
GTEX-11GS4-2726-SM-5A5LE	SKCM	Normal	GTEX	7.898	5.851	6.293	7.705	5.598
GTEX-11GS4-3126-SM-5A5LH	GBM	Normal	GTEX	7.487	6.649	4.799	7.162	2.511
GTEX-11GS4-3126-SM-5A5LH	LGG	Normal	GTEX	7.487	6.649	4.799	7.162	2.511
GTEX-11GSO-0005-SM-5O9CA	THYM	Normal	GTEX	7.088	3.734	3.852	5.262	3.305
GTEX-11GSO-0005-SM-5O9CA	LAML	Normal	GTEX	7.088	3.734	3.852	5.262	3.305
GTEX-11GSO-0005-SM-5O9CA	DLBC	Normal	GTEX	7.088	3.734	3.852	5.262	3.305
GTEX-11GSO-0626-SM-5A5LW	THCA	Normal	GTEX	8.438	6.547	6.394	7.218	4.141
GTEX-11GSO-1926-SM-5A5K3	BRCA	Normal	GTEX	7.684	5.083	5.888	6.525	4.381
GTEX-11GSO-2426-SM-5A5LY	SKCM	Normal	GTEX	7.751	5.301	5.72	7.731	5.629
GTEX-11GSO-2926-SM-5HL73	LGG	Normal	GTEX	7.822	7.287	5.304	7.635	2.873
GTEX-11GSO-2926-SM-5HL73	GBM	Normal	GTEX	7.822	7.287	5.304	7.635	2.873
GTEX-11GSP-0006-SM-5N9EL	LAML	Normal	GTEX	6.745	3.739	3.802	5.038	3.695
GTEX-11GSP-0006-SM-5N9EL	THYM	Normal	GTEX	6.745	3.739	3.802	5.038	3.695
GTEX-11GSP-0006-SM-5N9EL	DLBC	Normal	GTEX	6.745	3.739	3.802	5.038	3.695
GTEX-11GSP-0011-R10a-SM-5NQ7J	GBM	Normal	GTEX	6.936	6.464	5.501	6.582	3.034
GTEX-11GSP-0011-R10a-SM-5NQ7J	LGG	Normal	GTEX	6.936	6.464	5.501	6.582	3.034
GTEX-11GSP-0126-SM-5A5KU	THCA	Normal	GTEX	7.945	5.39	6.628	6.8	4.652
GTEX-11GSP-0226-SM-5A5KV	OV	Normal	GTEX	8.33	5.568	7.57	7.015	3.988
GTEX-11GSP-0326-SM-5A5KW	ACC	Normal	GTEX	7.869	5.081	7.039	6.38	4.3
GTEX-11GSP-1626-SM-5986N	COAD	Normal	GTEX	7.793	5.199	6.361	6.863	3.872
GTEX-11GSP-1626-SM-5986N	READ	Normal	GTEX	7.793	5.199	6.361	6.863	3.872
GTEX-11GSP-1826-SM-5N9DQ	ESCA	Normal	GTEX	8.082	5.577	6.197	7.903	6.359
GTEX-11GSP-2126-SM-5HL5E	STAD	Normal	GTEX	7.077	4.057	6.103	5.778	3.631
GTEX-11GSP-3226-SM-5986O	GBM	Normal	GTEX	6.939	6.253	5.169	6.531	3.149
GTEX-11GSP-3226-SM-5986O	LGG	Normal	GTEX	6.939	6.253	5.169	6.531	3.149
GTEX-11H98-0011-R10b-SM-5NQ98	GBM	Normal	GTEX	8.127	7.926	6.06	7.831	3.481
GTEX-11H98-0011-R10b-SM-5NQ98	LGG	Normal	GTEX	8.127	7.926	6.06	7.831	3.481
GTEX-11H98-0126-SM-5EGHG	SKCM	Normal	GTEX	7.987	5.589	6.036	7.771	5.985
GTEX-11I78-0005-SM-5N9GB	LAML	Normal	GTEX	8.036	5.981	5.302	6.877	4.161
GTEX-11I78-0005-SM-5N9GB	DLBC	Normal	GTEX	8.036	5.981	5.302	6.877	4.161
GTEX-11I78-0005-SM-5N9GB	THYM	Normal	GTEX	8.036	5.981	5.302	6.877	4.161
GTEX-11I78-0126-SM-5HL6F	LUAD	Normal	GTEX	8.203	5.933	6.699	7.008	4.749
GTEX-11I78-0126-SM-5HL6F	LUSC	Normal	GTEX	8.203	5.933	6.699	7.008	4.749
GTEX-11I78-0526-SM-5986A	THCA	Normal	GTEX	8.224	6.361	7.017	7.05	4.545
GTEX-11I78-0626-SM-5A5LZ	PAAD	Normal	GTEX	6.74	3.972	5.282	6.094	2.701
GTEX-11I78-1226-SM-5A5K6	READ	Normal	GTEX	7.719	5.961	6.508	6.745	5.276
GTEX-11I78-1226-SM-5A5K6	COAD	Normal	GTEX	7.719	5.961	6.508	6.745	5.276
GTEX-11I78-1326-SM-5PNY9	READ	Normal	GTEX	8.254	5.784	7.018	6.616	5.269
GTEX-11I78-1326-SM-5PNY9	COAD	Normal	GTEX	8.254	5.784	7.018	6.616	5.269
GTEX-11I78-1526-SM-5A5K7	ESCA	Normal	GTEX	8.136	6.088	6.751	7.568	6.712
GTEX-11I78-1726-SM-5A5M3	STAD	Normal	GTEX	7.184	5.059	6.517	6.225	4.645
GTEX-11I78-1826-SM-5A5M4	ACC	Normal	GTEX	7.914	5.889	7.336	6.485	4.292
GTEX-11I78-1926-SM-59878	OV	Normal	GTEX	8.31	5.206	6.925	6.71	4.145
GTEX-11I78-2126-SM-5A5K8	UCEC	Normal	GTEX	8.688	5.987	7.027	7.157	4.778
GTEX-11I78-2126-SM-5A5K8	UCS	Normal	GTEX	8.688	5.987	7.027	7.157	4.778
GTEX-11I78-2226-SM-5PNYA	BRCA	Normal	GTEX	7.643	5.069	6.222	6.635	4.01
GTEX-11ILO-0006-SM-5LZWE	LAML	Normal	GTEX	7.799	5.089	5.343	6.477	5.423
GTEX-11ILO-0006-SM-5LZWE	DLBC	Normal	GTEX	7.799	5.089	5.343	6.477	5.423
GTEX-11ILO-0006-SM-5LZWE	THYM	Normal	GTEX	7.799	5.089	5.343	6.477	5.423
GTEX-11ILO-0126-SM-5A5LN	SKCM	Normal	GTEX	7.721	5.561	6.107	7.592	5.559
GTEX-11ILO-0626-SM-5A5LO	SKCM	Normal	GTEX	7.773	5.792	6.453	7.746	5.961
GTEX-11ILO-0726-SM-5HL5I	LUSC	Normal	GTEX	8.751	6.407	7.575	7.343	4.881
GTEX-11ILO-0726-SM-5HL5I	LUAD	Normal	GTEX	8.751	6.407	7.575	7.343	4.881
GTEX-11ILO-1526-SM-5A5KZ	PAAD	Normal	GTEX	7.06	4.174	5.987	6.376	3.229
GTEX-11ILO-2026-SM-5N9CQ	READ	Normal	GTEX	7.995	5.263	7.147	6.962	4.62
GTEX-11ILO-2026-SM-5N9CQ	COAD	Normal	GTEX	7.995	5.263	7.147	6.962	4.62
GTEX-11ILO-2226-SM-5A5L1	BRCA	Normal	GTEX	7.882	5.729	6.777	6.886	4.999
GTEX-11LCK-0005-SM-5O98U	LAML	Normal	GTEX	7.643	5.172	5.643	7.663	3.873
GTEX-11LCK-0005-SM-5O98U	DLBC	Normal	GTEX	7.643	5.172	5.643	7.663	3.873
GTEX-11LCK-0005-SM-5O98U	THYM	Normal	GTEX	7.643	5.172	5.643	7.663	3.873
GTEX-11LCK-0226-SM-5A5M6	PAAD	Normal	GTEX	7.098	3.946	5.841	6.609	2.873
GTEX-11LCK-0426-SM-5A5M8	LUSC	Normal	GTEX	8.655	6.027	7.388	6.948	5.177
GTEX-11LCK-0426-SM-5A5M8	LUAD	Normal	GTEX	8.655	6.027	7.388	6.948	5.177
GTEX-11LCK-0526-SM-5A5M9	THCA	Normal	GTEX	8.201	6.113	6.978	6.931	4.373
GTEX-11LCK-1026-SM-5A5KB	SKCM	Normal	GTEX	7.741	5.692	5.904	7.465	5.916
GTEX-11LCK-1726-SM-5S2OQ	ESCA	Normal	GTEX	7.988	6.003	6.804	7.408	6.261
GTEX-11LCK-2226-SM-5HL4Q	SKCM	Normal	GTEX	7.601	5.649	5.922	7.402	6.028
GTEX-11LCK-2326-SM-5HL53	TGCT	Normal	GTEX	7.777	5.318	6.452	6.903	3.893
GTEX-11NSD-0005-SM-5LZZ5	LAML	Normal	GTEX	8.847	6.573	6.64	6.938	6.168
GTEX-11NSD-0005-SM-5LZZ5	DLBC	Normal	GTEX	8.847	6.573	6.64	6.938	6.168
GTEX-11NSD-0005-SM-5LZZ5	THYM	Normal	GTEX	8.847	6.573	6.64	6.938	6.168
GTEX-11NSD-0126-SM-5987F	THCA	Normal	GTEX	8.306	6.296	6.52	7.064	4.599
GTEX-11NSD-0226-SM-5A5LR	ACC	Normal	GTEX	8.29	6.372	7.406	6.419	4.466
GTEX-11NSD-0326-SM-5A5LS	LUAD	Normal	GTEX	8.419	5.909	6.786	6.92	5.171
GTEX-11NSD-0326-SM-5A5LS	LUSC	Normal	GTEX	8.419	5.909	6.786	6.92	5.171
GTEX-11NSD-0526-SM-5A5LT	PAAD	Normal	GTEX	6.334	3.282	5.532	5.342	2.094
GTEX-11NSD-0826-SM-5986S	PRAD	Normal	GTEX	7.937	5.559	6.42	6.904	4.729
GTEX-11NSD-0926-SM-5N9DR	BRCA	Normal	GTEX	7.868	5.101	6.542	6.834	4.565
GTEX-11NSD-1026-SM-5N9BE	TGCT	Normal	GTEX	8.182	5.719	6.647	6.855	4.341
GTEX-11NSD-1126-SM-5N9BQ	ESCA	Normal	GTEX	8.206	6.137	6.993	7.598	6.629
GTEX-11NSD-1426-SM-5HL67	STAD	Normal	GTEX	6.631	3.956	5.47	5.59	3.009
GTEX-11NSD-1626-SM-5986U	READ	Normal	GTEX	7.791	5.843	6.644	6.69	5.205
GTEX-11NSD-1626-SM-5986U	COAD	Normal	GTEX	7.791	5.843	6.644	6.69	5.205
GTEX-11NSD-2226-SM-5986V	SKCM	Normal	GTEX	7.654	5.544	5.888	7.527	5.856
GTEX-11NUK-0005-SM-5MR5F	LAML	Normal	GTEX	7.057	4.17	4.233	5.186	4.429
GTEX-11NUK-0005-SM-5MR5F	DLBC	Normal	GTEX	7.057	4.17	4.233	5.186	4.429
GTEX-11NUK-0005-SM-5MR5F	THYM	Normal	GTEX	7.057	4.17	4.233	5.186	4.429
GTEX-11NUK-0126-SM-5A5L3	SKCM	Normal	GTEX	7.544	5.833	6.208	7.556	5.505
GTEX-11NUK-0826-SM-5HL4U	LUSC	Normal	GTEX	8.13	6.005	6.638	6.937	4.901
GTEX-11NUK-0826-SM-5HL4U	LUAD	Normal	GTEX	8.13	6.005	6.638	6.937	4.901
GTEX-11NUK-1026-SM-5HL5J	THCA	Normal	GTEX	7.952	5.777	6.471	6.967	4.298
GTEX-11NUK-1226-SM-5P9GM	LIHC	Normal	GTEX	6.167	2.751	4.214	6.194	3.062
GTEX-11NUK-1326-SM-5P9GN	ESCA	Normal	GTEX	8.11	5.486	5.648	8.275	6.139
GTEX-11NUK-2426-SM-5BC4U	STAD	Normal	GTEX	7.739	4.599	6.987	6.393	5.555
GTEX-11NUK-2626-SM-5A5MB	TGCT	Normal	GTEX	7.874	5.217	6.489	6.672	4.06
GTEX-11NUK-2726-SM-5A5MC	SKCM	Normal	GTEX	7.469	5.429	5.612	7.698	5.916
GTEX-11NUK-2926-SM-5A5MD	GBM	Normal	GTEX	7.922	7.508	5.628	7.594	3.298
GTEX-11NUK-2926-SM-5A5MD	LGG	Normal	GTEX	7.922	7.508	5.628	7.594	3.298
GTEX-11NV4-0005-SM-5N9EX	THYM	Normal	GTEX	8.033	5.144	5.574	6.984	6.544
GTEX-11NV4-0005-SM-5N9EX	LAML	Normal	GTEX	8.033	5.144	5.574	6.984	6.544
GTEX-11NV4-0005-SM-5N9EX	DLBC	Normal	GTEX	8.033	5.144	5.574	6.984	6.544
GTEX-11NV4-1126-SM-5HL6J	LUAD	Normal	GTEX	8.807	6.06	6.937	6.958	5.165
GTEX-11NV4-1126-SM-5HL6J	LUSC	Normal	GTEX	8.807	6.06	6.937	6.958	5.165
GTEX-11NV4-1326-SM-5HL6V	LIHC	Normal	GTEX	6.482	2.993	4.896	6.038	3.042
GTEX-11NV4-1726-SM-5N9FC	TGCT	Normal	GTEX	8.157	5.253	6.191	6.816	4.041
GTEX-11NV4-2026-SM-5N9DG	BRCA	Normal	GTEX	7.816	5.088	6.564	6.92	4.691
GTEX-11NV4-2126-SM-5N9DS	LGG	Normal	GTEX	6.547	6.943	4.425	6.089	2.409
GTEX-11NV4-2126-SM-5N9DS	GBM	Normal	GTEX	6.547	6.943	4.425	6.089	2.409
GTEX-11O72-0006-SM-5O9DB	DLBC	Normal	GTEX	7.34	3.951	4.19	5.692	3.271
GTEX-11O72-0006-SM-5O9DB	THYM	Normal	GTEX	7.34	3.951	4.19	5.692	3.271
GTEX-11O72-0006-SM-5O9DB	LAML	Normal	GTEX	7.34	3.951	4.19	5.692	3.271
GTEX-11O72-0126-SM-59887	SKCM	Normal	GTEX	7.787	5.848	6.471	7.698	5.872
GTEX-11O72-0626-SM-5PNYE	SKCM	Normal	GTEX	8.033	5.985	6.089	7.884	6.113
GTEX-11O72-1326-SM-5BC5A	LUAD	Normal	GTEX	8.683	5.526	7.847	6.751	5.137
GTEX-11O72-1326-SM-5BC5A	LUSC	Normal	GTEX	8.683	5.526	7.847	6.751	5.137
GTEX-11O72-2226-SM-5PNW2	COAD	Normal	GTEX	7.834	5.158	6.544	6.701	4.311
GTEX-11O72-2226-SM-5PNW2	READ	Normal	GTEX	7.834	5.158	6.544	6.701	4.311
GTEX-11O72-2326-SM-5BC7H	THCA	Normal	GTEX	8.652	6.528	7.69	7.042	5.378
GTEX-11O72-2726-SM-5HL6K	PRAD	Normal	GTEX	7.891	5.425	6.846	7.028	4.604
GTEX-11O72-2926-SM-5BC4V	LGG	Normal	GTEX	7.435	6.214	5.227	7.012	3.023
GTEX-11O72-2926-SM-5BC4V	GBM	Normal	GTEX	7.435	6.214	5.227	7.012	3.023
GTEX-11OC5-0006-SM-5N9FA	DLBC	Normal	GTEX	8.268	5.629	5.337	6.516	5.661
GTEX-11OC5-0006-SM-5N9FA	THYM	Normal	GTEX	8.268	5.629	5.337	6.516	5.661
GTEX-11OC5-0006-SM-5N9FA	LAML	Normal	GTEX	8.268	5.629	5.337	6.516	5.661
GTEX-11OC5-0126-SM-5HL6A	SKCM	Normal	GTEX	7.415	5.532	5.493	7.386	5.318
GTEX-11OF3-0006-SM-5O9CM	THYM	Normal	GTEX	6.109	3.14	3.243	4.33	3.522
GTEX-11OF3-0006-SM-5O9CM	DLBC	Normal	GTEX	6.109	3.14	3.243	4.33	3.522
GTEX-11OF3-0006-SM-5O9CM	LAML	Normal	GTEX	6.109	3.14	3.243	4.33	3.522
GTEX-11OF3-0126-SM-5PNYF	SKCM	Normal	GTEX	7.396	5.518	5.096	8.037	5.72
GTEX-11OF3-0726-SM-5BC4Z	LIHC	Normal	GTEX	6.708	3.262	5.777	6.11	3.785
GTEX-11OF3-1126-SM-5986C	LUAD	Normal	GTEX	8.942	6.101	7.834	6.226	5.628
GTEX-11OF3-1126-SM-5986C	LUSC	Normal	GTEX	8.942	6.101	7.834	6.226	5.628
GTEX-11OF3-1326-SM-5N9FJ	KICH	Normal	GTEX	6.566	4.406	4.992	5.923	3.296
GTEX-11OF3-1326-SM-5N9FJ	KIRP	Normal	GTEX	6.566	4.406	4.992	5.923	3.296
GTEX-11OF3-1326-SM-5N9FJ	KIRC	Normal	GTEX	6.566	4.406	4.992	5.923	3.296
GTEX-11OF3-1726-SM-5GU5Q	PRAD	Normal	GTEX	7.514	4.888	6.05	6.808	3.723
GTEX-11OF3-1826-SM-5987N	TGCT	Normal	GTEX	8.146	5.267	6.531	6.876	4.148
GTEX-11OF3-1926-SM-59889	BRCA	Normal	GTEX	7.921	5.298	6.812	6.639	4.81
GTEX-11OF3-2626-SM-5GU7F	SKCM	Normal	GTEX	7.964	5.954	6.333	7.861	5.996
GTEX-11ONC-0526-SM-5BC57	PAAD	Normal	GTEX	6.283	2.838	5.998	5.051	2.339
GTEX-11ONC-1926-SM-5GU75	COAD	Normal	GTEX	7.594	4.774	6.184	6.705	4.239
GTEX-11ONC-1926-SM-5GU75	READ	Normal	GTEX	7.594	4.774	6.184	6.705	4.239
GTEX-11ONC-2026-SM-5HL61	READ	Normal	GTEX	7.707	5.24	6.416	6.693	4.291
GTEX-11ONC-2026-SM-5HL61	COAD	Normal	GTEX	7.707	5.24	6.416	6.693	4.291
GTEX-11ONC-2126-SM-5HL6E	BRCA	Normal	GTEX	7.857	5.163	6.621	6.858	4.752
GTEX-11ONC-2226-SM-5HL6D	TGCT	Normal	GTEX	7.849	5.48	6.856	7.166	4.133
GTEX-11ONC-2926-SM-5P9JM	GBM	Normal	GTEX	7.775	6.956	5.225	7.59	3.082
GTEX-11ONC-2926-SM-5P9JM	LGG	Normal	GTEX	7.775	6.956	5.225	7.59	3.082
GTEX-11P7K-0126-SM-5986E	ACC	Normal	GTEX	7.868	5.792	6.981	6.466	4.284
GTEX-11P7K-0226-SM-5986Z	THCA	Normal	GTEX	8.166	5.886	6.641	7.193	4.238
GTEX-11P7K-0326-SM-59871	LUAD	Normal	GTEX	8.219	5.105	6.478	7.085	4.95
GTEX-11P7K-0326-SM-59871	LUSC	Normal	GTEX	8.219	5.105	6.478	7.085	4.95
GTEX-11P7K-0526-SM-5BC5I	PAAD	Normal	GTEX	6.988	4.073	5.947	6.426	3.204
GTEX-11P7K-0626-SM-5985Z	PRAD	Normal	GTEX	7.928	5.574	6.482	6.828	4.511
GTEX-11P7K-0726-SM-5EGKX	BRCA	Normal	GTEX	8.165	5.913	6.529	7.368	5.009
GTEX-11P7K-1026-SM-5HL6Y	TGCT	Normal	GTEX	8.163	5.823	7.059	7.052	4.514
GTEX-11P7K-1126-SM-5HL4L	SKCM	Normal	GTEX	7.787	6.135	5.481	7.608	5.176
GTEX-11P7K-1326-SM-5BC5G	ESCA	Normal	GTEX	7.717	5.536	6.359	7.451	6.541
GTEX-11P7K-1526-SM-5EGI7	COAD	Normal	GTEX	7.818	6.047	6.092	6.86	5.367
GTEX-11P7K-1526-SM-5EGI7	READ	Normal	GTEX	7.818	6.047	6.092	6.86	5.367
GTEX-11P7K-1826-SM-5HL5A	READ	Normal	GTEX	8.005	5.704	6.772	6.813	4.455
GTEX-11P7K-1826-SM-5HL5A	COAD	Normal	GTEX	8.005	5.704	6.772	6.813	4.455
GTEX-11P7K-2126-SM-5GU7G	SKCM	Normal	GTEX	7.803	5.651	5.382	7.508	5.383
GTEX-11P81-0006-SM-5NQ7A	LAML	Normal	GTEX	7.051	4.778	4.692	6.609	3.329
GTEX-11P81-0006-SM-5NQ7A	THYM	Normal	GTEX	7.051	4.778	4.692	6.609	3.329
GTEX-11P81-0006-SM-5NQ7A	DLBC	Normal	GTEX	7.051	4.778	4.692	6.609	3.329
GTEX-11P81-0126-SM-5HL5Y	THCA	Normal	GTEX	8.189	6.06	6.668	6.978	4.165
GTEX-11P81-0226-SM-5HL5M	LUAD	Normal	GTEX	8.154	6.147	6.959	7.07	5.097
GTEX-11P81-0226-SM-5HL5M	LUSC	Normal	GTEX	8.154	6.147	6.959	7.07	5.097
GTEX-11P81-0826-SM-5P9GR	ESCA	Normal	GTEX	8.059	5.96	6.75	7.508	6.593
GTEX-11P81-1126-SM-5GU5G	COAD	Normal	GTEX	7.88	5.602	6.361	6.859	4.39
GTEX-11P81-1126-SM-5GU5G	READ	Normal	GTEX	7.88	5.602	6.361	6.859	4.39
GTEX-11P81-1426-SM-5P9JN	READ	Normal	GTEX	7.861	5.7	6.009	6.888	4.039
GTEX-11P81-1426-SM-5P9JN	COAD	Normal	GTEX	7.861	5.7	6.009	6.888	4.039
GTEX-11P81-1626-SM-5BC52	UCS	Normal	GTEX	8.48	6.057	7.244	7.307	4.55
GTEX-11P81-1626-SM-5BC52	UCEC	Normal	GTEX	8.48	6.057	7.244	7.307	4.55
GTEX-11P81-1926-SM-5BC53	BRCA	Normal	GTEX	7.483	5.403	6.499	6.689	4.851
GTEX-11P81-2226-SM-5PNYI	SKCM	Normal	GTEX	7.496	5.673	5.617	7.587	6.009
GTEX-11P81-2326-SM-59875	SKCM	Normal	GTEX	7.803	6.097	6.004	7.69	6.305
GTEX-11P82-0006-SM-5N9FY	THYM	Normal	GTEX	7.626	5.313	5.194	7.094	3.547
GTEX-11P82-0006-SM-5N9FY	LAML	Normal	GTEX	7.626	5.313	5.194	7.094	3.547
GTEX-11P82-0006-SM-5N9FY	DLBC	Normal	GTEX	7.626	5.313	5.194	7.094	3.547
GTEX-11P82-0526-SM-5986P	ESCA	Normal	GTEX	7.877	5.593	6.468	7.558	6.459
GTEX-11P82-0726-SM-5PNYL	STAD	Normal	GTEX	7.941	5.543	7.342	6.738	4.697
GTEX-11P82-1026-SM-5BC5J	READ	Normal	GTEX	7.778	6.473	6.425	6.642	5.448
GTEX-11P82-1026-SM-5BC5J	COAD	Normal	GTEX	7.778	6.473	6.425	6.642	5.448
GTEX-11P82-1126-SM-5BC5K	PRAD	Normal	GTEX	8.216	5.547	6.897	6.945	4.756
GTEX-11P82-1226-SM-5HL5P	COAD	Normal	GTEX	8.129	5.625	7.007	6.623	5.137
GTEX-11P82-1226-SM-5HL5P	READ	Normal	GTEX	8.129	5.625	7.007	6.623	5.137
GTEX-11P82-1326-SM-5HL62	BRCA	Normal	GTEX	8.041	4.337	6.949	6.691	3.889
GTEX-11P82-1626-SM-59879	SKCM	Normal	GTEX	7.699	5.49	5.831	7.225	5.332
GTEX-11PRG-0005-SM-5NQ6X	THYM	Normal	GTEX	5.116	2.233	2.056	3.704	2.359
GTEX-11PRG-0005-SM-5NQ6X	DLBC	Normal	GTEX	5.116	2.233	2.056	3.704	2.359
GTEX-11PRG-0005-SM-5NQ6X	LAML	Normal	GTEX	5.116	2.233	2.056	3.704	2.359
GTEX-11PRG-0826-SM-5EQ6A	BRCA	Normal	GTEX	7.939	5.263	6.45	7.464	5.234
GTEX-11PRG-0926-SM-5EGI8	LUSC	Normal	GTEX	8.495	5.825	7.015	7.41	5.208
GTEX-11PRG-0926-SM-5EGI8	LUAD	Normal	GTEX	8.495	5.825	7.015	7.41	5.208
GTEX-11PRG-2026-SM-5GU5F	READ	Normal	GTEX	7.722	5.103	6.409	6.697	4.309
GTEX-11PRG-2026-SM-5GU5F	COAD	Normal	GTEX	7.722	5.103	6.409	6.697	4.309
GTEX-11PRG-2226-SM-5GU5R	KICH	Normal	GTEX	6.596	3.098	5.615	5.35	3.906
GTEX-11PRG-2226-SM-5GU5R	KIRP	Normal	GTEX	6.596	3.098	5.615	5.35	3.906
GTEX-11PRG-2226-SM-5GU5R	KIRC	Normal	GTEX	6.596	3.098	5.615	5.35	3.906
GTEX-11TT1-0005-SM-5NQ8Y	THYM	Normal	GTEX	7.749	5.476	5.535	7.013	4.3
GTEX-11TT1-0005-SM-5NQ8Y	LAML	Normal	GTEX	7.749	5.476	5.535	7.013	4.3
GTEX-11TT1-0005-SM-5NQ8Y	DLBC	Normal	GTEX	7.749	5.476	5.535	7.013	4.3
GTEX-11TT1-0126-SM-5LUAA	ACC	Normal	GTEX	8.262	7.034	7.529	6.59	4.479
GTEX-11TT1-0326-SM-5LUAY	PAAD	Normal	GTEX	7.457	4.27	6.618	6.625	3.535
GTEX-11TT1-0526-SM-5P9JO	ESCA	Normal	GTEX	8.213	5.936	6.985	6.939	6.707
GTEX-11TT1-0726-SM-5GU5A	STAD	Normal	GTEX	8.092	5.812	6.812	6.809	4.307
GTEX-11TT1-0926-SM-5GU5M	COAD	Normal	GTEX	8.448	6.195	7.343	6.745	4.642
GTEX-11TT1-0926-SM-5GU5M	READ	Normal	GTEX	8.448	6.195	7.343	6.745	4.642
GTEX-11TT1-1126-SM-5P9GV	THCA	Normal	GTEX	8.453	6.439	7.169	7.157	4.631
GTEX-11TT1-1726-SM-5EQLJ	LIHC	Normal	GTEX	8.45	5.717	7.866	6.209	4.637
GTEX-11TT1-1826-SM-5EQLV	SKCM	Normal	GTEX	7.328	5.197	5.95	7.319	4.686
GTEX-11TT1-2126-SM-5GU5Y	BRCA	Normal	GTEX	8.434	5.467	6.872	7.577	4.336
GTEX-11TT1-2226-SM-5GU6B	TGCT	Normal	GTEX	8.453	6.315	8.268	7.026	4.701
GTEX-11TT1-2526-SM-5EGIB	SKCM	Normal	GTEX	7.809	5.683	6.156	7.636	5.366
GTEX-11TTK-0126-SM-5987B	SKCM	Normal	GTEX	7.945	5.411	6.376	7.261	5.639
GTEX-11TTK-0826-SM-5N9EG	THCA	Normal	GTEX	8.122	5.795	6.442	6.897	3.865
GTEX-11TTK-2426-SM-5PNYO	READ	Normal	GTEX	7.895	5.452	6.351	6.874	4.433
GTEX-11TTK-2426-SM-5PNYO	COAD	Normal	GTEX	7.895	5.452	6.351	6.874	4.433
GTEX-11TTK-2926-SM-5PNYP	LGG	Normal	GTEX	7.044	6.175	4.858	6.621	3.094
GTEX-11TTK-2926-SM-5PNYP	GBM	Normal	GTEX	7.044	6.175	4.858	6.621	3.094
GTEX-11TUW-0006-SM-5LZW2	THYM	Normal	GTEX	8.779	5.931	6.243	7.08	5.953
GTEX-11TUW-0006-SM-5LZW2	LAML	Normal	GTEX	8.779	5.931	6.243	7.08	5.953
GTEX-11TUW-0006-SM-5LZW2	DLBC	Normal	GTEX	8.779	5.931	6.243	7.08	5.953
GTEX-11TUW-0226-SM-5LU8X	THCA	Normal	GTEX	8.297	6.063	7.38	7.328	4.844
GTEX-11TUW-0626-SM-5LU9M	SKCM	Normal	GTEX	7.83	5.535	6.077	7.688	6.285
GTEX-11TUW-1326-SM-5EQKV	ESCA	Normal	GTEX	8.04	5.65	6.022	7.879	5.902
GTEX-11TUW-1726-SM-5BC5C	LIHC	Normal	GTEX	7.443	3.855	6.211	5.599	4.7
GTEX-11TUW-2026-SM-5EQL8	READ	Normal	GTEX	7.892	5.6	6.83	6.848	4.652
GTEX-11TUW-2026-SM-5EQL8	COAD	Normal	GTEX	7.892	5.6	6.83	6.848	4.652
GTEX-11TUW-2126-SM-5GU7B	PRAD	Normal	GTEX	8.479	5.683	6.992	7.562	4.604
GTEX-11TUW-2226-SM-5EQL9	TGCT	Normal	GTEX	7.721	5.322	6.472	6.73	3.849
GTEX-11TUW-2326-SM-5EQMO	COAD	Normal	GTEX	7.807	5.221	6.659	6.831	4.398
GTEX-11TUW-2326-SM-5EQMO	READ	Normal	GTEX	7.807	5.221	6.659	6.831	4.398
GTEX-11TUW-2726-SM-5EQLC	SKCM	Normal	GTEX	8.116	5.959	6.517	7.678	5.483
GTEX-11TUW-3126-SM-5GU4Y	GBM	Normal	GTEX	6.944	5.755	5.336	6.003	3.416
GTEX-11TUW-3126-SM-5GU4Y	LGG	Normal	GTEX	6.944	5.755	5.336	6.003	3.416
GTEX-11UD1-0126-SM-5PNYG	SKCM	Normal	GTEX	7.766	5.326	5.595	7.762	5.33
GTEX-11UD2-0005-SM-5NQ9B	THYM	Normal	GTEX	6.982	4.266	4.657	5.393	3.904
GTEX-11UD2-0005-SM-5NQ9B	DLBC	Normal	GTEX	6.982	4.266	4.657	5.393	3.904
GTEX-11UD2-0005-SM-5NQ9B	LAML	Normal	GTEX	6.982	4.266	4.657	5.393	3.904
GTEX-11UD2-0626-SM-5GU6L	THCA	Normal	GTEX	8.337	6.098	7.074	7.426	4.71
GTEX-11UD2-1626-SM-5EQM3	LIHC	Normal	GTEX	7.163	3.846	6.184	6.071	3.935
GTEX-11UD2-2826-SM-5GU6X	TGCT	Normal	GTEX	8.072	6.002	7.343	7.642	4.658
GTEX-11VI4-0006-SM-5N9D8	THYM	Normal	GTEX	6.856	4.396	4.831	6.019	3.119
GTEX-11VI4-0006-SM-5N9D8	DLBC	Normal	GTEX	6.856	4.396	4.831	6.019	3.119
GTEX-11VI4-0006-SM-5N9D8	LAML	Normal	GTEX	6.856	4.396	4.831	6.019	3.119
GTEX-11VI4-0226-SM-5GU6C	THCA	Normal	GTEX	8.273	6.544	6.887	7.128	4.116
GTEX-11VI4-0326-SM-5EQ6L	STAD	Normal	GTEX	7.932	5.571	6.71	6.744	4.508
GTEX-11VI4-0426-SM-5EGHZ	PAAD	Normal	GTEX	6.899	4.102	5.852	5.976	2.81
GTEX-11VI4-0526-SM-5EQ48	ESCA	Normal	GTEX	7.713	5.691	6.407	7.169	5.935
GTEX-11VI4-1026-SM-5EQM1	OV	Normal	GTEX	7.895	5.432	6.661	6.459	4.1
GTEX-11VI4-1126-SM-5EQMD	SKCM	Normal	GTEX	7.619	5.611	5.759	7.534	5.444
GTEX-11VI4-1726-SM-5CVLH	SKCM	Normal	GTEX	7.646	5.586	5.888	7.368	5.709
GTEX-11WQC-0006-SM-5LZVP	THYM	Normal	GTEX	8.576	5.183	5.743	6.763	5.696
GTEX-11WQC-0006-SM-5LZVP	DLBC	Normal	GTEX	8.576	5.183	5.743	6.763	5.696
GTEX-11WQC-0006-SM-5LZVP	LAML	Normal	GTEX	8.576	5.183	5.743	6.763	5.696
GTEX-11WQC-0011-R10a-SM-57WCT	LGG	Normal	GTEX	7.222	6.997	5.238	6.941	2.727
GTEX-11WQC-0011-R10a-SM-57WCT	GBM	Normal	GTEX	7.222	6.997	5.238	6.941	2.727
GTEX-11WQC-0626-SM-5EQMF	LUSC	Normal	GTEX	8.481	6.071	7.273	6.886	5.131
GTEX-11WQC-0626-SM-5EQMF	LUAD	Normal	GTEX	8.481	6.071	7.273	6.886	5.131
GTEX-11WQC-0726-SM-5EQMR	LIHC	Normal	GTEX	7.035	3.568	5.891	6.118	3.969
GTEX-11WQC-1726-SM-5GU4W	BRCA	Normal	GTEX	8.15	5.616	6.827	7.471	5.183
GTEX-11WQC-1826-SM-5GU59	SKCM	Normal	GTEX	8.135	5.92	6.254	8.242	6.25
GTEX-11WQC-2326-SM-5EQKE	TGCT	Normal	GTEX	8.203	5.536	6.276	6.589	3.731
GTEX-11WQC-2526-SM-5CVLE	SKCM	Normal	GTEX	7.98	5.598	6.559	7.643	6.146
GTEX-11WQK-0005-SM-5O9AV	DLBC	Normal	GTEX	6.533	3.698	4.482	5.024	4.369
GTEX-11WQK-0005-SM-5O9AV	LAML	Normal	GTEX	6.533	3.698	4.482	5.024	4.369
GTEX-11WQK-0005-SM-5O9AV	THYM	Normal	GTEX	6.533	3.698	4.482	5.024	4.369
GTEX-11WQK-0011-R10a-SM-5BC6R	LGG	Normal	GTEX	7.451	6.896	6.016	6.893	3.458
GTEX-11WQK-0011-R10a-SM-5BC6R	GBM	Normal	GTEX	7.451	6.896	6.016	6.893	3.458
GTEX-11WQK-1026-SM-5EQLX	SKCM	Normal	GTEX	8.142	5.873	6.853	7.406	5.486
GTEX-11WQK-1226-SM-5GU5Z	LUAD	Normal	GTEX	9.129	6.098	7.458	6.873	4.492
GTEX-11WQK-1226-SM-5GU5Z	LUSC	Normal	GTEX	9.129	6.098	7.458	6.873	4.492
GTEX-11WQK-2426-SM-5GU5C	BRCA	Normal	GTEX	8.777	5.944	7.574	6.564	4.761
GTEX-11WQK-2626-SM-5EQ4K	STAD	Normal	GTEX	8.679	6.021	7.758	6.725	4.974
GTEX-11WQK-2826-SM-5EQKH	TGCT	Normal	GTEX	8.181	5.744	7.7	7.155	4.148
GTEX-11WQK-3026-SM-5EQL6	GBM	Normal	GTEX	7.786	6.778	5.943	7.072	3.371
GTEX-11WQK-3026-SM-5EQL6	LGG	Normal	GTEX	7.786	6.778	5.943	7.072	3.371
GTEX-11XUK-0005-SM-5LU9F	THYM	Normal	GTEX	8.026	5.645	5.764	6.981	4.507
GTEX-11XUK-0005-SM-5LU9F	DLBC	Normal	GTEX	8.026	5.645	5.764	6.981	4.507
GTEX-11XUK-0005-SM-5LU9F	LAML	Normal	GTEX	8.026	5.645	5.764	6.981	4.507
GTEX-11XUK-0126-SM-5CVLK	ACC	Normal	GTEX	7.806	6.123	7.261	6.265	3.897
GTEX-11XUK-0226-SM-5EQLW	THCA	Normal	GTEX	7.561	5.755	6.079	6.459	4.917
GTEX-11XUK-0626-SM-5N9ES	PAAD	Normal	GTEX	6.999	3.601	5.283	6.692	2.674
GTEX-11XUK-1626-SM-5GU5O	OV	Normal	GTEX	7.923	5.113	6.96	6.501	4.03
GTEX-11XUK-2026-SM-5EQLF	SKCM	Normal	GTEX	7.861	5.915	5.905	7.651	5.655
GTEX-11ZTS-0005-SM-5NQ8A	THYM	Normal	GTEX	6.574	3.928	3.625	5.169	3.998
GTEX-11ZTS-0005-SM-5NQ8A	DLBC	Normal	GTEX	6.574	3.928	3.625	5.169	3.998
GTEX-11ZTS-0005-SM-5NQ8A	LAML	Normal	GTEX	6.574	3.928	3.625	5.169	3.998
GTEX-11ZTS-0126-SM-5EQ6M	SKCM	Normal	GTEX	7.633	5.889	5.864	7.79	5.335
GTEX-11ZTS-1126-SM-5LU9X	THCA	Normal	GTEX	7.633	5.08	6.618	6.676	4.06
GTEX-11ZTS-1226-SM-5EQMQ	LUSC	Normal	GTEX	8.508	6.093	7.283	6.655	5.092
GTEX-11ZTS-1226-SM-5EQMQ	LUAD	Normal	GTEX	8.508	6.093	7.283	6.655	5.092
GTEX-11ZTS-1426-SM-5EQMM	LIHC	Normal	GTEX	6.57	2.991	5.132	6.116	3.635
GTEX-11ZTS-1526-SM-5N9G7	COAD	Normal	GTEX	7.403	4.511	6.254	7.009	3.937
GTEX-11ZTS-1526-SM-5N9G7	READ	Normal	GTEX	7.403	4.511	6.254	7.009	3.937
GTEX-11ZTS-1926-SM-5CVLA	OV	Normal	GTEX	7.861	5.361	7.408	6.516	3.698
GTEX-11ZTS-2326-SM-5EQMY	UCS	Normal	GTEX	8.177	5.408	6.8	7.331	4.384
GTEX-11ZTS-2326-SM-5EQMY	UCEC	Normal	GTEX	8.177	5.408	6.8	7.331	4.384
GTEX-11ZTS-2626-SM-5EGIC	ESCA	Normal	GTEX	8.089	5.891	5.763	8.276	6.044
GTEX-11ZTT-0006-SM-5N9FX	THYM	Normal	GTEX	6.67	4.182	4.101	5.904	2.868
GTEX-11ZTT-0006-SM-5N9FX	DLBC	Normal	GTEX	6.67	4.182	4.101	5.904	2.868
GTEX-11ZTT-0006-SM-5N9FX	LAML	Normal	GTEX	6.67	4.182	4.101	5.904	2.868
GTEX-11ZTT-1026-SM-5EQKF	THCA	Normal	GTEX	8.135	6.716	7.144	7.002	4.261
GTEX-11ZTT-1626-SM-5EQKR	COAD	Normal	GTEX	7.838	5.559	6.505	6.576	4.538
GTEX-11ZTT-1626-SM-5EQKR	READ	Normal	GTEX	7.838	5.559	6.505	6.576	4.538
GTEX-11ZTT-1726-SM-5EQL4	UCS	Normal	GTEX	7.787	5.6	6.462	7.095	4.259
GTEX-11ZTT-1726-SM-5EQL4	UCEC	Normal	GTEX	7.787	5.6	6.462	7.095	4.259
GTEX-11ZTT-1826-SM-5CVLN	OV	Normal	GTEX	7.809	5.252	6.708	6.568	3.633
GTEX-11ZTT-2126-SM-5CVLO	SKCM	Normal	GTEX	7.819	5.776	5.868	7.471	5.707
GTEX-11ZTT-2426-SM-5EQLS	SKCM	Normal	GTEX	7.82	5.642	6.09	7.351	5.509
GTEX-11ZU8-0126-SM-5EQ58	SKCM	Normal	GTEX	7.701	5.837	5.52	7.935	5.997
GTEX-11ZU8-1126-SM-5EQ5K	READ	Normal	GTEX	8.236	5.421	7.264	7.297	5.004
GTEX-11ZU8-1126-SM-5EQ5K	COAD	Normal	GTEX	8.236	5.421	7.264	7.297	5.004
GTEX-11ZU8-1526-SM-5EGHX	ESCA	Normal	GTEX	7.831	5.413	5.877	8.225	5.99
GTEX-11ZU8-2526-SM-5EQKI	SKCM	Normal	GTEX	7.643	5.855	6.018	7.45	5.714
GTEX-11ZUS-0006-SM-5O9AJ	THYM	Normal	GTEX	7.77	4.689	5.329	6.275	5.767
GTEX-11ZUS-0006-SM-5O9AJ	LAML	Normal	GTEX	7.77	4.689	5.329	6.275	5.767
GTEX-11ZUS-0006-SM-5O9AJ	DLBC	Normal	GTEX	7.77	4.689	5.329	6.275	5.767
GTEX-11ZUS-0126-SM-5EQM5	LUAD	Normal	GTEX	8.201	5.669	6.702	6.863	4.533
GTEX-11ZUS-0126-SM-5EQM5	LUSC	Normal	GTEX	8.201	5.669	6.702	6.863	4.533
GTEX-11ZUS-2126-SM-5N9E6	PRAD	Normal	GTEX	7.737	5.08	6.203	6.991	4.036
GTEX-11ZUS-2526-SM-59872	LIHC	Normal	GTEX	6.354	2.59	4.565	5.745	3.18
GTEX-11ZUS-2626-SM-5FQUR	SKCM	Normal	GTEX	6.948	5.332	5.589	7.237	5.546
GTEX-11ZUS-2726-SM-5FQUA	TGCT	Normal	GTEX	8.076	5.193	6.132	6.637	3.749
GTEX-11ZUS-2926-SM-5FQSL	LGG	Normal	GTEX	7.717	7.513	5.191	7.443	2.873
GTEX-11ZUS-2926-SM-5FQSL	GBM	Normal	GTEX	7.717	7.513	5.191	7.443	2.873
GTEX-11ZVC-0126-SM-5986G	THCA	Normal	GTEX	8.11	5.656	6.637	6.852	4.492
GTEX-11ZVC-0726-SM-5FQT9	LIHC	Normal	GTEX	6.692	2.85	5.559	5.879	3.307
GTEX-11ZVC-1426-SM-5EGGA	OV	Normal	GTEX	7.891	5.121	6.476	6.267	3.439
GTEX-11ZVC-2126-SM-5EGJ1	READ	Normal	GTEX	8.021	5.417	6.809	6.79	4.335
GTEX-11ZVC-2126-SM-5EGJ1	COAD	Normal	GTEX	8.021	5.417	6.809	6.79	4.335
GTEX-11ZVC-2526-SM-5FQTE	SKCM	Normal	GTEX	7.904	5.695	6.151	7.695	5.741
GTEX-1211K-0006-SM-5MR53	THYM	Normal	GTEX	8.253	5.812	5.711	7.299	4.067
GTEX-1211K-0006-SM-5MR53	DLBC	Normal	GTEX	8.253	5.812	5.711	7.299	4.067
GTEX-1211K-0006-SM-5MR53	LAML	Normal	GTEX	8.253	5.812	5.711	7.299	4.067
GTEX-1211K-0126-SM-59HJE	ACC	Normal	GTEX	8.013	6.158	7.259	6.294	3.874
GTEX-1211K-0726-SM-5FQUW	THCA	Normal	GTEX	8.114	6.081	7.005	7.059	4.044
GTEX-1211K-0826-SM-5FQUP	LUSC	Normal	GTEX	8.912	6.101	7.632	7.251	5.103
GTEX-1211K-0826-SM-5FQUP	LUAD	Normal	GTEX	8.912	6.101	7.632	7.251	5.103
GTEX-1211K-0926-SM-5FQTL	ESCA	Normal	GTEX	8.133	6.153	6.632	7.079	6.255
GTEX-1211K-1126-SM-5EGGB	PAAD	Normal	GTEX	7.172	4.224	5.85	6.55	2.826
GTEX-1211K-1426-SM-5FQTF	STAD	Normal	GTEX	7.943	5.811	6.317	6.945	4.298
GTEX-1211K-1526-SM-5FQU4	SKCM	Normal	GTEX	7.739	5.729	5.622	7.39	5.226
GTEX-1211K-1726-SM-5FQUJ	COAD	Normal	GTEX	7.229	5.357	6.026	6.427	4.583
GTEX-1211K-1726-SM-5FQUJ	READ	Normal	GTEX	7.229	5.357	6.026	6.427	4.583
GTEX-1211K-1826-SM-5EGJ2	COAD	Normal	GTEX	7.982	5.729	6.499	6.695	4.501
GTEX-1211K-1826-SM-5EGJ2	READ	Normal	GTEX	7.982	5.729	6.499	6.695	4.501
GTEX-1211K-1926-SM-5EQLB	BRCA	Normal	GTEX	8.191	6.03	6.884	7.04	4.57
GTEX-1211K-2026-SM-5EQ4Z	SKCM	Normal	GTEX	7.941	5.991	5.765	7.722	5.342
GTEX-12126-0006-SM-5O9B8	THYM	Normal	GTEX	7.075	3.715	4.25	5.607	4.538
GTEX-12126-0006-SM-5O9B8	DLBC	Normal	GTEX	7.075	3.715	4.25	5.607	4.538
GTEX-12126-0006-SM-5O9B8	LAML	Normal	GTEX	7.075	3.715	4.25	5.607	4.538
GTEX-12126-0011-R10b-SM-5BC6T	GBM	Normal	GTEX	7.432	7.666	5.645	7.054	3.287
GTEX-12126-0011-R10b-SM-5BC6T	LGG	Normal	GTEX	7.432	7.666	5.645	7.054	3.287
GTEX-12126-0326-SM-5PNW3	SKCM	Normal	GTEX	7.444	5.539	5.619	7.743	5.537
GTEX-12126-0826-SM-5FQTZ	SKCM	Normal	GTEX	7.724	5.937	6.076	8.013	5.863
GTEX-12126-1026-SM-5P9JJ	LGG	Normal	GTEX	7.822	7.366	5.153	7.635	3.009
GTEX-12126-1026-SM-5P9JJ	GBM	Normal	GTEX	7.822	7.366	5.153	7.635	3.009
GTEX-1212Z-0006-SM-5NQ8M	THYM	Normal	GTEX	6.457	3.677	3.902	4.887	3.609
GTEX-1212Z-0006-SM-5NQ8M	DLBC	Normal	GTEX	6.457	3.677	3.902	4.887	3.609
GTEX-1212Z-0006-SM-5NQ8M	LAML	Normal	GTEX	6.457	3.677	3.902	4.887	3.609
GTEX-1212Z-0126-SM-59HK4	SKCM	Normal	GTEX	7.402	5.433	5.743	7.517	5.436
GTEX-1212Z-0226-SM-59HLF	LIHC	Normal	GTEX	6.768	3.519	5.416	6.162	3.41
GTEX-1212Z-0326-SM-5FQSJ	TGCT	Normal	GTEX	8.241	5.633	6.823	6.923	4.311
GTEX-1212Z-0426-SM-5FQT6	THCA	Normal	GTEX	8.318	5.886	7.191	6.867	4.431
GTEX-1212Z-1026-SM-5EGJ8	LUAD	Normal	GTEX	8.272	5.935	7.263	7.04	4.901
GTEX-1212Z-1026-SM-5EGJ8	LUSC	Normal	GTEX	8.272	5.935	7.263	7.04	4.901
GTEX-1212Z-1826-SM-5FQSH	READ	Normal	GTEX	7.426	4.972	6.297	6.666	3.949
GTEX-1212Z-1826-SM-5FQSH	COAD	Normal	GTEX	7.426	4.972	6.297	6.666	3.949
GTEX-1212Z-2126-SM-5FQTM	ESCA	Normal	GTEX	8.094	5.886	6.407	8.151	6.063
GTEX-1212Z-2526-SM-5EGKP	SKCM	Normal	GTEX	7.648	5.787	5.999	8.014	6.08
GTEX-12584-0005-SM-5N9GM	THYM	Normal	GTEX	6.077	2.903	3.874	4.339	3.425
GTEX-12584-0005-SM-5N9GM	DLBC	Normal	GTEX	6.077	2.903	3.874	4.339	3.425
GTEX-12584-0005-SM-5N9GM	LAML	Normal	GTEX	6.077	2.903	3.874	4.339	3.425
GTEX-12584-0126-SM-5EGKQ	SKCM	Normal	GTEX	8.182	5.996	6.483	7.812	5.993
GTEX-12584-0726-SM-5FQTK	SKCM	Normal	GTEX	7.84	5.283	5.982	7.442	6.008
GTEX-12584-0826-SM-5FQSK	THCA	Normal	GTEX	7.876	5.444	6.441	6.869	4.122
GTEX-12584-1426-SM-5EGJ9	LUAD	Normal	GTEX	8.641	6.01	7.238	6.565	4.477
GTEX-12584-1426-SM-5EGJ9	LUSC	Normal	GTEX	8.641	6.01	7.238	6.565	4.477
GTEX-12696-0005-SM-5LZYS	THYM	Normal	GTEX	8.603	5.22	5.768	6.498	5.209
GTEX-12696-0005-SM-5LZYS	LAML	Normal	GTEX	8.603	5.22	5.768	6.498	5.209
GTEX-12696-0005-SM-5LZYS	DLBC	Normal	GTEX	8.603	5.22	5.768	6.498	5.209
GTEX-12696-0126-SM-5EQ4L	SKCM	Normal	GTEX	7.779	5.448	5.93	7.398	5.779
GTEX-12696-0226-SM-5EGL3	TGCT	Normal	GTEX	8.109	5.17	6.823	6.905	3.963
GTEX-12696-0326-SM-5EGL4	THCA	Normal	GTEX	8.501	6.387	7.392	7.145	4.264
GTEX-12696-0626-SM-5EGGD	ACC	Normal	GTEX	8.705	6.146	7.415	7.156	4.352
GTEX-12696-0826-SM-5EGGE	LIHC	Normal	GTEX	7.169	3.788	6.091	5.69	3.178
GTEX-12696-0926-SM-5FQTV	KICH	Normal	GTEX	8.126	5.869	6.623	7.071	4.304
GTEX-12696-0926-SM-5FQTV	KIRP	Normal	GTEX	8.126	5.869	6.623	7.071	4.304
GTEX-12696-0926-SM-5FQTV	KIRC	Normal	GTEX	8.126	5.869	6.623	7.071	4.304
GTEX-12696-1326-SM-5FQTJ	ESCA	Normal	GTEX	8.127	5.92	6.207	8.035	6.449
GTEX-12696-1726-SM-5EQLH	STAD	Normal	GTEX	6.671	3.867	4.971	5.848	2.85
GTEX-12696-1926-SM-5EGJT	COAD	Normal	GTEX	7.848	5.358	6.543	6.768	4.181
GTEX-12696-1926-SM-5EGJT	READ	Normal	GTEX	7.848	5.358	6.543	6.768	4.181
GTEX-12696-2426-SM-5EQ6H	SKCM	Normal	GTEX	8.008	5.638	5.69	7.677	6.002
GTEX-12696-2926-SM-5FQTG	LGG	Normal	GTEX	7.37	5.629	5.459	6.752	3.167
GTEX-12696-2926-SM-5FQTG	GBM	Normal	GTEX	7.37	5.629	5.459	6.752	3.167
GTEX-1269C-0005-SM-5N9CJ	THYM	Normal	GTEX	6.163	3.204	3.125	4.208	3.216
GTEX-1269C-0005-SM-5N9CJ	LAML	Normal	GTEX	6.163	3.204	3.125	4.208	3.216
GTEX-1269C-0005-SM-5N9CJ	DLBC	Normal	GTEX	6.163	3.204	3.125	4.208	3.216
GTEX-1269C-0626-SM-5FQSS	LIHC	Normal	GTEX	6.961	3.136	6.097	5.706	3.868
GTEX-1269C-0926-SM-5FQSR	LUSC	Normal	GTEX	8.936	6.27	7.321	6.627	5.271
GTEX-1269C-0926-SM-5FQSR	LUAD	Normal	GTEX	8.936	6.27	7.321	6.627	5.271
GTEX-1269C-1026-SM-5N9EY	ESCA	Normal	GTEX	8.026	4.87	5.67	8.117	6.181
GTEX-1269C-1826-SM-5N9E1	OV	Normal	GTEX	7.51	4.859	6.543	6.574	3.556
GTEX-1269C-2426-SM-5FQSN	BRCA	Normal	GTEX	7.675	5.45	6.418	6.959	5.213
GTEX-1269C-2526-SM-5EGJ3	SKCM	Normal	GTEX	7.876	5.774	6.011	7.912	5.989
GTEX-12BJ1-0006-SM-5SIB5	THYM	Normal	GTEX	7.801	5.424	5.156	7.251	3.867
GTEX-12BJ1-0006-SM-5SIB5	LAML	Normal	GTEX	7.801	5.424	5.156	7.251	3.867
GTEX-12BJ1-0006-SM-5SIB5	DLBC	Normal	GTEX	7.801	5.424	5.156	7.251	3.867
GTEX-12BJ1-0426-SM-5FQSO	THCA	Normal	GTEX	8.486	6.366	7.044	7.079	4.378
GTEX-12BJ1-0926-SM-5EQ62	SKCM	Normal	GTEX	7.599	5.33	5.684	7.245	5.077
GTEX-12BJ1-1026-SM-5EGJA	LUSC	Normal	GTEX	8.764	6.23	7.26	7.099	5.336
GTEX-12BJ1-1026-SM-5EGJA	LUAD	Normal	GTEX	8.764	6.23	7.26	7.099	5.336
GTEX-12BJ1-1726-SM-5HL9B	STAD	Normal	GTEX	7.705	5.352	6.443	6.721	4.251
GTEX-12BJ1-2026-SM-5FQUH	READ	Normal	GTEX	8.014	5.867	6.532	6.642	4.569
GTEX-12BJ1-2026-SM-5FQUH	COAD	Normal	GTEX	8.014	5.867	6.532	6.642	4.569
GTEX-12BJ1-2126-SM-5BC5O	COAD	Normal	GTEX	7.707	5.915	6.488	6.852	5.555
GTEX-12BJ1-2126-SM-5BC5O	READ	Normal	GTEX	7.707	5.915	6.488	6.852	5.555
GTEX-12C56-0006-SM-5N9E9	DLBC	Normal	GTEX	6.532	4.089	4.202	6.104	2.452
GTEX-12C56-0006-SM-5N9E9	LAML	Normal	GTEX	6.532	4.089	4.202	6.104	2.452
GTEX-12C56-0006-SM-5N9E9	THYM	Normal	GTEX	6.532	4.089	4.202	6.104	2.452
GTEX-12C56-0526-SM-5FQST	STAD	Normal	GTEX	7.96	5.756	6.843	6.999	4.832
GTEX-12C56-0626-SM-5EGGC	COAD	Normal	GTEX	7.521	5.517	6.144	6.748	4.947
GTEX-12C56-0626-SM-5EGGC	READ	Normal	GTEX	7.521	5.517	6.144	6.748	4.947
GTEX-12C56-1226-SM-5FQSU	ESCA	Normal	GTEX	7.995	5.7	6.667	7.409	6.536
GTEX-12C56-1326-SM-5FQSV	PRAD	Normal	GTEX	8.003	5.349	6.427	6.936	4.563
GTEX-12C56-1426-SM-5FQSW	TGCT	Normal	GTEX	7.986	5.585	6.662	6.792	4.19
GTEX-12C56-1526-SM-5FQUQ	SKCM	Normal	GTEX	7.716	5.894	5.828	7.399	5.726
GTEX-12C56-1726-SM-5EQ61	SKCM	Normal	GTEX	7.621	5.655	5.566	7.409	5.819
GTEX-12KS4-0005-SM-5SI94	LAML	Normal	GTEX	7.414	4.457	5.02	5.968	4.355
GTEX-12KS4-0005-SM-5SI94	DLBC	Normal	GTEX	7.414	4.457	5.02	5.968	4.355
GTEX-12KS4-0005-SM-5SI94	THYM	Normal	GTEX	7.414	4.457	5.02	5.968	4.355
GTEX-12KS4-0126-SM-5Q5A5	BRCA	Normal	GTEX	7.689	4.652	6.398	6.707	4.158
GTEX-12KS4-0326-SM-5EQ41	SKCM	Normal	GTEX	7.879	5.894	6.337	7.795	6.136
GTEX-12KS4-0926-SM-5BC5S	ESCA	Normal	GTEX	8.004	5.65	6.541	7.836	6.771
GTEX-12KS4-1326-SM-5LUB3	LIHC	Normal	GTEX	6.994	3.541	6.003	6.193	3.942
GTEX-12KS4-2126-SM-5FQUT	SKCM	Normal	GTEX	7.63	5.94	6.105	7.677	5.998
GTEX-12KS4-2426-SM-5LU8P	READ	Normal	GTEX	7.529	5.104	6.422	6.594	4.768
GTEX-12KS4-2426-SM-5LU8P	COAD	Normal	GTEX	7.529	5.104	6.422	6.594	4.768
GTEX-12WS9-0011-R10a-SM-57WBV	LGG	Normal	GTEX	7.643	6.79	5.734	6.849	3.539
GTEX-12WS9-0011-R10a-SM-57WBV	GBM	Normal	GTEX	7.643	6.79	5.734	6.849	3.539
GTEX-12WS9-0126-SM-5EGL7	SKCM	Normal	GTEX	8.18	5.562	5.993	7.806	6.462
GTEX-12WS9-0326-SM-59HJV	SKCM	Normal	GTEX	7.772	5.609	6.381	7.171	5.865
GTEX-12WS9-0726-SM-5FQT7	THCA	Normal	GTEX	8.214	6.364	6.951	6.98	4.487
GTEX-12WS9-1426-SM-5FQT3	STAD	Normal	GTEX	8.311	5.715	7.099	6.578	4.811
GTEX-12WS9-1526-SM-5FQT4	ESCA	Normal	GTEX	7.731	5.449	7.042	7.278	5.707
GTEX-12WSA-0005-SM-5O9BM	THYM	Normal	GTEX	6.77	4.116	3.603	5.719	2.873
GTEX-12WSA-0005-SM-5O9BM	DLBC	Normal	GTEX	6.77	4.116	3.603	5.719	2.873
GTEX-12WSA-0005-SM-5O9BM	LAML	Normal	GTEX	6.77	4.116	3.603	5.719	2.873
GTEX-12WSA-0011-R10b-SM-5P9ET	GBM	Normal	GTEX	6.739	6.154	5.142	6.562	3.013
GTEX-12WSA-0011-R10b-SM-5P9ET	LGG	Normal	GTEX	6.739	6.154	5.142	6.562	3.013
GTEX-12WSA-0226-SM-5BC5V	SKCM	Normal	GTEX	7.372	5.482	5.885	7.595	5.95
GTEX-12WSA-1426-SM-5EGJU	ESCA	Normal	GTEX	7.659	5.532	6.083	7.533	6.079
GTEX-12WSA-2926-SM-5EQ4D	LGG	Normal	GTEX	6.221	5.857	4.396	5.87	2.616
GTEX-12WSA-2926-SM-5EQ4D	GBM	Normal	GTEX	6.221	5.857	4.396	5.87	2.616
GTEX-12WSB-0006-SM-5O998	LAML	Normal	GTEX	7.498	4.786	4.469	5.931	5.098
GTEX-12WSB-0006-SM-5O998	THYM	Normal	GTEX	7.498	4.786	4.469	5.931	5.098
GTEX-12WSB-0006-SM-5O998	DLBC	Normal	GTEX	7.498	4.786	4.469	5.931	5.098
GTEX-12WSB-0126-SM-59HJN	SKCM	Normal	GTEX	7.658	5.712	6.266	7.716	6.009
GTEX-12WSB-0626-SM-59HJO	BRCA	Normal	GTEX	7.756	5.337	6.323	6.692	4.472
GTEX-12WSB-0726-SM-5N9GD	THCA	Normal	GTEX	7.98	5.805	7.357	7.179	4.775
GTEX-12WSB-2226-SM-5GCOS	OV	Normal	GTEX	7.079	4.427	6.315	6.472	2.886
GTEX-12WSB-2926-SM-59HKL	SKCM	Normal	GTEX	7.579	5.865	5.907	7.704	5.743
GTEX-12WSC-0005-SM-5MR3H	DLBC	Normal	GTEX	8.574	5.22	5.612	6.829	6.215
GTEX-12WSC-0005-SM-5MR3H	THYM	Normal	GTEX	8.574	5.22	5.612	6.829	6.215
GTEX-12WSC-0005-SM-5MR3H	LAML	Normal	GTEX	8.574	5.22	5.612	6.829	6.215
GTEX-12WSC-0011-R10a-SM-5GU57	LGG	Normal	GTEX	8.023	7.618	5.932	7.879	3.444
GTEX-12WSC-0011-R10a-SM-5GU57	GBM	Normal	GTEX	8.023	7.618	5.932	7.879	3.444
GTEX-12WSC-0126-SM-5EQ4P	SKCM	Normal	GTEX	7.791	6.008	5.875	7.806	6.171
GTEX-12WSC-0826-SM-5EQ5Q	THCA	Normal	GTEX	8.449	6.128	6.872	7.193	4.652
GTEX-12WSC-2826-SM-5BC5Y	SKCM	Normal	GTEX	7.448	5.878	6.224	7.661	5.986
GTEX-12WSC-3026-SM-5GCNF	LGG	Normal	GTEX	7.845	7.341	5.2	7.695	2.858
GTEX-12WSC-3026-SM-5GCNF	GBM	Normal	GTEX	7.845	7.341	5.2	7.695	2.858
GTEX-12WSD-0005-SM-5N9FZ	LAML	Normal	GTEX	7.387	4.794	4.997	6.043	5.499
GTEX-12WSD-0005-SM-5N9FZ	THYM	Normal	GTEX	7.387	4.794	4.997	6.043	5.499
GTEX-12WSD-0005-SM-5N9FZ	DLBC	Normal	GTEX	7.387	4.794	4.997	6.043	5.499
GTEX-12WSD-0011-R10b-SM-5GU79	GBM	Normal	GTEX	7.088	6.293	5.781	7.217	2.858
GTEX-12WSD-0011-R10b-SM-5GU79	LGG	Normal	GTEX	7.088	6.293	5.781	7.217	2.858
GTEX-12WSD-0126-SM-59HKN	SKCM	Normal	GTEX	7.964	5.882	6.112	7.765	5.517
GTEX-12WSD-0626-SM-5GCMW	SKCM	Normal	GTEX	7.936	6.056	6.215	7.86	6.006
GTEX-12WSD-0826-SM-5GCNE	LUSC	Normal	GTEX	8.222	5.794	7.376	7.321	5.35
GTEX-12WSD-0826-SM-5GCNE	LUAD	Normal	GTEX	8.222	5.794	7.376	7.321	5.35
GTEX-12WSD-0926-SM-5GCNL	THCA	Normal	GTEX	8.08	5.816	6.882	7.001	4.482
GTEX-12WSD-1626-SM-5GCNR	PAAD	Normal	GTEX	5.946	2.548	4.785	5.314	1.718
GTEX-12WSD-1826-SM-5GCOA	ESCA	Normal	GTEX	7.963	5.802	6.288	7.919	6.659
GTEX-12WSD-2126-SM-5LZWK	ACC	Normal	GTEX	8.11	5.48	7.08	6.721	4.555
GTEX-12WSD-2326-SM-59HKQ	STAD	Normal	GTEX	7.253	4.677	6.272	6.369	4.242
GTEX-12WSD-2826-SM-59HKT	UCEC	Normal	GTEX	7.977	5.343	6.311	7.2	4.185
GTEX-12WSD-2826-SM-59HKT	UCS	Normal	GTEX	7.977	5.343	6.311	7.2	4.185
GTEX-12WSD-3126-SM-5HL7P	LGG	Normal	GTEX	7.129	6.416	4.94	6.779	2.799
GTEX-12WSD-3126-SM-5HL7P	GBM	Normal	GTEX	7.129	6.416	4.94	6.779	2.799
GTEX-12WSE-0005-SM-5NQAE	LAML	Normal	GTEX	6.145	3.152	3.513	4.513	3.123
GTEX-12WSE-0005-SM-5NQAE	DLBC	Normal	GTEX	6.145	3.152	3.513	4.513	3.123
GTEX-12WSE-0005-SM-5NQAE	THYM	Normal	GTEX	6.145	3.152	3.513	4.513	3.123
GTEX-12WSE-0011-R10b-SM-5P9JV	GBM	Normal	GTEX	8.456	8.667	5.985	7.989	3.637
GTEX-12WSE-0011-R10b-SM-5P9JV	LGG	Normal	GTEX	8.456	8.667	5.985	7.989	3.637
GTEX-12WSE-0826-SM-5S2VL	LUSC	Normal	GTEX	8.171	5.478	6.799	7.07	4.568
GTEX-12WSE-0826-SM-5S2VL	LUAD	Normal	GTEX	8.171	5.478	6.799	7.07	4.568
GTEX-12WSF-0011-R10a-SM-5LZVH	GBM	Normal	GTEX	8.196	8.057	5.959	7.995	3.413
GTEX-12WSF-0011-R10a-SM-5LZVH	LGG	Normal	GTEX	8.196	8.057	5.959	7.995	3.413
GTEX-12WSG-0005-SM-5NQA2	DLBC	Normal	GTEX	6.671	4.114	4.255	5.278	3.531
GTEX-12WSG-0005-SM-5NQA2	THYM	Normal	GTEX	6.671	4.114	4.255	5.278	3.531
GTEX-12WSG-0005-SM-5NQA2	LAML	Normal	GTEX	6.671	4.114	4.255	5.278	3.531
GTEX-12WSG-0226-SM-5EGIF	THCA	Normal	GTEX	7.867	5.903	6.582	6.625	4.509
GTEX-12WSG-0326-SM-5FQU3	LUAD	Normal	GTEX	8.571	6.419	7.109	7.049	5.416
GTEX-12WSG-0326-SM-5FQU3	LUSC	Normal	GTEX	8.571	6.419	7.109	7.049	5.416
GTEX-12WSG-0726-SM-5EGIG	ACC	Normal	GTEX	8.201	5.416	7.536	7.055	4.314
GTEX-12WSG-0826-SM-5EQ5A	KIRC	Normal	GTEX	7.337	5.391	5.598	6.45	4.374
GTEX-12WSG-0826-SM-5EQ5A	KICH	Normal	GTEX	7.337	5.391	5.598	6.45	4.374
GTEX-12WSG-0826-SM-5EQ5A	KIRP	Normal	GTEX	7.337	5.391	5.598	6.45	4.374
GTEX-12WSG-1026-SM-5EGII	PAAD	Normal	GTEX	6.132	3.282	4.707	6.085	2.173
GTEX-12WSG-1426-SM-5FQUK	OV	Normal	GTEX	8.298	5.194	6.966	6.545	3.63
GTEX-12WSG-2126-SM-5EGJ7	UCEC	Normal	GTEX	8.214	5.843	6.728	7.258	4.279
GTEX-12WSG-2126-SM-5EGJ7	UCS	Normal	GTEX	8.214	5.843	6.728	7.258	4.279
GTEX-12WSG-2426-SM-5EQLZ	READ	Normal	GTEX	7.97	5.739	6.978	6.629	4.536
GTEX-12WSG-2426-SM-5EQLZ	COAD	Normal	GTEX	7.97	5.739	6.978	6.629	4.536
GTEX-12WSH-0005-SM-5NQ9P	DLBC	Normal	GTEX	7.657	5.825	4.764	5.444	4.727
GTEX-12WSH-0005-SM-5NQ9P	THYM	Normal	GTEX	7.657	5.825	4.764	5.444	4.727
GTEX-12WSH-0005-SM-5NQ9P	LAML	Normal	GTEX	7.657	5.825	4.764	5.444	4.727
GTEX-12WSH-0011-R10a-SM-5LZUS	GBM	Normal	GTEX	8.074	7.574	6.129	7.751	3.317
GTEX-12WSH-0011-R10a-SM-5LZUS	LGG	Normal	GTEX	8.074	7.574	6.129	7.751	3.317
GTEX-12WSH-0126-SM-5GCO3	LUAD	Normal	GTEX	9.1	6.588	7.481	6.325	4.998
GTEX-12WSH-0126-SM-5GCO3	LUSC	Normal	GTEX	9.1	6.588	7.481	6.325	4.998
GTEX-12WSH-0226-SM-5GCOG	THCA	Normal	GTEX	8.93	5.797	7.458	6.819	4.634
GTEX-12WSH-0326-SM-5GCNH	TGCT	Normal	GTEX	8.21	5.066	6.593	6.625	4.15
GTEX-12WSH-1526-SM-5BC5W	SKCM	Normal	GTEX	7.987	5.67	5.741	7.789	6.207
GTEX-12WSH-3026-SM-5CVNI	LGG	Normal	GTEX	7.556	6.749	5.206	7.165	2.931
GTEX-12WSH-3026-SM-5CVNI	GBM	Normal	GTEX	7.556	6.749	5.206	7.165	2.931
GTEX-12WSI-0005-SM-5O99K	DLBC	Normal	GTEX	5.825	2.655	3.262	3.957	3.028
GTEX-12WSI-0005-SM-5O99K	LAML	Normal	GTEX	5.825	2.655	3.262	3.957	3.028
GTEX-12WSI-0005-SM-5O99K	THYM	Normal	GTEX	5.825	2.655	3.262	3.957	3.028
GTEX-12WSI-0226-SM-5GCNA	LIHC	Normal	GTEX	6.821	3.48	5.823	6.014	3.59
GTEX-12WSI-0826-SM-5EGKD	LUAD	Normal	GTEX	8.349	5.857	7.028	7.153	5.184
GTEX-12WSI-0826-SM-5EGKD	LUSC	Normal	GTEX	8.349	5.857	7.028	7.153	5.184
GTEX-12WSI-2126-SM-5GCMV	TGCT	Normal	GTEX	8.071	5.442	6.716	6.733	3.969
GTEX-12WSJ-0005-SM-5LU8S	THYM	Normal	GTEX	8.207	5.785	5.988	7.28	4.569
GTEX-12WSJ-0005-SM-5LU8S	LAML	Normal	GTEX	8.207	5.785	5.988	7.28	4.569
GTEX-12WSJ-0005-SM-5LU8S	DLBC	Normal	GTEX	8.207	5.785	5.988	7.28	4.569
GTEX-12WSJ-0126-SM-5GCOM	ACC	Normal	GTEX	7.964	6.086	6.993	6.276	4.342
GTEX-12WSJ-0226-SM-5GCP7	LUSC	Normal	GTEX	8.615	6.084	7.363	6.846	5.022
GTEX-12WSJ-0226-SM-5GCP7	LUAD	Normal	GTEX	8.615	6.084	7.363	6.846	5.022
GTEX-12WSJ-0326-SM-5GCMT	THCA	Normal	GTEX	8.387	5.973	7.463	6.99	4.16
GTEX-12WSJ-0926-SM-5P9JD	STAD	Normal	GTEX	8.148	6.028	6.86	6.897	4.527
GTEX-12WSJ-1126-SM-5LZVJ	SKCM	Normal	GTEX	7.637	5.625	5.119	7.619	5.454
GTEX-12WSJ-1226-SM-5LU91	OV	Normal	GTEX	8.016	5.291	6.845	6.759	3.877
GTEX-12WSJ-1426-SM-5GCON	COAD	Normal	GTEX	7.92	6.129	6.652	6.616	4.378
GTEX-12WSJ-1426-SM-5GCON	READ	Normal	GTEX	7.92	6.129	6.652	6.616	4.378
GTEX-12WSJ-1526-SM-5GCNI	READ	Normal	GTEX	7.884	5.909	6.443	6.744	4.639
GTEX-12WSJ-1526-SM-5GCNI	COAD	Normal	GTEX	7.884	5.909	6.443	6.744	4.639
GTEX-12WSJ-1826-SM-5GCNY	SKCM	Normal	GTEX	8.067	6.115	5.59	7.842	5.791
GTEX-12WSK-0006-SM-5NQA1	LAML	Normal	GTEX	6.2	3.969	3.768	5.321	2.409
GTEX-12WSK-0006-SM-5NQA1	DLBC	Normal	GTEX	6.2	3.969	3.768	5.321	2.409
GTEX-12WSK-0006-SM-5NQA1	THYM	Normal	GTEX	6.2	3.969	3.768	5.321	2.409
GTEX-12WSK-0226-SM-5BC62	PAAD	Normal	GTEX	6.806	3.936	5.703	5.805	3.013
GTEX-12WSK-0326-SM-5GCOJ	ACC	Normal	GTEX	7.572	5.614	6.478	6.225	3.948
GTEX-12WSK-0826-SM-5CVNP	LUAD	Normal	GTEX	8.002	5.754	7.008	7.059	4.818
GTEX-12WSK-0826-SM-5CVNP	LUSC	Normal	GTEX	8.002	5.754	7.008	7.059	4.818
GTEX-12WSK-0926-SM-5CVNQ	THCA	Normal	GTEX	7.922	5.973	6.502	6.705	4.098
GTEX-12WSK-1126-SM-5LZV8	ESCA	Normal	GTEX	7.902	5.894	6.32	7.626	6.351
GTEX-12WSK-1926-SM-5LZVK	OV	Normal	GTEX	8.146	4.837	6.236	6.601	3.641
GTEX-12WSK-2026-SM-5CVNB	UCS	Normal	GTEX	8.22	5.546	6.404	7.081	4.306
GTEX-12WSK-2026-SM-5CVNB	UCEC	Normal	GTEX	8.22	5.546	6.404	7.081	4.306
GTEX-12WSK-2126-SM-5CVNC	SKCM	Normal	GTEX	7.915	5.74	5.964	7.353	6.779
GTEX-12WSK-2226-SM-5GCO5	BRCA	Normal	GTEX	8.192	5.411	6.547	7.154	4.913
GTEX-12WSK-2326-SM-5GCOH	SKCM	Normal	GTEX	8.075	6.414	5.585	7.898	5.875
GTEX-12WSL-0005-SM-5NQAD	THYM	Normal	GTEX	7.566	5.289	5.135	6.993	3.573
GTEX-12WSL-0005-SM-5NQAD	DLBC	Normal	GTEX	7.566	5.289	5.135	6.993	3.573
GTEX-12WSL-0005-SM-5NQAD	LAML	Normal	GTEX	7.566	5.289	5.135	6.993	3.573
GTEX-12WSL-0226-SM-5CVMJ	LIHC	Normal	GTEX	7.144	4.101	6.739	5.435	3.661
GTEX-12WSL-0326-SM-5CVMK	ACC	Normal	GTEX	7.713	5.869	7.256	6.196	4.322
GTEX-12WSL-0426-SM-5GCNX	PAAD	Normal	GTEX	7.084	4.242	5.776	6.524	2.964
GTEX-12WSL-0626-SM-5GCOY	THCA	Normal	GTEX	8.21	6.139	7.157	6.859	4.422
GTEX-12WSL-1026-SM-5CVNJ	LUSC	Normal	GTEX	8.426	6.045	7.077	6.897	5.058
GTEX-12WSL-1026-SM-5CVNJ	LUAD	Normal	GTEX	8.426	6.045	7.077	6.897	5.058
GTEX-12WSL-1526-SM-5GCP8	ESCA	Normal	GTEX	7.937	6.181	6.712	7.262	6.241
GTEX-12WSL-1626-SM-5GCMU	COAD	Normal	GTEX	7.773	5.621	6.394	6.462	4.47
GTEX-12WSL-1626-SM-5GCMU	READ	Normal	GTEX	7.773	5.621	6.394	6.462	4.47
GTEX-12WSL-1826-SM-5LZW9	COAD	Normal	GTEX	7.872	5.82	6.475	6.509	4.344
GTEX-12WSL-1826-SM-5LZW9	READ	Normal	GTEX	7.872	5.82	6.475	6.509	4.344
GTEX-12WSL-2026-SM-5GCML	SKCM	Normal	GTEX	7.962	5.597	6.281	7.314	5.584
GTEX-12WSL-2326-SM-5DUXQ	TGCT	Normal	GTEX	8.246	5.195	6.304	6.787	3.9
GTEX-12WSL-2526-SM-5GCNJ	SKCM	Normal	GTEX	8.115	5.985	6.634	7.73	6.062
GTEX-12WSM-0005-SM-5NQB3	THYM	Normal	GTEX	6.355	2.881	3.411	4.272	2.431
GTEX-12WSM-0005-SM-5NQB3	DLBC	Normal	GTEX	6.355	2.881	3.411	4.272	2.431
GTEX-12WSM-0005-SM-5NQB3	LAML	Normal	GTEX	6.355	2.881	3.411	4.272	2.431
GTEX-12WSM-0726-SM-5GCOW	LIHC	Normal	GTEX	6.878	2.959	5.723	5.677	3.451
GTEX-12WSM-1326-SM-5GCP9	TGCT	Normal	GTEX	8.119	5.305	6.864	6.852	4.257
GTEX-12WSM-1426-SM-5GCPA	COAD	Normal	GTEX	7.769	4.545	6.772	6.834	4.255
GTEX-12WSM-1426-SM-5GCPA	READ	Normal	GTEX	7.769	4.545	6.772	6.834	4.255
GTEX-12WSM-1726-SM-5BC6J	BRCA	Normal	GTEX	7.754	4.908	6.547	6.642	4.531
GTEX-12WSN-0006-SM-5NQAP	DLBC	Normal	GTEX	8.017	5.764	5.562	7.268	4.586
GTEX-12WSN-0006-SM-5NQAP	LAML	Normal	GTEX	8.017	5.764	5.562	7.268	4.586
GTEX-12WSN-0006-SM-5NQAP	THYM	Normal	GTEX	8.017	5.764	5.562	7.268	4.586
GTEX-12WSN-0726-SM-5GCMS	THCA	Normal	GTEX	8.174	6.341	6.743	7.113	4.255
GTEX-12WSN-0826-SM-5GCOF	PAAD	Normal	GTEX	6.945	3.819	5.482	6.467	2.77
GTEX-12WSN-0926-SM-5GCN1	ACC	Normal	GTEX	6.411	4.597	5.263	4.998	2.747
GTEX-12WSN-1326-SM-5GCNT	BRCA	Normal	GTEX	8.004	5.396	6.743	6.845	4.257
GTEX-12WSN-1426-SM-5GCO6	SKCM	Normal	GTEX	8.079	5.793	6.829	7.476	4.797
GTEX-12WSN-2326-SM-5DUVG	SKCM	Normal	GTEX	8.086	6.196	6.338	7.91	5.58
GTEX-12ZZW-0005-SM-5O9BY	LAML	Normal	GTEX	5.146	1.922	2.791	3.289	1.828
GTEX-12ZZW-0005-SM-5O9BY	DLBC	Normal	GTEX	5.146	1.922	2.791	3.289	1.828
GTEX-12ZZW-0005-SM-5O9BY	THYM	Normal	GTEX	5.146	1.922	2.791	3.289	1.828
GTEX-12ZZW-0011-R10b-SM-5HL9X	LGG	Normal	GTEX	6.849	6.433	4.835	6.506	2.475
GTEX-12ZZW-0011-R10b-SM-5HL9X	GBM	Normal	GTEX	6.849	6.433	4.835	6.506	2.475
GTEX-12ZZW-1726-SM-5DUVD	ESCA	Normal	GTEX	7.676	5.415	5.479	7.835	5.308
GTEX-12ZZW-2926-SM-5LZUP	LGG	Normal	GTEX	7.564	6.872	4.991	7.346	2.637
GTEX-12ZZW-2926-SM-5LZUP	GBM	Normal	GTEX	7.564	6.872	4.991	7.346	2.637
GTEX-12ZZX-0011-R10b-SM-5DUWK	GBM	Normal	GTEX	8.39	8.542	6.117	8.055	3.653
GTEX-12ZZX-0011-R10b-SM-5DUWK	LGG	Normal	GTEX	8.39	8.542	6.117	8.055	3.653
GTEX-12ZZX-0126-SM-5EGK9	SKCM	Normal	GTEX	8.022	6.122	6.207	7.959	6.28
GTEX-12ZZX-1126-SM-5EGKB	BRCA	Normal	GTEX	7.787	5.332	6.487	7.089	4.925
GTEX-12ZZX-1226-SM-5EGHS	THCA	Normal	GTEX	7.722	5.764	6.204	6.76	4.629
GTEX-12ZZX-1326-SM-5DUWI	ESCA	Normal	GTEX	8	5.913	6.754	7.623	6.809
GTEX-12ZZX-2126-SM-5LZVL	UCS	Normal	GTEX	8.277	5.776	6.861	7.406	4.579
GTEX-12ZZX-2126-SM-5LZVL	UCEC	Normal	GTEX	8.277	5.776	6.861	7.406	4.579
GTEX-12ZZX-2426-SM-5GCOE	SKCM	Normal	GTEX	7.797	6.126	5.95	7.883	6.202
GTEX-12ZZX-2726-SM-5N9FT	COAD	Normal	GTEX	7.292	4.572	5.757	6.605	3.906
GTEX-12ZZX-2726-SM-5N9FT	READ	Normal	GTEX	7.292	4.572	5.757	6.605	3.906
GTEX-12ZZX-2926-SM-5GCOQ	LGG	Normal	GTEX	8.027	7.795	5.476	7.788	3.172
GTEX-12ZZX-2926-SM-5GCOQ	GBM	Normal	GTEX	8.027	7.795	5.476	7.788	3.172
GTEX-12ZZY-0011-R10b-SM-5HL7W	GBM	Normal	GTEX	8.071	8.066	6.322	8.137	3.334
GTEX-12ZZY-0011-R10b-SM-5HL7W	LGG	Normal	GTEX	8.071	8.066	6.322	8.137	3.334
GTEX-12ZZY-0126-SM-5LZV2	TGCT	Normal	GTEX	8.268	5.481	6.705	6.993	4.223
GTEX-12ZZY-0226-SM-5LZVE	SKCM	Normal	GTEX	7.866	6.058	6.171	7.979	6.132
GTEX-12ZZY-0726-SM-5EQ66	SKCM	Normal	GTEX	7.83	6.141	5.794	7.787	5.886
GTEX-12ZZY-0926-SM-5EQ6I	LUSC	Normal	GTEX	8.379	5.89	7.008	7.111	5.163
GTEX-12ZZY-0926-SM-5EQ6I	LUAD	Normal	GTEX	8.379	5.89	7.008	7.111	5.163
GTEX-12ZZY-2726-SM-5EQ45	COAD	Normal	GTEX	7.511	5.062	6.135	6.729	4.19
GTEX-12ZZY-2726-SM-5EQ45	READ	Normal	GTEX	7.511	5.062	6.135	6.729	4.19
GTEX-12ZZY-3026-SM-5GCOU	GBM	Normal	GTEX	7.866	7.126	5.392	7.654	3.084
GTEX-12ZZY-3026-SM-5GCOU	LGG	Normal	GTEX	7.866	7.126	5.392	7.654	3.084
GTEX-12ZZZ-0011-R10a-SM-5P9HC	LGG	Normal	GTEX	7.987	7.789	5.611	7.537	3.293
GTEX-12ZZZ-0011-R10a-SM-5P9HC	GBM	Normal	GTEX	7.987	7.789	5.611	7.537	3.293
GTEX-12ZZZ-0626-SM-5DUXI	SKCM	Normal	GTEX	7.826	5.773	5.864	7.845	5.997
GTEX-12ZZZ-1226-SM-59HK1	THCA	Normal	GTEX	8.591	6.338	7.204	7.189	4.667
GTEX-12ZZZ-1326-SM-59HKW	LIHC	Normal	GTEX	4.607	1.541	3.655	4.483	2.091
GTEX-12ZZZ-2026-SM-5LZWJ	PRAD	Normal	GTEX	7.97	5.254	7.018	6.995	4.707
GTEX-12ZZZ-3026-SM-5BC67	GBM	Normal	GTEX	7.709	6.824	5.574	7.407	3.208
GTEX-12ZZZ-3026-SM-5BC67	LGG	Normal	GTEX	7.709	6.824	5.574	7.407	3.208
GTEX-13111-0005-SM-5NQ7Z	LAML	Normal	GTEX	8.29	6.252	5.713	7.923	4.435
GTEX-13111-0005-SM-5NQ7Z	DLBC	Normal	GTEX	8.29	6.252	5.713	7.923	4.435
GTEX-13111-0005-SM-5NQ7Z	THYM	Normal	GTEX	8.29	6.252	5.713	7.923	4.435
GTEX-13111-0226-SM-5EQ55	THCA	Normal	GTEX	8.138	5.809	7.17	7.183	4.289
GTEX-13111-0326-SM-5DUXF	ACC	Normal	GTEX	7.463	5.494	6.631	6.406	3.737
GTEX-13111-0426-SM-5DUXR	LUAD	Normal	GTEX	8.168	5.464	6.473	6.782	4.794
GTEX-13111-0426-SM-5DUXR	LUSC	Normal	GTEX	8.168	5.464	6.473	6.782	4.794
GTEX-13111-0726-SM-5DUVE	COAD	Normal	GTEX	7.769	6.035	6.236	6.848	5.096
GTEX-13111-0726-SM-5DUVE	READ	Normal	GTEX	7.769	6.035	6.236	6.848	5.096
GTEX-13111-1226-SM-5GCNC	STAD	Normal	GTEX	7.787	5.058	6.824	6.709	4.376
GTEX-13111-1326-SM-5GCNO	PRAD	Normal	GTEX	7.946	5.361	6.631	7.079	4.231
GTEX-13111-1526-SM-5EGJX	TGCT	Normal	GTEX	8.151	5.477	6.806	7.1	4.082
GTEX-13111-1626-SM-5EGJY	SKCM	Normal	GTEX	7.828	6.186	5.44	8.024	5.9
GTEX-13111-1826-SM-5GCP1	SKCM	Normal	GTEX	7.735	5.523	6.323	7.224	4.778
GTEX-13111-1926-SM-5GCOL	READ	Normal	GTEX	7.962	5.656	6.637	6.69	4.575
GTEX-13111-1926-SM-5GCOL	COAD	Normal	GTEX	7.962	5.656	6.637	6.69	4.575
GTEX-13112-0126-SM-5P9IU	SKCM	Normal	GTEX	7.743	5.297	6	7.854	6.023
GTEX-13112-0226-SM-5P9IV	TGCT	Normal	GTEX	8.211	5.355	6.278	6.828	3.945
GTEX-13112-0326-SM-5P9IW	THCA	Normal	GTEX	8.262	5.83	6.827	6.93	4.535
GTEX-13112-1426-SM-5EGH8	LIHC	Normal	GTEX	6.207	2.86	4.612	5.679	3.391
GTEX-13112-2126-SM-5GCO4	KIRC	Normal	GTEX	7.536	5.094	5.751	6.935	3.76
GTEX-13112-2126-SM-5GCO4	KICH	Normal	GTEX	7.536	5.094	5.751	6.935	3.76
GTEX-13112-2126-SM-5GCO4	KIRP	Normal	GTEX	7.536	5.094	5.751	6.935	3.76
GTEX-13112-2826-SM-5DUWH	SKCM	Normal	GTEX	7.927	5.883	6.047	7.898	5.96
GTEX-13113-0006-SM-5NQ7X	THYM	Normal	GTEX	5.731	3.394	3.61	5.258	2.039
GTEX-13113-0006-SM-5NQ7X	DLBC	Normal	GTEX	5.731	3.394	3.61	5.258	2.039
GTEX-13113-0006-SM-5NQ7X	LAML	Normal	GTEX	5.731	3.394	3.61	5.258	2.039
GTEX-13113-0126-SM-5LZVX	THCA	Normal	GTEX	7.936	5.995	6.172	7.036	3.817
GTEX-13113-0426-SM-5GCOD	LUSC	Normal	GTEX	8.42	5.769	6.973	6.916	4.863
GTEX-13113-0426-SM-5GCOD	LUAD	Normal	GTEX	8.42	5.769	6.973	6.916	4.863
GTEX-13113-0726-SM-5LZUF	STAD	Normal	GTEX	7.12	4.807	5.56	6.376	3.921
GTEX-13113-1326-SM-5GCOI	LIHC	Normal	GTEX	6.898	3.723	5.475	5.978	3.67
GTEX-13113-1426-SM-5EGHU	COAD	Normal	GTEX	7.829	5.689	6.594	6.726	5.22
GTEX-13113-1426-SM-5EGHU	READ	Normal	GTEX	7.829	5.689	6.594	6.726	5.22
GTEX-13113-1626-SM-5EQ4I	SKCM	Normal	GTEX	7.94	5.874	6.359	7.51	5.419
GTEX-13113-1726-SM-5GCOO	BRCA	Normal	GTEX	7.74	5.253	6.674	6.897	4.822
GTEX-13113-1926-SM-5LZWG	SKCM	Normal	GTEX	8.078	5.86	6.104	7.462	5.35
GTEX-1313W-0006-SM-5O9B1	LAML	Normal	GTEX	6.504	3.115	4.042	4.75	3.505
GTEX-1313W-0006-SM-5O9B1	THYM	Normal	GTEX	6.504	3.115	4.042	4.75	3.505
GTEX-1313W-0006-SM-5O9B1	DLBC	Normal	GTEX	6.504	3.115	4.042	4.75	3.505
GTEX-1313W-0011-R10b-SM-5DUXA	GBM	Normal	GTEX	8.088	8.087	5.666	7.951	3.248
GTEX-1313W-0011-R10b-SM-5DUXA	LGG	Normal	GTEX	8.088	8.087	5.666	7.951	3.248
GTEX-1313W-0126-SM-5LZUN	SKCM	Normal	GTEX	7.864	5.811	5.934	7.938	5.932
GTEX-1313W-0626-SM-5EQ4H	SKCM	Normal	GTEX	7.461	5.598	5.843	7.796	6.047
GTEX-1313W-0726-SM-5EGK1	THCA	Normal	GTEX	8.092	5.736	6.527	6.966	4.27
GTEX-1313W-0826-SM-5EQ4T	BRCA	Normal	GTEX	7.867	5.074	6.897	6.74	5.06
GTEX-1313W-0926-SM-5EQ56	LUSC	Normal	GTEX	8.223	5.908	7.056	6.79	5.279
GTEX-1313W-0926-SM-5EQ56	LUAD	Normal	GTEX	8.223	5.908	7.056	6.79	5.279
GTEX-1313W-2826-SM-5P9G1	UCS	Normal	GTEX	7.825	5.233	6.278	6.768	4.093
GTEX-1313W-2826-SM-5P9G1	UCEC	Normal	GTEX	7.825	5.233	6.278	6.768	4.093
GTEX-1313W-3126-SM-5LZUI	LGG	Normal	GTEX	7.919	7.438	5.138	7.524	2.817
GTEX-1313W-3126-SM-5LZUI	GBM	Normal	GTEX	7.919	7.438	5.138	7.524	2.817
GTEX-1314G-0005-SM-5NQ9O	LAML	Normal	GTEX	6.201	4.018	3.444	4.412	2.933
GTEX-1314G-0005-SM-5NQ9O	THYM	Normal	GTEX	6.201	4.018	3.444	4.412	2.933
GTEX-1314G-0005-SM-5NQ9O	DLBC	Normal	GTEX	6.201	4.018	3.444	4.412	2.933
GTEX-1314G-0826-SM-5BC6L	ESCA	Normal	GTEX	7.855	5.547	6.992	7.277	5.45
GTEX-1314G-1326-SM-5BC6E	SKCM	Normal	GTEX	7.758	5.855	6.2	7.593	5.963
GTEX-131XE-0006-SM-5P9F9	DLBC	Normal	GTEX	5.68	3.529	3.434	5.416	2.214
GTEX-131XE-0006-SM-5P9F9	THYM	Normal	GTEX	5.68	3.529	3.434	5.416	2.214
GTEX-131XE-0006-SM-5P9F9	LAML	Normal	GTEX	5.68	3.529	3.434	5.416	2.214
GTEX-131XE-0126-SM-5LZVC	THCA	Normal	GTEX	8.55	6.236	7.291	7.176	4.469
GTEX-131XE-0326-SM-5LZVO	LIHC	Normal	GTEX	7.736	4.24	7.587	5.776	4.151
GTEX-131XE-0426-SM-5IJF4	TGCT	Normal	GTEX	8.164	5.554	6.741	6.732	4.174
GTEX-131XE-0726-SM-5HL9K	LUSC	Normal	GTEX	8.468	5.946	7.125	6.794	4.887
GTEX-131XE-0726-SM-5HL9K	LUAD	Normal	GTEX	8.468	5.946	7.125	6.794	4.887
GTEX-131XE-0826-SM-5HL9W	READ	Normal	GTEX	7.924	5.993	6.501	6.791	4.91
GTEX-131XE-0826-SM-5HL9W	COAD	Normal	GTEX	7.924	5.993	6.501	6.791	4.91
GTEX-131XE-1026-SM-5EGKE	COAD	Normal	GTEX	7.785	5.336	6.226	6.357	4.184
GTEX-131XE-1026-SM-5EGKE	READ	Normal	GTEX	7.785	5.336	6.226	6.357	4.184
GTEX-131XE-1426-SM-5HL7V	ESCA	Normal	GTEX	7.72	5.823	6.411	7.13	5.992
GTEX-131XE-1926-SM-5IFER	PAAD	Normal	GTEX	7.147	4.139	5.917	5.75	3.156
GTEX-131XE-2226-SM-5PNYX	STAD	Normal	GTEX	7.706	5.326	6.359	6.723	4.204
GTEX-131XF-0006-SM-5P9HK	THYM	Normal	GTEX	5.871	4.14	2.625	5.723	2.278
GTEX-131XF-0006-SM-5P9HK	DLBC	Normal	GTEX	5.871	4.14	2.625	5.723	2.278
GTEX-131XF-0006-SM-5P9HK	LAML	Normal	GTEX	5.871	4.14	2.625	5.723	2.278
GTEX-131XF-0126-SM-5DUVF	ACC	Normal	GTEX	7.365	5.579	6.798	6.216	3.912
GTEX-131XF-0826-SM-5GICG	ESCA	Normal	GTEX	7.855	6.318	6.608	7.425	6.179
GTEX-131XF-1026-SM-5BC6A	LUAD	Normal	GTEX	8.202	5.683	6.673	6.868	5.034
GTEX-131XF-1026-SM-5BC6A	LUSC	Normal	GTEX	8.202	5.683	6.673	6.868	5.034
GTEX-131XF-1226-SM-5HL8V	STAD	Normal	GTEX	7.329	5.065	6.306	6.497	4.196
GTEX-131XF-1826-SM-5EGKG	THCA	Normal	GTEX	8.105	5.924	6.884	6.927	4.37
GTEX-131XF-1926-SM-5DUW4	PRAD	Normal	GTEX	7.658	5.147	6.459	6.764	4.196
GTEX-131XF-2026-SM-5DUWG	TGCT	Normal	GTEX	7.911	5.43	6.928	6.86	4.209
GTEX-131XF-2126-SM-5DUWS	SKCM	Normal	GTEX	7.933	5.555	5.903	7.686	6.198
GTEX-131XF-2626-SM-5EQ6K	SKCM	Normal	GTEX	7.936	6.088	5.584	7.781	5.765
GTEX-131XG-0006-SM-5O9CE	LAML	Normal	GTEX	7.091	4.568	5.121	6.672	3.56
GTEX-131XG-0006-SM-5O9CE	DLBC	Normal	GTEX	7.091	4.568	5.121	6.672	3.56
GTEX-131XG-0006-SM-5O9CE	THYM	Normal	GTEX	7.091	4.568	5.121	6.672	3.56
GTEX-131XG-0226-SM-5IFG1	THCA	Normal	GTEX	8.085	6.152	6.799	7.019	4.45
GTEX-131XG-1026-SM-5GCMX	ESCA	Normal	GTEX	7.982	6.453	6.422	7.277	6.721
GTEX-131XG-1226-SM-5EGH9	STAD	Normal	GTEX	8.017	5.652	6.881	6.742	4.56
GTEX-131XG-1326-SM-5DUX4	ACC	Normal	GTEX	8.533	6.68	7.74	6.773	4.624
GTEX-131XG-1426-SM-5GCMO	PAAD	Normal	GTEX	6.901	4.059	5.544	6.056	2.805
GTEX-131XG-1526-SM-5GCNQ	COAD	Normal	GTEX	8.106	6.261	6.8	6.798	4.674
GTEX-131XG-1526-SM-5GCNQ	READ	Normal	GTEX	8.106	6.261	6.8	6.798	4.674
GTEX-131XG-2026-SM-5GCN5	UCEC	Normal	GTEX	8.83	6.385	7.171	7.221	4.497
GTEX-131XG-2026-SM-5GCN5	UCS	Normal	GTEX	8.83	6.385	7.171	7.221	4.497
GTEX-131XH-0006-SM-5O98V	LAML	Normal	GTEX	5.841	2.067	2.77	3.716	2.348
GTEX-131XH-0006-SM-5O98V	THYM	Normal	GTEX	5.841	2.067	2.77	3.716	2.348
GTEX-131XH-0006-SM-5O98V	DLBC	Normal	GTEX	5.841	2.067	2.77	3.716	2.348
GTEX-131XH-0011-R10a-SM-5EGLJ	GBM	Normal	GTEX	8.518	8.625	6.208	7.917	3.625
GTEX-131XH-0011-R10a-SM-5EGLJ	LGG	Normal	GTEX	8.518	8.625	6.208	7.917	3.625
GTEX-131XH-0126-SM-5LZUY	SKCM	Normal	GTEX	7.631	5.715	5.656	7.792	5.522
GTEX-131XH-0426-SM-5DUWU	LUAD	Normal	GTEX	8.733	5.974	7.002	6.802	4.933
GTEX-131XH-0426-SM-5DUWU	LUSC	Normal	GTEX	8.733	5.974	7.002	6.802	4.933
GTEX-131XH-0626-SM-5LZWH	LIHC	Normal	GTEX	6.33	2.928	4.412	5.734	2.938
GTEX-131XH-2226-SM-5DUXJ	SKCM	Normal	GTEX	7.998	5.73	5.922	7.945	5.913
GTEX-131XW-0011-R10a-SM-5DUVA	GBM	Normal	GTEX	6.189	5.116	4.274	5.954	1.985
GTEX-131XW-0011-R10a-SM-5DUVA	LGG	Normal	GTEX	6.189	5.116	4.274	5.954	1.985
GTEX-131XW-0626-SM-5PNVD	SKCM	Normal	GTEX	7.609	5.419	6.115	7.728	5.821
GTEX-131XW-0726-SM-5EGK3	BRCA	Normal	GTEX	7.619	5.069	6.143	6.87	4.977
GTEX-131XW-1126-SM-5EGK4	LUAD	Normal	GTEX	8.493	5.654	7.094	7.041	4.735
GTEX-131XW-1126-SM-5EGK4	LUSC	Normal	GTEX	8.493	5.654	7.094	7.041	4.735
GTEX-131YS-0005-SM-5NQAS	THYM	Normal	GTEX	7.098	4.127	4.284	5.625	4.194
GTEX-131YS-0005-SM-5NQAS	DLBC	Normal	GTEX	7.098	4.127	4.284	5.625	4.194
GTEX-131YS-0005-SM-5NQAS	LAML	Normal	GTEX	7.098	4.127	4.284	5.625	4.194
GTEX-131YS-0011-R10b-SM-5EQ5N	LGG	Normal	GTEX	7.905	7.999	5.877	7.799	3.204
GTEX-131YS-0011-R10b-SM-5EQ5N	GBM	Normal	GTEX	7.905	7.999	5.877	7.799	3.204
GTEX-131YS-0126-SM-5KM1M	SKCM	Normal	GTEX	8.014	6.012	5.914	7.97	6.353
GTEX-131YS-0626-SM-5EGKL	BRCA	Normal	GTEX	7.792	5.487	6.256	7.083	4.786
GTEX-131YS-0926-SM-5IJB9	LUAD	Normal	GTEX	8.35	5.887	7.037	7.073	5.124
GTEX-131YS-0926-SM-5IJB9	LUSC	Normal	GTEX	8.35	5.887	7.037	7.073	5.124
GTEX-131YS-1426-SM-5IJF7	ESCA	Normal	GTEX	8.087	5.538	6.27	7.595	6.771
GTEX-131YS-1626-SM-5HL6C	LIHC	Normal	GTEX	6.441	2.938	4.887	5.872	3.129
GTEX-131YS-2226-SM-5P9G8	OV	Normal	GTEX	7.674	4.805	6.56	6.678	3.388
GTEX-131YS-2326-SM-5IJFJ	UCS	Normal	GTEX	8.143	5.225	6.445	6.97	3.959
GTEX-131YS-2326-SM-5IJFJ	UCEC	Normal	GTEX	8.143	5.225	6.445	6.97	3.959
GTEX-131YS-2826-SM-5EQ47	SKCM	Normal	GTEX	7.921	6.024	6.577	7.653	5.843
GTEX-131YS-2926-SM-5EGKI	READ	Normal	GTEX	7.726	5.23	6.272	6.923	4.057
GTEX-131YS-2926-SM-5EGKI	COAD	Normal	GTEX	7.726	5.23	6.272	6.923	4.057
GTEX-131YS-3126-SM-5KLYT	LGG	Normal	GTEX	7.894	7.317	5.463	7.704	2.898
GTEX-131YS-3126-SM-5KLYT	GBM	Normal	GTEX	7.894	7.317	5.463	7.704	2.898
GTEX-132AR-0006-SM-5NQ7N	DLBC	Normal	GTEX	7.786	5.182	5.775	5.906	4.628
GTEX-132AR-0006-SM-5NQ7N	THYM	Normal	GTEX	7.786	5.182	5.775	5.906	4.628
GTEX-132AR-0006-SM-5NQ7N	LAML	Normal	GTEX	7.786	5.182	5.775	5.906	4.628
GTEX-132AR-0326-SM-5KM2C	SKCM	Normal	GTEX	7.678	5.621	5.802	7.424	4.933
GTEX-132AR-0426-SM-5IFH8	LIHC	Normal	GTEX	8.011	4.743	7.826	5.888	4.268
GTEX-132AR-0826-SM-5EGK6	BRCA	Normal	GTEX	7.661	5.096	6.714	6.77	4.424
GTEX-132AR-1126-SM-5P9GA	THCA	Normal	GTEX	8.397	5.87	6.787	6.556	4.896
GTEX-132AR-1526-SM-5KM1L	UCS	Normal	GTEX	8.206	5.527	6.763	6.922	4.406
GTEX-132AR-1526-SM-5KM1L	UCEC	Normal	GTEX	8.206	5.527	6.763	6.922	4.406
GTEX-132AR-1726-SM-5EGHQ	ACC	Normal	GTEX	8.641	6.209	8.371	6.07	4.686
GTEX-132AR-1826-SM-5EGHR	PAAD	Normal	GTEX	6.861	3.906	5.761	6.005	2.907
GTEX-132AR-2226-SM-5J2NT	ESCA	Normal	GTEX	7.839	5.749	6.508	6.928	6.396
GTEX-132AR-2426-SM-5IFFD	STAD	Normal	GTEX	7.998	5.443	7.091	6.543	4.797
GTEX-132AR-2726-SM-5PNVN	COAD	Normal	GTEX	8.126	6.152	6.967	6.545	5.549
GTEX-132AR-2726-SM-5PNVN	READ	Normal	GTEX	8.126	6.152	6.967	6.545	5.549
GTEX-132AR-2826-SM-5IJFV	READ	Normal	GTEX	8.156	6.203	6.722	6.09	4.653
GTEX-132AR-2826-SM-5IJFV	COAD	Normal	GTEX	8.156	6.203	6.722	6.09	4.653
GTEX-132NY-0005-SM-5O9AC	LAML	Normal	GTEX	7.634	4.225	4.422	5.553	4.319
GTEX-132NY-0005-SM-5O9AC	DLBC	Normal	GTEX	7.634	4.225	4.422	5.553	4.319
GTEX-132NY-0005-SM-5O9AC	THYM	Normal	GTEX	7.634	4.225	4.422	5.553	4.319
GTEX-132NY-0326-SM-5IJBL	SKCM	Normal	GTEX	7.781	5.751	5.867	7.182	5.694
GTEX-132NY-1026-SM-5P9IY	THCA	Normal	GTEX	8.402	5.785	7.167	6.333	4.341
GTEX-132NY-1226-SM-5PNVF	LUSC	Normal	GTEX	8.958	6.194	7.922	6.513	5.006
GTEX-132NY-1226-SM-5PNVF	LUAD	Normal	GTEX	8.958	6.194	7.922	6.513	5.006
GTEX-132NY-2726-SM-5PNY2	READ	Normal	GTEX	7.931	5.349	6.457	6.45	4.189
GTEX-132NY-2726-SM-5PNY2	COAD	Normal	GTEX	7.931	5.349	6.457	6.45	4.189
GTEX-132NY-2826-SM-5P9G2	PRAD	Normal	GTEX	7.901	4.784	5.895	6.592	4.024
GTEX-132Q8-0006-SM-5NQA4	LAML	Normal	GTEX	5.833	2.29	2.909	3.89	2.493
GTEX-132Q8-0006-SM-5NQA4	THYM	Normal	GTEX	5.833	2.29	2.909	3.89	2.493
GTEX-132Q8-0006-SM-5NQA4	DLBC	Normal	GTEX	5.833	2.29	2.909	3.89	2.493
GTEX-132Q8-0011-R10b-SM-5DUWZ	GBM	Normal	GTEX	8.164	7.693	6.019	7.749	3.49
GTEX-132Q8-0011-R10b-SM-5DUWZ	LGG	Normal	GTEX	8.164	7.693	6.019	7.749	3.49
GTEX-132Q8-1426-SM-5EGK7	BRCA	Normal	GTEX	7.417	5.003	5.948	6.712	4.233
GTEX-132Q8-1826-SM-5EGIY	ESCA	Normal	GTEX	7.549	5.521	6.003	7.376	5.676
GTEX-132Q8-3026-SM-5PNVG	LGG	Normal	GTEX	8.055	7.244	5.631	7.554	3.229
GTEX-132Q8-3026-SM-5PNVG	GBM	Normal	GTEX	8.055	7.244	5.631	7.554	3.229
GTEX-132QS-0005-SM-5LZXK	DLBC	Normal	GTEX	7.576	5.203	5.072	6.644	3.79
GTEX-132QS-0005-SM-5LZXK	LAML	Normal	GTEX	7.576	5.203	5.072	6.644	3.79
GTEX-132QS-0005-SM-5LZXK	THYM	Normal	GTEX	7.576	5.203	5.072	6.644	3.79
GTEX-132QS-0126-SM-5IFH9	ACC	Normal	GTEX	7.701	5.572	7.296	6.456	3.901
GTEX-132QS-0326-SM-5IJFN	THCA	Normal	GTEX	8.542	6.184	7.473	7.101	4.428
GTEX-132QS-0726-SM-5IJE9	LUSC	Normal	GTEX	8.919	5.93	7.35	7.224	5.075
GTEX-132QS-0726-SM-5IJE9	LUAD	Normal	GTEX	8.919	5.93	7.35	7.224	5.075
GTEX-132QS-0926-SM-5P9GB	PAAD	Normal	GTEX	7.641	4.645	6.192	7.23	3.355
GTEX-132QS-1126-SM-5P9GC	PRAD	Normal	GTEX	8.211	5.589	6.857	7.065	4.496
GTEX-132QS-1226-SM-5P9GD	TGCT	Normal	GTEX	8.497	5.846	7.073	7.022	4.361
GTEX-132QS-1426-SM-5P9GE	ESCA	Normal	GTEX	8.116	5.674	6.449	7.584	6.303
GTEX-132QS-1826-SM-5IFFN	STAD	Normal	GTEX	7.426	4.956	5.971	6.771	4.209
GTEX-1339X-0626-SM-5IJER	LUSC	Normal	GTEX	8.095	5.274	6.355	6.99	4.208
GTEX-1339X-0626-SM-5IJER	LUAD	Normal	GTEX	8.095	5.274	6.355	6.99	4.208
GTEX-1339X-1026-SM-5IFH5	PAAD	Normal	GTEX	7.242	4.285	6.537	5.893	2.903
GTEX-1339X-1426-SM-5K7YO	STAD	Normal	GTEX	8.1	6.028	6.953	6.8	4.721
GTEX-1339X-1726-SM-5P9J9	READ	Normal	GTEX	7.955	5.834	6.594	6.848	4.49
GTEX-1339X-1726-SM-5P9J9	COAD	Normal	GTEX	7.955	5.834	6.594	6.848	4.49
GTEX-133LE-0326-SM-5P9G4	THCA	Normal	GTEX	8.107	6.078	7.076	7.044	4.301
GTEX-133LE-0626-SM-5IFFJ	ESCA	Normal	GTEX	7.984	6.078	7.148	7.384	6.43
GTEX-133LE-1226-SM-5IFGC	OV	Normal	GTEX	7.888	5.74	7.323	7.21	4.627
GTEX-133LE-1526-SM-5IFEN	COAD	Normal	GTEX	7.69	5.744	7.08	6.701	5.613
GTEX-133LE-1526-SM-5IFEN	READ	Normal	GTEX	7.69	5.744	7.08	6.701	5.613
GTEX-133LE-1726-SM-5K7VQ	BRCA	Normal	GTEX	8.03	5.409	6.514	6.974	4.544
GTEX-133LE-1826-SM-5J1MV	SKCM	Normal	GTEX	7.795	5.556	5.962	7.686	5.959
GTEX-133LE-2326-SM-5K7W3	SKCM	Normal	GTEX	7.785	5.695	5.892	7.493	5.976
GTEX-1399Q-0005-SM-5NQAG	LAML	Normal	GTEX	7.125	5.403	5.639	6.138	4.706
GTEX-1399Q-0005-SM-5NQAG	DLBC	Normal	GTEX	7.125	5.403	5.639	6.138	4.706
GTEX-1399Q-0005-SM-5NQAG	THYM	Normal	GTEX	7.125	5.403	5.639	6.138	4.706
GTEX-1399Q-1126-SM-5P9JA	ESCA	Normal	GTEX	7.812	5.359	6.148	7.777	6.532
GTEX-1399Q-2326-SM-5KM2X	SKCM	Normal	GTEX	7.567	5.869	5.808	8.158	5.956
GTEX-1399Q-2826-SM-5IJEZ	TGCT	Normal	GTEX	8.304	5.983	7.234	7.295	4.798
GTEX-1399R-0006-SM-5N9FR	DLBC	Normal	GTEX	8.084	6.348	5.454	7.036	4.726
GTEX-1399R-0006-SM-5N9FR	THYM	Normal	GTEX	8.084	6.348	5.454	7.036	4.726
GTEX-1399R-0006-SM-5N9FR	LAML	Normal	GTEX	8.084	6.348	5.454	7.036	4.726
GTEX-1399R-0126-SM-5IFEV	THCA	Normal	GTEX	8.266	6.107	6.924	6.89	4.487
GTEX-1399R-0326-SM-5KM1X	ACC	Normal	GTEX	7.983	6.085	7.047	6.174	4.187
GTEX-1399R-0426-SM-5IJE3	PAAD	Normal	GTEX	6.46	3.985	5.103	5.619	2.748
GTEX-1399R-0526-SM-5IJEF	PRAD	Normal	GTEX	8.042	5.772	6.468	6.929	4.776
GTEX-1399R-0826-SM-5IJEL	ESCA	Normal	GTEX	8.038	5.902	6.262	7.302	6.489
GTEX-1399R-1126-SM-5IFIO	STAD	Normal	GTEX	6.999	4.571	5.725	6.179	3.791
GTEX-1399R-1226-SM-5P9GF	LIHC	Normal	GTEX	7.035	4.539	6.018	5.858	3.627
GTEX-1399R-1326-SM-5PNYS	SKCM	Normal	GTEX	7.183	4.928	5.975	7.073	4.564
GTEX-1399R-2126-SM-5K7WZ	READ	Normal	GTEX	7.873	5.816	6.319	6.603	4.206
GTEX-1399R-2126-SM-5K7WZ	COAD	Normal	GTEX	7.873	5.816	6.319	6.603	4.206
GTEX-1399R-2226-SM-5P9JB	READ	Normal	GTEX	8.242	6.562	6.549	7.421	5.642
GTEX-1399R-2226-SM-5P9JB	COAD	Normal	GTEX	8.242	6.562	6.549	7.421	5.642
GTEX-1399R-2726-SM-5IJBA	SKCM	Normal	GTEX	7.713	5.971	5.724	7.914	6.045
GTEX-1399S-0006-SM-5NQ7U	THYM	Normal	GTEX	8.017	5.655	5.638	7.049	4.137
GTEX-1399S-0006-SM-5NQ7U	LAML	Normal	GTEX	8.017	5.655	5.638	7.049	4.137
GTEX-1399S-0006-SM-5NQ7U	DLBC	Normal	GTEX	8.017	5.655	5.638	7.049	4.137
GTEX-1399S-0126-SM-5IJCF	SKCM	Normal	GTEX	7.456	5.505	5.031	7.513	5.756
GTEX-1399S-0326-SM-5IFFS	PAAD	Normal	GTEX	7.292	3.886	5.953	6.399	2.685
GTEX-1399S-0426-SM-5IFG5	ACC	Normal	GTEX	7.58	5.927	7.016	6.272	4.153
GTEX-1399S-0526-SM-5IJG8	KIRP	Normal	GTEX	7.945	5.734	6.423	7.178	4.615
GTEX-1399S-0526-SM-5IJG8	KICH	Normal	GTEX	7.945	5.734	6.423	7.178	4.615
GTEX-1399S-0526-SM-5IJG8	KIRC	Normal	GTEX	7.945	5.734	6.423	7.178	4.615
GTEX-1399S-1326-SM-5P9GH	ESCA	Normal	GTEX	7.921	5.747	6.245	7.487	6.271
GTEX-1399S-1726-SM-5L3DI	LUAD	Normal	GTEX	8.6	6.115	6.974	7.171	4.999
GTEX-1399S-1726-SM-5L3DI	LUSC	Normal	GTEX	8.6	6.115	6.974	7.171	4.999
GTEX-1399S-1926-SM-5J2M5	COAD	Normal	GTEX	7.631	5.929	6.099	6.721	5.273
GTEX-1399S-1926-SM-5J2M5	READ	Normal	GTEX	7.631	5.929	6.099	6.721	5.273
GTEX-1399S-2126-SM-5J2MH	OV	Normal	GTEX	8.206	5.862	6.722	6.896	4.61
GTEX-1399S-2226-SM-5IFEW	UCEC	Normal	GTEX	8.332	6.132	6.927	6.978	4.931
GTEX-1399S-2226-SM-5IFEW	UCS	Normal	GTEX	8.332	6.132	6.927	6.978	4.931
GTEX-1399T-0826-SM-5IFES	LIHC	Normal	GTEX	6.837	3.625	5.781	6.283	3.632
GTEX-1399T-1226-SM-5P9J5	PRAD	Normal	GTEX	8.074	5.656	6.869	7.171	4.523
GTEX-1399T-1526-SM-5P9J6	TGCT	Normal	GTEX	7.991	5.521	6.764	7.222	4.314
GTEX-1399T-2826-SM-5KLYZ	SKCM	Normal	GTEX	7.653	5.711	6.025	7.872	6.067
GTEX-1399T-3026-SM-5KLZC	LGG	Normal	GTEX	7.623	7.033	5.256	7.442	2.899
GTEX-1399T-3026-SM-5KLZC	GBM	Normal	GTEX	7.623	7.033	5.256	7.442	2.899
GTEX-1399U-0005-SM-5NQ8K	LAML	Normal	GTEX	7.816	5.656	5.443	7.025	4.068
GTEX-1399U-0005-SM-5NQ8K	THYM	Normal	GTEX	7.816	5.656	5.443	7.025	4.068
GTEX-1399U-0005-SM-5NQ8K	DLBC	Normal	GTEX	7.816	5.656	5.443	7.025	4.068
GTEX-1399U-0226-SM-5P9J2	ACC	Normal	GTEX	7.939	6.103	7.125	6.556	4.157
GTEX-1399U-0826-SM-5KM1P	LUSC	Normal	GTEX	7.993	5.534	6.35	6.854	4.717
GTEX-1399U-0826-SM-5KM1P	LUAD	Normal	GTEX	7.993	5.534	6.35	6.854	4.717
GTEX-1399U-0926-SM-5IFHA	PAAD	Normal	GTEX	6.96	4.146	5.756	6.619	3.324
GTEX-1399U-1026-SM-5J1OC	ESCA	Normal	GTEX	7.873	6.337	6.424	7.546	6.271
GTEX-1399U-1126-SM-5L3DB	SKCM	Normal	GTEX	7.631	5.581	5.576	7.446	5.918
GTEX-1399U-1326-SM-5IJET	UCEC	Normal	GTEX	8.26	5.187	6.5	7.019	4.356
GTEX-1399U-1326-SM-5IJET	UCS	Normal	GTEX	8.26	5.187	6.5	7.019	4.356
GTEX-1399U-1826-SM-5PNZ1	BRCA	Normal	GTEX	8.133	5.489	6.344	7.19	4.491
GTEX-139D8-0006-SM-5LZX8	LAML	Normal	GTEX	7.147	4.045	5.03	5.154	3.972
GTEX-139D8-0006-SM-5LZX8	THYM	Normal	GTEX	7.147	4.045	5.03	5.154	3.972
GTEX-139D8-0006-SM-5LZX8	DLBC	Normal	GTEX	7.147	4.045	5.03	5.154	3.972
GTEX-139D8-0226-SM-5KLZO	SKCM	Normal	GTEX	7.862	5.891	6.046	7.773	5.819
GTEX-139D8-1126-SM-5LU8W	SKCM	Normal	GTEX	7.729	5.623	6.079	7.53	6.38
GTEX-139D8-2326-SM-5IFGE	STAD	Normal	GTEX	7.395	4.478	6.091	6.547	3.963
GTEX-139D8-2426-SM-5KM3A	OV	Normal	GTEX	7.863	4.682	6.477	6.464	3.572
GTEX-139D8-2526-SM-5N9G3	UCS	Normal	GTEX	7.854	4.8	6.579	7.304	4.131
GTEX-139D8-2526-SM-5N9G3	UCEC	Normal	GTEX	7.854	4.8	6.579	7.304	4.131
GTEX-139T4-0226-SM-5HL5S	SKCM	Normal	GTEX	7.629	5.216	6.063	7.367	5.179
GTEX-139T6-0006-SM-5LU92	DLBC	Normal	GTEX	7.42	5.119	5.19	6.597	3.819
GTEX-139T6-0006-SM-5LU92	LAML	Normal	GTEX	7.42	5.119	5.19	6.597	3.819
GTEX-139T6-0006-SM-5LU92	THYM	Normal	GTEX	7.42	5.119	5.19	6.597	3.819
GTEX-139T6-0426-SM-5IJEM	LUSC	Normal	GTEX	8.534	6.33	7.269	7.386	4.918
GTEX-139T6-0426-SM-5IJEM	LUAD	Normal	GTEX	8.534	6.33	7.269	7.386	4.918
GTEX-139T6-0626-SM-5IFF9	ESCA	Normal	GTEX	7.861	6.264	6.348	7.429	6.137
GTEX-139T6-1326-SM-5IFFO	READ	Normal	GTEX	7.395	5.445	6.002	6.642	5.155
GTEX-139T6-1326-SM-5IFFO	COAD	Normal	GTEX	7.395	5.445	6.002	6.642	5.155
GTEX-139T6-1526-SM-5P9G6	PRAD	Normal	GTEX	7.96	5.261	6.555	7.123	4.278
GTEX-139T6-1626-SM-5PNYZ	BRCA	Normal	GTEX	7.932	5.298	6.662	6.784	4.126
GTEX-139T8-0006-SM-5NQ6V	THYM	Normal	GTEX	6.657	3.563	4.156	4.977	3.859
GTEX-139T8-0006-SM-5NQ6V	DLBC	Normal	GTEX	6.657	3.563	4.156	4.977	3.859
GTEX-139T8-0006-SM-5NQ6V	LAML	Normal	GTEX	6.657	3.563	4.156	4.977	3.859
GTEX-139T8-0126-SM-5K7XZ	SKCM	Normal	GTEX	7.851	5.581	5.997	7.559	5.908
GTEX-139T8-0626-SM-5KLZX	SKCM	Normal	GTEX	7.699	5.554	5.952	7.544	6.396
GTEX-139T8-0726-SM-5L3D2	TGCT	Normal	GTEX	7.827	5.233	6.502	6.253	4.2
GTEX-139T8-0826-SM-5L3DE	BRCA	Normal	GTEX	7.537	5.515	6.077	7.093	4.96
GTEX-139TS-0005-SM-5NQC1	LAML	Normal	GTEX	8.245	4.761	5.261	6.168	4.582
GTEX-139TS-0005-SM-5NQC1	THYM	Normal	GTEX	8.245	4.761	5.261	6.168	4.582
GTEX-139TS-0005-SM-5NQC1	DLBC	Normal	GTEX	8.245	4.761	5.261	6.168	4.582
GTEX-139TS-0011-R10a-SM-5K7TU	GBM	Normal	GTEX	7.051	6.889	5.433	6.668	2.701
GTEX-139TS-0011-R10a-SM-5K7TU	LGG	Normal	GTEX	7.051	6.889	5.433	6.668	2.701
GTEX-139TS-0126-SM-5K7XJ	THCA	Normal	GTEX	8.536	6.025	7.396	7.011	4.83
GTEX-139TS-1426-SM-5IFJD	LIHC	Normal	GTEX	7.157	3.46	6.062	6.368	3.433
GTEX-139TS-1726-SM-5IJG5	TGCT	Normal	GTEX	8.346	5.595	6.596	6.881	4.177
GTEX-139TS-2126-SM-5K7XC	SKCM	Normal	GTEX	7.883	5.631	5.836	7.768	5.796
GTEX-139TS-2826-SM-5J1OO	SKCM	Normal	GTEX	8.04	5.559	5.883	8.185	5.927
GTEX-139TT-0006-SM-5O9CG	DLBC	Normal	GTEX	6.727	3.436	3.671	5.226	3.908
GTEX-139TT-0006-SM-5O9CG	THYM	Normal	GTEX	6.727	3.436	3.671	5.226	3.908
GTEX-139TT-0006-SM-5O9CG	LAML	Normal	GTEX	6.727	3.436	3.671	5.226	3.908
GTEX-139TT-0126-SM-5K7Y5	SKCM	Normal	GTEX	7.943	5.979	6.394	7.654	6.136
GTEX-139TT-0726-SM-5K7XW	LUSC	Normal	GTEX	8.658	6.012	7.817	6.844	5.531
GTEX-139TT-0726-SM-5K7XW	LUAD	Normal	GTEX	8.658	6.012	7.817	6.844	5.531
GTEX-139TT-2126-SM-5LZWC	SKCM	Normal	GTEX	7.824	5.689	6.096	7.91	5.962
GTEX-139TT-2226-SM-5LZWO	TGCT	Normal	GTEX	8.51	5.864	6.917	7.067	4.377
GTEX-139TU-0006-SM-5LZVN	LAML	Normal	GTEX	7.687	4.81	5.203	6.376	5.265
GTEX-139TU-0006-SM-5LZVN	THYM	Normal	GTEX	7.687	4.81	5.203	6.376	5.265
GTEX-139TU-0006-SM-5LZVN	DLBC	Normal	GTEX	7.687	4.81	5.203	6.376	5.265
GTEX-139TU-0126-SM-5K7WH	SKCM	Normal	GTEX	8.056	6.098	6.459	8.063	6.08
GTEX-139TU-0626-SM-5KM3X	BRCA	Normal	GTEX	8.007	5.164	6.406	7.57	5.135
GTEX-139TU-0726-SM-5L3EK	SKCM	Normal	GTEX	7.608	5.59	5.625	7.832	5.602
GTEX-139TU-0826-SM-5IJFG	LIHC	Normal	GTEX	7.223	3.49	6.376	6.166	3.75
GTEX-139TU-1226-SM-5J2NL	ESCA	Normal	GTEX	7.849	5.91	5.93	8.119	5.968
GTEX-139UC-0005-SM-5PNU7	LAML	Normal	GTEX	6.451	3.571	3.509	5.299	3.851
GTEX-139UC-0005-SM-5PNU7	DLBC	Normal	GTEX	6.451	3.571	3.509	5.299	3.851
GTEX-139UC-0005-SM-5PNU7	THYM	Normal	GTEX	6.451	3.571	3.509	5.299	3.851
GTEX-139UC-1426-SM-5IJGH	LIHC	Normal	GTEX	6.857	3.165	5.343	6.105	3.419
GTEX-139UC-3126-SM-5J1OY	LGG	Normal	GTEX	7.74	6.877	4.977	7.301	2.601
GTEX-139UC-3126-SM-5J1OY	GBM	Normal	GTEX	7.74	6.877	4.977	7.301	2.601
GTEX-139UW-0126-SM-5KM1B	THCA	Normal	GTEX	8.367	5.967	7.281	6.852	4.618
GTEX-139UW-0226-SM-5K7WU	LUSC	Normal	GTEX	8.725	5.876	7.208	6.924	5.104
GTEX-139UW-0226-SM-5K7WU	LUAD	Normal	GTEX	8.725	5.876	7.208	6.924	5.104
GTEX-139UW-0326-SM-5J1ML	SKCM	Normal	GTEX	7.993	5.495	6.197	7.882	6.332
GTEX-139UW-1126-SM-5IJEJ	ESCA	Normal	GTEX	8.134	5.903	6.249	7.777	6.269
GTEX-139UW-2826-SM-5L3E7	SKCM	Normal	GTEX	8.246	5.711	5.956	8.218	5.918
GTEX-139YR-0126-SM-5IJEY	ACC	Normal	GTEX	8.491	6.604	7.748	6.457	4.929
GTEX-139YR-0226-SM-5IFEM	LIHC	Normal	GTEX	7.237	4.423	6.487	5.868	3.736
GTEX-139YR-1026-SM-5LZYN	SKCM	Normal	GTEX	7.908	6	6.127	7.58	5.873
GTEX-139YR-1526-SM-5IFJ1	PAAD	Normal	GTEX	7.464	4.943	6.196	6.225	3.701
GTEX-139YR-1726-SM-5IFFK	ESCA	Normal	GTEX	7.827	6.217	7.064	7.281	6.512
GTEX-139YR-1926-SM-5LZXM	STAD	Normal	GTEX	7.306	4.681	5.711	6.225	3.749
GTEX-139YR-2126-SM-5KM11	COAD	Normal	GTEX	8.101	6.055	6.438	6.86	5.601
GTEX-139YR-2126-SM-5KM11	READ	Normal	GTEX	8.101	6.055	6.438	6.86	5.601
GTEX-13CF2-0006-SM-5O99L	THYM	Normal	GTEX	6.374	3.271	3.165	5.053	3.441
GTEX-13CF2-0006-SM-5O99L	DLBC	Normal	GTEX	6.374	3.271	3.165	5.053	3.441
GTEX-13CF2-0006-SM-5O99L	LAML	Normal	GTEX	6.374	3.271	3.165	5.053	3.441
GTEX-13CF2-1826-SM-5N9GK	READ	Normal	GTEX	7.075	4.639	5.805	6.478	3.788
GTEX-13CF2-1826-SM-5N9GK	COAD	Normal	GTEX	7.075	4.639	5.805	6.478	3.788
GTEX-13CF2-2026-SM-5K7VI	BRCA	Normal	GTEX	7.928	5.281	6.439	7.277	4.692
GTEX-13CF3-0006-SM-5N9ED	DLBC	Normal	GTEX	5.518	3.162	3.104	4.788	1.683
GTEX-13CF3-0006-SM-5N9ED	THYM	Normal	GTEX	5.518	3.162	3.104	4.788	1.683
GTEX-13CF3-0006-SM-5N9ED	LAML	Normal	GTEX	5.518	3.162	3.104	4.788	1.683
GTEX-13CF3-0426-SM-5IJEU	LUSC	Normal	GTEX	8.88	6.275	7.518	7.024	5.054
GTEX-13CF3-0426-SM-5IJEU	LUAD	Normal	GTEX	8.88	6.275	7.518	7.024	5.054
GTEX-13CF3-0926-SM-5LZZC	THCA	Normal	GTEX	8.314	6.462	7.105	7.044	4.539
GTEX-13CF3-1026-SM-5LZWY	PAAD	Normal	GTEX	7.511	4.55	6.343	6.148	3.104
GTEX-13CF3-1326-SM-5LZXZ	READ	Normal	GTEX	7.965	5.784	6.566	6.746	4.365
GTEX-13CF3-1326-SM-5LZXZ	COAD	Normal	GTEX	7.965	5.784	6.566	6.746	4.365
GTEX-13CF3-1426-SM-5K7YY	READ	Normal	GTEX	8.113	5.778	7.077	6.547	4.888
GTEX-13CF3-1426-SM-5K7YY	COAD	Normal	GTEX	8.113	5.778	7.077	6.547	4.888
GTEX-13CF3-1626-SM-5IFG9	ESCA	Normal	GTEX	8.168	6.001	6.789	7.169	6.41
GTEX-13CF3-1926-SM-5K7WF	STAD	Normal	GTEX	7.363	4.849	5.778	6.488	4.098
GTEX-13CF3-2126-SM-5IFJP	BRCA	Normal	GTEX	8.341	5.353	6.74	6.796	4.45
GTEX-13CF3-2426-SM-5IFGX	SKCM	Normal	GTEX	7.986	5.674	5.933	7.803	5.984
GTEX-13CIG-0006-SM-5P9HF	LAML	Normal	GTEX	6.751	4.148	4.073	5.042	3.192
GTEX-13CIG-0006-SM-5P9HF	THYM	Normal	GTEX	6.751	4.148	4.073	5.042	3.192
GTEX-13CIG-0006-SM-5P9HF	DLBC	Normal	GTEX	6.751	4.148	4.073	5.042	3.192
GTEX-13CZU-0005-SM-5LU8K	DLBC	Normal	GTEX	8.513	6.123	5.858	7.599	4.691
GTEX-13CZU-0005-SM-5LU8K	LAML	Normal	GTEX	8.513	6.123	5.858	7.599	4.691
GTEX-13CZU-0005-SM-5LU8K	THYM	Normal	GTEX	8.513	6.123	5.858	7.599	4.691
GTEX-13CZV-0006-SM-5P9IN	DLBC	Normal	GTEX	6.012	2.774	2.903	3.569	1.678
GTEX-13CZV-0006-SM-5P9IN	THYM	Normal	GTEX	6.012	2.774	2.903	3.569	1.678
GTEX-13CZV-0006-SM-5P9IN	LAML	Normal	GTEX	6.012	2.774	2.903	3.569	1.678
GTEX-13CZV-0011-R10b-SM-5LZYD	GBM	Normal	GTEX	8.316	7.768	6.179	8.017	3.58
GTEX-13CZV-0011-R10b-SM-5LZYD	LGG	Normal	GTEX	8.316	7.768	6.179	8.017	3.58
GTEX-13D11-0226-SM-5LZXL	THCA	Normal	GTEX	8.609	6.332	7.145	7.28	4.278
GTEX-13D11-0326-SM-5LZXX	LUAD	Normal	GTEX	8.742	6.144	7.637	7.123	5.242
GTEX-13D11-0326-SM-5LZXX	LUSC	Normal	GTEX	8.742	6.144	7.637	7.123	5.242
GTEX-13D11-0426-SM-5LZYA	ACC	Normal	GTEX	7.862	6.007	7.113	6.599	3.941
GTEX-13D11-0626-SM-5LZYY	READ	Normal	GTEX	7.951	5.668	6.359	6.862	4.248
GTEX-13D11-0626-SM-5LZYY	COAD	Normal	GTEX	7.951	5.668	6.359	6.862	4.248
GTEX-13D11-0826-SM-5KLZJ	READ	Normal	GTEX	7.745	5.868	6.128	6.866	5.474
GTEX-13D11-0826-SM-5KLZJ	COAD	Normal	GTEX	7.745	5.868	6.128	6.866	5.474
GTEX-13D11-0926-SM-5J2NC	SKCM	Normal	GTEX	7.647	5.734	5.714	7.627	5.749
GTEX-13D11-1026-SM-5IJFB	BRCA	Normal	GTEX	7.944	5.502	6.266	7.189	4.362
GTEX-13D11-1126-SM-5KLYS	OV	Normal	GTEX	8.016	5.392	6.403	6.914	4.053
GTEX-13D11-1226-SM-5IFGA	UCS	Normal	GTEX	8.248	5.324	6.979	7.229	4.773
GTEX-13D11-1226-SM-5IFGA	UCEC	Normal	GTEX	8.248	5.324	6.979	7.229	4.773
GTEX-13D11-1926-SM-5IFGB	ESCA	Normal	GTEX	7.73	5.909	6.385	7.582	6.365
GTEX-13D11-2126-SM-5IFH2	STAD	Normal	GTEX	7.306	4.709	6.069	6.257	3.938
GTEX-13D11-2226-SM-5IFEO	PAAD	Normal	GTEX	7.335	4.021	6.396	6.293	2.965
GTEX-13FH7-0226-SM-5IFGG	ACC	Normal	GTEX	8.55	6.38	7.882	6.496	4.311
GTEX-13FH7-0526-SM-5IJF8	ESCA	Normal	GTEX	8.325	6.274	6.793	7.274	6.595
GTEX-13FH7-1026-SM-5IJGF	STAD	Normal	GTEX	7.42	4.987	5.781	6.475	3.637
GTEX-13FH7-1126-SM-5K7UG	SKCM	Normal	GTEX	7.796	5.451	5.622	7.171	5.128
GTEX-13FH7-1426-SM-5IFIC	PAAD	Normal	GTEX	7.406	4.188	6.142	6.902	3.142
GTEX-13FH7-1526-SM-5J2N6	READ	Normal	GTEX	8.074	5.716	6.459	6.864	4.333
GTEX-13FH7-1526-SM-5J2N6	COAD	Normal	GTEX	8.074	5.716	6.459	6.864	4.333
GTEX-13FH7-1626-SM-5J2O9	READ	Normal	GTEX	8.195	5.412	6.533	6.792	4.672
GTEX-13FH7-1626-SM-5J2O9	COAD	Normal	GTEX	8.195	5.412	6.533	6.792	4.672
GTEX-13FH7-2026-SM-5IJCR	SKCM	Normal	GTEX	7.791	5.816	5.787	7.712	5.443
GTEX-13FHO-0426-SM-5L3F5	SKCM	Normal	GTEX	7.679	5.763	5.619	7.647	6.152
GTEX-13FHO-0826-SM-5L3E8	BRCA	Normal	GTEX	8.055	5.586	6.469	7.112	4.533
GTEX-13FHO-1026-SM-5KM1Q	LUSC	Normal	GTEX	8.265	5.824	6.439	7.178	4.33
GTEX-13FHO-1026-SM-5KM1Q	LUAD	Normal	GTEX	8.265	5.824	6.439	7.178	4.33
GTEX-13FHO-1726-SM-5IFGM	ESCA	Normal	GTEX	7.947	5.837	6.577	7.655	6.495
GTEX-13FHO-2726-SM-5K7VG	COAD	Normal	GTEX	7.765	5.346	6.191	6.913	4.153
GTEX-13FHO-2726-SM-5K7VG	READ	Normal	GTEX	7.765	5.346	6.191	6.913	4.153
GTEX-13FHO-2826-SM-5K7ZA	PRAD	Normal	GTEX	7.631	5.349	6.4	6.995	3.986
GTEX-13FHO-3026-SM-5J1O9	LGG	Normal	GTEX	8.186	7.29	5.755	7.662	3.272
GTEX-13FHO-3026-SM-5J1O9	GBM	Normal	GTEX	8.186	7.29	5.755	7.662	3.272
GTEX-13FHP-0126-SM-5IJBG	SKCM	Normal	GTEX	7.811	5.968	5.996	8.13	6.026
GTEX-13FHP-0726-SM-5K7YI	LUSC	Normal	GTEX	8.81	6.096	7.365	7.404	4.956
GTEX-13FHP-0726-SM-5K7YI	LUAD	Normal	GTEX	8.81	6.096	7.365	7.404	4.956
GTEX-13FHP-0926-SM-5L3EC	THCA	Normal	GTEX	8.28	5.782	6.834	7.182	4.281
GTEX-13FHP-1526-SM-5IJGE	ESCA	Normal	GTEX	7.901	5.036	5.427	8.024	6.131
GTEX-13FHP-2426-SM-5KLZ5	COAD	Normal	GTEX	7.842	5.385	6.683	6.834	4.67
GTEX-13FHP-2426-SM-5KLZ5	READ	Normal	GTEX	7.842	5.385	6.683	6.834	4.67
GTEX-13FHP-3026-SM-5IJBS	GBM	Normal	GTEX	7.541	7.112	5.185	7.16	2.905
GTEX-13FHP-3026-SM-5IJBS	LGG	Normal	GTEX	7.541	7.112	5.185	7.16	2.905
GTEX-13FLV-0011-R10b-SM-5LZZ2	GBM	Normal	GTEX	7.758	7.287	5.812	7.388	3.448
GTEX-13FLV-0011-R10b-SM-5LZZ2	LGG	Normal	GTEX	7.758	7.287	5.812	7.388	3.448
GTEX-13FLV-0126-SM-5K7WT	SKCM	Normal	GTEX	7.63	5.623	5.968	7.589	6.093
GTEX-13FLV-0326-SM-5N9DJ	LIHC	Normal	GTEX	6.558	3.312	5.523	5.896	3.619
GTEX-13FLV-0426-SM-5KLZA	LUSC	Normal	GTEX	8.616	6.062	7.226	6.841	5.237
GTEX-13FLV-0426-SM-5KLZA	LUAD	Normal	GTEX	8.616	6.062	7.226	6.841	5.237
GTEX-13FLV-1126-SM-5J2NO	ESCA	Normal	GTEX	8.102	5.694	6.717	7.709	6.695
GTEX-13FLW-1426-SM-5K7YE	LGG	Normal	GTEX	7.918	7.278	5.396	7.626	2.917
GTEX-13FLW-1426-SM-5K7YE	GBM	Normal	GTEX	7.918	7.278	5.396	7.626	2.917
GTEX-13FLW-2126-SM-5N9FD	TGCT	Normal	GTEX	8.109	5.161	6.642	6.725	4.018
GTEX-13FTW-0005-SM-5LZVZ	THYM	Normal	GTEX	8.238	5.807	5.844	7.295	4.592
GTEX-13FTW-0005-SM-5LZVZ	DLBC	Normal	GTEX	8.238	5.807	5.844	7.295	4.592
GTEX-13FTW-0005-SM-5LZVZ	LAML	Normal	GTEX	8.238	5.807	5.844	7.295	4.592
GTEX-13FTW-0126-SM-5IJED	ACC	Normal	GTEX	8.11	6.335	7.143	6.394	4.482
GTEX-13FTW-0326-SM-5K7UW	SKCM	Normal	GTEX	7.867	5.74	5.967	7.57	5.891
GTEX-13FTW-0526-SM-5IFIP	PAAD	Normal	GTEX	6.805	3.689	5.352	6.202	2.533
GTEX-13FTW-0626-SM-5IFEX	THCA	Normal	GTEX	8.42	6.785	7.42	7.177	4.624
GTEX-13FTW-1126-SM-5J2NV	LIHC	Normal	GTEX	7.31	4.52	6.364	5.942	3.915
GTEX-13FTW-1226-SM-5LZZ1	PRAD	Normal	GTEX	8.409	5.799	7.02	7.221	4.786
GTEX-13FTW-1326-SM-5LZZD	TGCT	Normal	GTEX	8.151	5.905	7.273	6.969	4.426
GTEX-13FTW-1626-SM-5KM4N	ESCA	Normal	GTEX	7.745	6.207	6.453	7.374	6.204
GTEX-13FTW-1726-SM-5KM2B	STAD	Normal	GTEX	7.565	4.94	6.099	6.608	4.463
GTEX-13FTW-2626-SM-5K7WL	SKCM	Normal	GTEX	7.837	5.98	5.487	7.969	5.555
GTEX-13FTX-0005-SM-5N9F6	THYM	Normal	GTEX	6.431	4.225	4.805	5.374	3.138
GTEX-13FTX-0005-SM-5N9F6	LAML	Normal	GTEX	6.431	4.225	4.805	5.374	3.138
GTEX-13FTX-0005-SM-5N9F6	DLBC	Normal	GTEX	6.431	4.225	4.805	5.374	3.138
GTEX-13FTX-0326-SM-5J2NG	LUSC	Normal	GTEX	8.253	5.694	6.731	7.057	5.026
GTEX-13FTX-0326-SM-5J2NG	LUAD	Normal	GTEX	8.253	5.694	6.731	7.057	5.026
GTEX-13FTX-0526-SM-5IFGS	ESCA	Normal	GTEX	7.879	5.786	6.541	7.311	6.479
GTEX-13FTX-0726-SM-5N9BI	STAD	Normal	GTEX	7.288	4.854	6.083	6.57	4.346
GTEX-13FTX-0926-SM-5IFF7	OV	Normal	GTEX	7.883	5.177	7.148	6.863	4.064
GTEX-13FTX-1026-SM-5J2O5	UCS	Normal	GTEX	8.325	6.07	6.539	6.957	4.468
GTEX-13FTX-1026-SM-5J2O5	UCEC	Normal	GTEX	8.325	6.07	6.539	6.957	4.468
GTEX-13FTX-1126-SM-5N9EN	BRCA	Normal	GTEX	7.379	4.7	6.242	6.434	4.358
GTEX-13FTX-1226-SM-5IFGN	PAAD	Normal	GTEX	6.684	3.885	5.844	5.825	2.685
GTEX-13FTX-1526-SM-5K7VJ	SKCM	Normal	GTEX	7.97	5.963	5.797	7.53	5.778
GTEX-13FTY-0126-SM-5J2NZ	LUSC	Normal	GTEX	8.479	5.641	7.012	6.675	4.969
GTEX-13FTY-0126-SM-5J2NZ	LUAD	Normal	GTEX	8.479	5.641	7.012	6.675	4.969
GTEX-13FTY-0526-SM-5L3EV	SKCM	Normal	GTEX	7.41	5.249	5.444	7.507	5.785
GTEX-13FTY-0726-SM-5J2OH	THCA	Normal	GTEX	8.446	6.05	6.683	7.015	4.644
GTEX-13FTY-2126-SM-5IFFB	SKCM	Normal	GTEX	7.638	5.681	5.941	8.076	6.334
GTEX-13FTY-2226-SM-5J1ND	BRCA	Normal	GTEX	7.865	5.725	6.517	7.229	5.513
GTEX-13FTZ-0011-R10b-SM-5KLZS	GBM	Normal	GTEX	7.47	6.735	5.309	7.233	2.772
GTEX-13FTZ-0011-R10b-SM-5KLZS	LGG	Normal	GTEX	7.47	6.735	5.309	7.233	2.772
GTEX-13FTZ-0526-SM-5IJCW	LUSC	Normal	GTEX	8.214	5.392	7.527	6.977	5.24
GTEX-13FTZ-0526-SM-5IJCW	LUAD	Normal	GTEX	8.214	5.392	7.527	6.977	5.24
GTEX-13FTZ-0726-SM-5IFFY	LIHC	Normal	GTEX	6.703	3.08	5.674	5.969	3.589
GTEX-13FXS-0006-SM-5O99X	DLBC	Normal	GTEX	6.807	3.768	3.978	5.365	3.974
GTEX-13FXS-0006-SM-5O99X	LAML	Normal	GTEX	6.807	3.768	3.978	5.365	3.974
GTEX-13FXS-0006-SM-5O99X	THYM	Normal	GTEX	6.807	3.768	3.978	5.365	3.974
GTEX-13FXS-0011-R10a-SM-5J2MA	LGG	Normal	GTEX	7.771	7.581	5.621	7.619	3.298
GTEX-13FXS-0011-R10a-SM-5J2MA	GBM	Normal	GTEX	7.771	7.581	5.621	7.619	3.298
GTEX-13FXS-0226-SM-5IJCK	SKCM	Normal	GTEX	7.919	6.003	5.855	8.202	5.607
GTEX-13FXS-0726-SM-5LZXJ	THCA	Normal	GTEX	8.249	6.259	6.894	7.251	4.687
GTEX-13FXS-2826-SM-5LZYC	PRAD	Normal	GTEX	8.135	5.144	6.59	6.968	4.516
GTEX-13G51-0011-R10b-SM-5LZYF	LGG	Normal	GTEX	7.191	7.385	5.25	6.841	2.996
GTEX-13G51-0011-R10b-SM-5LZYF	GBM	Normal	GTEX	7.191	7.385	5.25	6.841	2.996
GTEX-13G51-0426-SM-5K7Z5	LUSC	Normal	GTEX	8.739	6.126	7.869	6.991	5.366
GTEX-13G51-0426-SM-5K7Z5	LUAD	Normal	GTEX	8.739	6.126	7.869	6.991	5.366
GTEX-13G51-0826-SM-5K7VB	TGCT	Normal	GTEX	8.071	5.634	7.004	6.59	4.464
GTEX-13G51-0926-SM-5IFFU	ESCA	Normal	GTEX	8.074	5.709	6.412	7.824	6.267
GTEX-13G51-1226-SM-5K7Z3	THCA	Normal	GTEX	8.122	5.709	7.031	6.76	4.44
GTEX-13G51-1826-SM-5KLZH	SKCM	Normal	GTEX	7.681	6.125	6.021	8.085	5.994
GTEX-13G51-2126-SM-5IJD9	COAD	Normal	GTEX	7.796	5.259	6.615	6.791	4.185
GTEX-13G51-2126-SM-5IJD9	READ	Normal	GTEX	7.796	5.259	6.615	6.791	4.185
GTEX-13G51-2326-SM-5LZXV	PRAD	Normal	GTEX	7.404	4.791	5.987	6.576	3.615
GTEX-13G51-2526-SM-5LZYK	SKCM	Normal	GTEX	7.984	6.284	6.503	8.056	5.903
GTEX-13G51-3026-SM-5IJB8	GBM	Normal	GTEX	7.13	6.374	5.249	6.764	3.032
GTEX-13G51-3026-SM-5IJB8	LGG	Normal	GTEX	7.13	6.374	5.249	6.764	3.032
GTEX-13IVO-0011-R10a-SM-5LZY3	LGG	Normal	GTEX	6.505	5.27	4.466	5.847	2.63
GTEX-13IVO-0011-R10a-SM-5LZY3	GBM	Normal	GTEX	6.505	5.27	4.466	5.847	2.63
GTEX-13IVO-0126-SM-5J1NG	SKCM	Normal	GTEX	7.829	5.279	6.156	7.607	6.069
GTEX-13IVO-0726-SM-5LZYV	SKCM	Normal	GTEX	7.962	5.358	5.904	7.6	6.491
GTEX-13IVO-0926-SM-5KLZP	THCA	Normal	GTEX	8.25	5.76	6.851	6.526	4.536
GTEX-13IVO-2926-SM-5L3CZ	LGG	Normal	GTEX	7.079	5.682	5.206	6.319	3.223
GTEX-13IVO-2926-SM-5L3CZ	GBM	Normal	GTEX	7.079	5.682	5.206	6.319	3.223
GTEX-13JUV-0011-R10b-SM-5LZXR	LGG	Normal	GTEX	7.283	7.39	5.614	6.876	3.388
GTEX-13JUV-0011-R10b-SM-5LZXR	GBM	Normal	GTEX	7.283	7.39	5.614	6.876	3.388
GTEX-13JUV-0526-SM-5K7XE	LUAD	Normal	GTEX	8.49	6.007	7.353	6.944	5.248
GTEX-13JUV-0526-SM-5K7XE	LUSC	Normal	GTEX	8.49	6.007	7.353	6.944	5.248
GTEX-13JUV-2026-SM-5K7UA	SKCM	Normal	GTEX	7.765	5.556	5.954	7.325	5.769
GTEX-13JVG-0011-R10b-SM-5KM2P	LGG	Normal	GTEX	6.919	6.623	5.397	6.454	3.361
GTEX-13JVG-0011-R10b-SM-5KM2P	GBM	Normal	GTEX	6.919	6.623	5.397	6.454	3.361
GTEX-13JVG-0726-SM-5KM16	SKCM	Normal	GTEX	7.693	5.866	5.496	8.046	5.587
GTEX-13JVG-0926-SM-5IJE1	THCA	Normal	GTEX	8.431	6.51	6.951	7.3	4.637
GTEX-13JVG-1426-SM-5MR4W	LUAD	Normal	GTEX	8.612	6.077	7.52	7.375	4.908
GTEX-13JVG-1426-SM-5MR4W	LUSC	Normal	GTEX	8.612	6.077	7.52	7.375	4.908
GTEX-13N11-0226-SM-5KM3C	PAAD	Normal	GTEX	7.365	4.997	6.176	6.715	3.646
GTEX-13N11-0526-SM-5IJFI	OV	Normal	GTEX	7.95	5.544	6.568	6.6	3.98
GTEX-13N11-0826-SM-5IJFP	ACC	Normal	GTEX	8.062	6.263	6.931	6.754	4.262
GTEX-13N11-0926-SM-5IJG2	LIHC	Normal	GTEX	7.41	4.769	6.966	6.462	3.951
GTEX-13N11-1026-SM-5K7XQ	THCA	Normal	GTEX	8.174	6.257	6.983	7.025	4.337
GTEX-13N11-1126-SM-5KM41	UCS	Normal	GTEX	8.38	6.204	7.002	7.626	4.67
GTEX-13N11-1126-SM-5KM41	UCEC	Normal	GTEX	8.38	6.204	7.002	7.626	4.67
GTEX-13N11-1726-SM-5J1OJ	BRCA	Normal	GTEX	7.835	5.514	6.659	7.245	4.83
GTEX-13N11-2326-SM-5IJBF	SKCM	Normal	GTEX	7.651	5.631	6.009	7.526	5.439
GTEX-13N11-2526-SM-5K7UE	SKCM	Normal	GTEX	7.881	5.649	6.172	7.827	5.605
GTEX-13N1W-0011-R10b-SM-5MR4H	LGG	Normal	GTEX	8.283	7.857	6.154	8.08	3.624
GTEX-13N1W-0011-R10b-SM-5MR4H	GBM	Normal	GTEX	8.283	7.857	6.154	8.08	3.624
GTEX-13N1W-0126-SM-5K7VT	SKCM	Normal	GTEX	8.006	5.346	6.58	7.645	5.911
GTEX-13N1W-0626-SM-5MR4U	BRCA	Normal	GTEX	8.336	5.102	7.207	6.706	4.953
GTEX-13N1W-0726-SM-5MR57	LUSC	Normal	GTEX	8.971	6.32	7.522	7.126	4.623
GTEX-13N1W-0726-SM-5MR57	LUAD	Normal	GTEX	8.971	6.32	7.522	7.126	4.623
GTEX-13N1W-0826-SM-5MR5J	THCA	Normal	GTEX	8.473	6.605	6.781	7.209	4.054
GTEX-13N2G-0011-R10a-SM-5MR34	LGG	Normal	GTEX	8.21	7.585	7.15	7.081	4.433
GTEX-13N2G-0011-R10a-SM-5MR34	GBM	Normal	GTEX	8.21	7.585	7.15	7.081	4.433
GTEX-13N2G-0126-SM-5N9DV	TGCT	Normal	GTEX	8.139	5.265	6.667	7.173	4.327
GTEX-13N2G-0226-SM-5K7VF	SKCM	Normal	GTEX	7.651	5.366	5.774	7.323	5.674
GTEX-13N2G-0726-SM-5MR38	THCA	Normal	GTEX	7.858	6.078	6.332	6.989	4.285
GTEX-13N2G-0826-SM-5IJE6	LUSC	Normal	GTEX	8.502	5.892	6.663	6.801	4.637
GTEX-13N2G-0826-SM-5IJE6	LUAD	Normal	GTEX	8.502	5.892	6.663	6.801	4.637
GTEX-13N2G-1826-SM-5KM1I	PRAD	Normal	GTEX	7.782	5.24	6.638	6.956	4.501
GTEX-13N2G-2226-SM-5IJCU	COAD	Normal	GTEX	7.619	5.115	6.342	6.894	4.109
GTEX-13N2G-2226-SM-5IJCU	READ	Normal	GTEX	7.619	5.115	6.342	6.894	4.109
GTEX-13N2G-2626-SM-5J1OT	SKCM	Normal	GTEX	7.745	5.717	6.221	7.833	6.263
GTEX-13NYB-0011-R10a-SM-5KM43	LGG	Normal	GTEX	7.495	7.509	5.562	7.435	3.084
GTEX-13NYB-0011-R10a-SM-5KM43	GBM	Normal	GTEX	7.495	7.509	5.562	7.435	3.084
GTEX-13NYB-0126-SM-5J1MD	SKCM	Normal	GTEX	7.736	5.919	5.952	8.077	6.18
GTEX-13NYB-0626-SM-5MR47	LUAD	Normal	GTEX	8.692	5.727	7.162	7.127	5.052
GTEX-13NYB-0626-SM-5MR47	LUSC	Normal	GTEX	8.692	5.727	7.162	7.127	5.052
GTEX-13NYB-0726-SM-5MR4J	THCA	Normal	GTEX	8.419	5.907	6.94	7.004	4.717
GTEX-13NYB-0926-SM-5IFFA	ESCA	Normal	GTEX	7.913	5.791	7.044	7.259	6.816
GTEX-13NYB-1026-SM-5IFH3	LIHC	Normal	GTEX	6.941	3.08	5.461	6.31	3.76
GTEX-13NYB-1726-SM-5N9G2	KICH	Normal	GTEX	7.779	5.727	6.317	6.595	4.323
GTEX-13NYB-1726-SM-5N9G2	KIRC	Normal	GTEX	7.779	5.727	6.317	6.595	4.323
GTEX-13NYB-1726-SM-5N9G2	KIRP	Normal	GTEX	7.779	5.727	6.317	6.595	4.323
GTEX-13NYB-2226-SM-5MR58	TGCT	Normal	GTEX	8.356	5.627	7.018	7.237	4.268
GTEX-13NYB-2526-SM-5K7Z6	SKCM	Normal	GTEX	7.512	5.515	5.426	7.897	5.99
GTEX-13NYB-3026-SM-5IJD7	GBM	Normal	GTEX	7.7	6.799	5.172	7.675	2.778
GTEX-13NYB-3026-SM-5IJD7	LGG	Normal	GTEX	7.7	6.799	5.172	7.675	2.778
GTEX-13NYC-0326-SM-5K7WP	SKCM	Normal	GTEX	7.938	5.581	6.635	7.291	5.598
GTEX-13NYC-2426-SM-5MR3K	THCA	Normal	GTEX	8.563	6.175	6.778	7.067	4.695
GTEX-13NYC-2826-SM-5K7WR	GBM	Normal	GTEX	8.34	7.751	6.012	7.689	3.463
GTEX-13NYC-2826-SM-5K7WR	LGG	Normal	GTEX	8.34	7.751	6.012	7.689	3.463
GTEX-13NYS-0011-R10a-SM-5MR4S	LGG	Normal	GTEX	8.287	7.707	5.983	7.866	3.497
GTEX-13NYS-0011-R10a-SM-5MR4S	GBM	Normal	GTEX	8.287	7.707	5.983	7.866	3.497
GTEX-13NYS-0626-SM-5L3F1	SKCM	Normal	GTEX	7.896	5.486	6.046	7.446	6.283
GTEX-13NYS-1626-SM-5J2MU	LUAD	Normal	GTEX	8.051	5.435	6.906	6.743	4.861
GTEX-13NYS-1626-SM-5J2MU	LUSC	Normal	GTEX	8.051	5.435	6.906	6.743	4.861
GTEX-13NYS-3126-SM-5KLYV	GBM	Normal	GTEX	8.061	7.081	5.798	7.313	3.281
GTEX-13NYS-3126-SM-5KLYV	LGG	Normal	GTEX	8.061	7.081	5.798	7.313	3.281
GTEX-13NZ8-0226-SM-5J2OK	THCA	Normal	GTEX	8.094	5.576	6.536	6.577	4.526
GTEX-13NZ8-0326-SM-5L3DF	LUAD	Normal	GTEX	7.933	5.209	6.807	6.281	4.435
GTEX-13NZ8-0326-SM-5L3DF	LUSC	Normal	GTEX	7.933	5.209	6.807	6.281	4.435
GTEX-13NZ8-0826-SM-5MR3I	SKCM	Normal	GTEX	7.971	5.534	5.935	7.579	5.888
GTEX-13NZ9-0926-SM-5KM12	LUSC	Normal	GTEX	8.272	5.934	6.857	7.396	5.134
GTEX-13NZ9-0926-SM-5KM12	LUAD	Normal	GTEX	8.272	5.934	6.857	7.396	5.134
GTEX-13NZ9-1026-SM-5MR5K	BRCA	Normal	GTEX	8.242	6	7.218	7.251	5.055
GTEX-13NZ9-1126-SM-5MR37	THCA	Normal	GTEX	7.899	5.764	6.407	6.864	4.407
GTEX-13NZ9-1326-SM-5MR3V	LIHC	Normal	GTEX	7.62	4.732	6.298	6.699	4.069
GTEX-13NZ9-2626-SM-5L3FK	SKCM	Normal	GTEX	7.568	5.671	6.185	7.327	5.48
GTEX-13NZA-0011-R10b-SM-5KM54	GBM	Normal	GTEX	6.764	6.334	4.583	6.42	2.384
GTEX-13NZA-0011-R10b-SM-5KM54	LGG	Normal	GTEX	6.764	6.334	4.583	6.42	2.384
GTEX-13NZA-1426-SM-5KM4Y	LUAD	Normal	GTEX	8.552	5.988	7.234	7.504	5.083
GTEX-13NZA-1426-SM-5KM4Y	LUSC	Normal	GTEX	8.552	5.988	7.234	7.504	5.083
GTEX-13NZA-1726-SM-5J1NA	PAAD	Normal	GTEX	7.903	5.239	7.294	7.01	4.791
GTEX-13NZA-2526-SM-5IJFX	TGCT	Normal	GTEX	8.158	5.312	6.691	7.177	4.238
GTEX-13NZB-0626-SM-5IFH6	LIHC	Normal	GTEX	6.588	3.102	5.314	6.05	3.16
GTEX-13NZB-2026-SM-5MR4M	TGCT	Normal	GTEX	8.258	5.659	6.744	7.033	4.439
GTEX-13NZB-2126-SM-5MR4Y	BRCA	Normal	GTEX	8.186	5.813	6.444	7.319	5.554
GTEX-13NZB-2526-SM-5J1OM	SKCM	Normal	GTEX	7.656	5.478	5.75	7.651	5.754
GTEX-13O1R-0126-SM-5L3EH	SKCM	Normal	GTEX	8.307	5.949	6.75	7.596	5.842
GTEX-13O1R-0726-SM-5IJEI	TGCT	Normal	GTEX	7.929	5.611	6.821	7.055	3.975
GTEX-13O1R-0826-SM-5J2MB	THCA	Normal	GTEX	8.683	6.794	7.438	7.394	4.766
GTEX-13O1R-1326-SM-5IJF5	ESCA	Normal	GTEX	8.271	5.911	6.349	7.718	6.757
GTEX-13O1R-2326-SM-5IJF9	ACC	Normal	GTEX	8.535	5.708	6.919	6.971	4.17
GTEX-13O1R-2426-SM-5KLZZ	READ	Normal	GTEX	8.2	6.025	6.828	6.648	4.327
GTEX-13O1R-2426-SM-5KLZZ	COAD	Normal	GTEX	8.2	6.025	6.828	6.648	4.327
GTEX-13O1R-2526-SM-5N9FW	KIRP	Normal	GTEX	7.446	5.01	6.28	6.116	4.261
GTEX-13O1R-2526-SM-5N9FW	KICH	Normal	GTEX	7.446	5.01	6.28	6.116	4.261
GTEX-13O1R-2526-SM-5N9FW	KIRC	Normal	GTEX	7.446	5.01	6.28	6.116	4.261
GTEX-13O21-0126-SM-5IJE8	ACC	Normal	GTEX	7.547	5.737	6.843	6.105	3.838
GTEX-13O21-0626-SM-5IJDI	ESCA	Normal	GTEX	7.867	5.683	6.835	7.294	6.12
GTEX-13O21-0926-SM-5IFGT	STAD	Normal	GTEX	6.966	4.569	5.631	6.637	3.732
GTEX-13O21-1126-SM-5N9EV	PRAD	Normal	GTEX	7.605	5.101	6.285	6.67	4.137
GTEX-13O21-1226-SM-5J2MK	TGCT	Normal	GTEX	8.3	5.507	6.794	7.133	4.494
GTEX-13O21-1426-SM-5K7XI	SKCM	Normal	GTEX	7.761	5.306	5.67	7.57	5.338
GTEX-13O21-2226-SM-5MR3L	THCA	Normal	GTEX	8.253	6.134	6.869	6.978	4.254
GTEX-13O21-2426-SM-5MR4A	READ	Normal	GTEX	7.642	5.458	6.324	6.757	5.052
GTEX-13O21-2426-SM-5MR4A	COAD	Normal	GTEX	7.642	5.458	6.324	6.757	5.052
GTEX-13O21-3026-SM-5J2NI	LUAD	Normal	GTEX	8.394	5.438	6.626	6.88	4.77
GTEX-13O21-3026-SM-5J2NI	LUSC	Normal	GTEX	8.394	5.438	6.626	6.88	4.77
GTEX-13O3O-0011-R10a-SM-5LUA9	LGG	Normal	GTEX	8.22	7.409	5.84	8.28	3.204
GTEX-13O3O-0011-R10a-SM-5LUA9	GBM	Normal	GTEX	8.22	7.409	5.84	8.28	3.204
GTEX-13O3O-0726-SM-5J1N7	LUAD	Normal	GTEX	8.972	5.93	7.617	6.778	5.084
GTEX-13O3O-0726-SM-5J1N7	LUSC	Normal	GTEX	8.972	5.93	7.617	6.778	5.084
GTEX-13O3O-0826-SM-5K7WE	BRCA	Normal	GTEX	8.344	5.435	7.359	7.209	5.189
GTEX-13O3O-0926-SM-5KM1F	THCA	Normal	GTEX	8.432	5.898	7.32	7.311	4.386
GTEX-13O3O-1626-SM-5KM1O	ACC	Normal	GTEX	8.272	4.952	6.92	6.643	4.323
GTEX-13O3O-1826-SM-5IFGW	LIHC	Normal	GTEX	6.97	2.856	5.915	6.096	3.64
GTEX-13O3O-2326-SM-5IJD6	SKCM	Normal	GTEX	7.682	5.455	6.253	7.65	6.437
GTEX-13O3O-2526-SM-5L3DR	COAD	Normal	GTEX	7.668	5.205	6.628	6.668	4.702
GTEX-13O3O-2526-SM-5L3DR	READ	Normal	GTEX	7.668	5.205	6.628	6.668	4.702
GTEX-13O3O-2726-SM-5KM35	OV	Normal	GTEX	8.02	4.644	6.749	7.048	3.294
GTEX-13O3O-3126-SM-5KM3H	LGG	Normal	GTEX	7.799	6.914	5.163	7.485	2.86
GTEX-13O3O-3126-SM-5KM3H	GBM	Normal	GTEX	7.799	6.914	5.163	7.485	2.86
GTEX-13O3P-0126-SM-5KM4S	SKCM	Normal	GTEX	7.946	6.097	5.826	7.847	5.773
GTEX-13O3P-0726-SM-5J2OM	THCA	Normal	GTEX	8.124	5.812	6.997	7.094	4.367
GTEX-13O3P-0826-SM-5L3DH	BRCA	Normal	GTEX	8.16	5.769	6.998	7.147	5.223
GTEX-13O3P-1026-SM-5N9E7	LUAD	Normal	GTEX	8.74	6.047	7.517	7.019	4.369
GTEX-13O3P-1026-SM-5N9E7	LUSC	Normal	GTEX	8.74	6.047	7.517	7.019	4.369
GTEX-13O3P-1226-SM-5J2O8	ESCA	Normal	GTEX	8.545	6.193	7.403	7.345	4.65
GTEX-13O3Q-0011-R10b-SM-5KM39	GBM	Normal	GTEX	8.121	8.144	6.023	7.972	3.475
GTEX-13O3Q-0011-R10b-SM-5KM39	LGG	Normal	GTEX	8.121	8.144	6.023	7.972	3.475
GTEX-13O3Q-0526-SM-5KM18	LUSC	Normal	GTEX	8.565	5.779	7.413	7.078	4.808
GTEX-13O3Q-0526-SM-5KM18	LUAD	Normal	GTEX	8.565	5.779	7.413	7.078	4.808
GTEX-13O3Q-0626-SM-5IJG1	THCA	Normal	GTEX	8.419	5.964	6.958	7.144	4.388
GTEX-13O3Q-2126-SM-5KM4C	STAD	Normal	GTEX	7.782	5.408	6.628	6.765	4.472
GTEX-13O3Q-2426-SM-5IJBR	SKCM	Normal	GTEX	7.347	5.138	5.782	7.629	5.72
GTEX-13O3Q-2926-SM-5KM45	GBM	Normal	GTEX	7.659	7.103	5.048	7.35	2.805
GTEX-13O3Q-2926-SM-5KM45	LGG	Normal	GTEX	7.659	7.103	5.048	7.35	2.805
GTEX-13O61-0005-SM-5O9AU	LAML	Normal	GTEX	8.237	5.959	6.012	7.43	4.455
GTEX-13O61-0005-SM-5O9AU	THYM	Normal	GTEX	8.237	5.959	6.012	7.43	4.455
GTEX-13O61-0005-SM-5O9AU	DLBC	Normal	GTEX	8.237	5.959	6.012	7.43	4.455
GTEX-13O61-0126-SM-5KM4P	ACC	Normal	GTEX	7.839	5.74	6.828	6.308	3.997
GTEX-13O61-0726-SM-5J2MD	LUSC	Normal	GTEX	8.627	5.995	6.973	7.128	4.999
GTEX-13O61-0726-SM-5J2MD	LUAD	Normal	GTEX	8.627	5.995	6.973	7.128	4.999
GTEX-13O61-0926-SM-5IFFE	ESCA	Normal	GTEX	7.887	5.579	6.978	6.949	5.147
GTEX-13O61-1126-SM-5L3FI	STAD	Normal	GTEX	8.028	5.375	6.684	6.978	4.38
GTEX-13O61-1526-SM-5KM3P	READ	Normal	GTEX	8.046	5.695	6.594	6.681	4.256
GTEX-13O61-1526-SM-5KM3P	COAD	Normal	GTEX	8.046	5.695	6.594	6.681	4.256
GTEX-13O61-1626-SM-5KM3T	READ	Normal	GTEX	7.805	5.233	6.648	6.472	4.742
GTEX-13O61-1626-SM-5KM3T	COAD	Normal	GTEX	7.805	5.233	6.648	6.472	4.742
GTEX-13O61-1726-SM-5KM46	PRAD	Normal	GTEX	8.132	5.782	6.697	7.454	4.533
GTEX-13O61-1826-SM-5KM4I	BRCA	Normal	GTEX	8.093	5.026	6.673	6.81	4.718
GTEX-13O61-2026-SM-5J2M6	TGCT	Normal	GTEX	8.27	5.835	7.022	7.098	4.511
GTEX-13O61-2126-SM-5IJEO	PAAD	Normal	GTEX	7.064	3.687	5.72	6.185	2.613
GTEX-13OVG-0005-SM-5P9HA	THYM	Normal	GTEX	6.273	4.122	3.601	5.746	2.305
GTEX-13OVG-0005-SM-5P9HA	LAML	Normal	GTEX	6.273	4.122	3.601	5.746	2.305
GTEX-13OVG-0005-SM-5P9HA	DLBC	Normal	GTEX	6.273	4.122	3.601	5.746	2.305
GTEX-13OVG-0226-SM-5LU93	THCA	Normal	GTEX	8.155	6.078	6.977	7.094	4.253
GTEX-13OVG-0326-SM-5KM57	LUSC	Normal	GTEX	8.258	5.722	6.498	7.108	4.769
GTEX-13OVG-0326-SM-5KM57	LUAD	Normal	GTEX	8.258	5.722	6.498	7.108	4.769
GTEX-13OVG-0626-SM-5IFEP	ESCA	Normal	GTEX	7.674	6.096	6.21	7.553	6.336
GTEX-13OVG-1426-SM-5K7VP	READ	Normal	GTEX	8.167	5.625	6.66	6.994	5.232
GTEX-13OVG-1426-SM-5K7VP	COAD	Normal	GTEX	8.167	5.625	6.66	6.994	5.232
GTEX-13OVG-1626-SM-5J1NF	SKCM	Normal	GTEX	7.759	5.617	5.861	7.525	5.459
GTEX-13OVH-0126-SM-5MR4B	SKCM	Normal	GTEX	7.833	5.582	6.139	7.606	6.278
GTEX-13OVH-0526-SM-5L3E6	SKCM	Normal	GTEX	7.515	5.531	5.888	7.24	5.805
GTEX-13OVH-0726-SM-5N9BU	TGCT	Normal	GTEX	7.823	5.246	6.762	7.133	4.068
GTEX-13OVH-1026-SM-5J2NP	LUAD	Normal	GTEX	8.705	6.118	6.933	6.771	4.623
GTEX-13OVH-1026-SM-5J2NP	LUSC	Normal	GTEX	8.705	6.118	6.933	6.771	4.623
GTEX-13OVH-3026-SM-5MR4N	LGG	Normal	GTEX	7.823	7.225	5.265	7.428	3.025
GTEX-13OVH-3026-SM-5MR4N	GBM	Normal	GTEX	7.823	7.225	5.265	7.428	3.025
GTEX-13OVI-0526-SM-5IFFQ	PAAD	Normal	GTEX	6.892	3.886	5.738	6.429	2.556
GTEX-13OVI-0726-SM-5L3DD	OV	Normal	GTEX	7.655	4.603	6.403	6.747	3.398
GTEX-13OVI-0826-SM-5KLZ8	THCA	Normal	GTEX	7.727	5.524	6.607	6.706	3.837
GTEX-13OVI-1026-SM-5L3EM	UCEC	Normal	GTEX	8.228	5.122	6.611	6.974	4.618
GTEX-13OVI-1026-SM-5L3EM	UCS	Normal	GTEX	8.228	5.122	6.611	6.974	4.618
GTEX-13OVI-1226-SM-5J2ME	ACC	Normal	GTEX	7.721	5.728	6.8	6.467	3.948
GTEX-13OVI-1426-SM-5L3EY	SKCM	Normal	GTEX	7.893	5.731	6.012	7.364	5.299
GTEX-13OVI-2126-SM-5KM3U	READ	Normal	GTEX	8.094	5.285	6.407	6.9	4.714
GTEX-13OVI-2126-SM-5KM3U	COAD	Normal	GTEX	8.094	5.285	6.407	6.9	4.714
GTEX-13OVI-2426-SM-5KM4J	STAD	Normal	GTEX	7.827	5.382	6.462	6.97	4.409
GTEX-13OVI-2726-SM-5KM56	SKCM	Normal	GTEX	7.842	5.182	6.452	7.409	4.757
GTEX-13OVJ-0006-SM-5O98T	DLBC	Normal	GTEX	6.5	2.903	3.791	4.289	2.23
GTEX-13OVJ-0006-SM-5O98T	LAML	Normal	GTEX	6.5	2.903	3.791	4.289	2.23
GTEX-13OVJ-0006-SM-5O98T	THYM	Normal	GTEX	6.5	2.903	3.791	4.289	2.23
GTEX-13OVJ-0011-R10b-SM-5L3HT	LGG	Normal	GTEX	7.56	7.142	6.272	6.86	3.813
GTEX-13OVJ-0011-R10b-SM-5L3HT	GBM	Normal	GTEX	7.56	7.142	6.272	6.86	3.813
GTEX-13OVJ-0126-SM-5KM36	SKCM	Normal	GTEX	7.877	5.565	6.323	7.641	5.666
GTEX-13OVJ-0726-SM-5KM1W	LUSC	Normal	GTEX	8.85	6.132	7.942	7.116	5.118
GTEX-13OVJ-0726-SM-5KM1W	LUAD	Normal	GTEX	8.85	6.132	7.942	7.116	5.118
GTEX-13OVJ-0826-SM-5J1OK	SKCM	Normal	GTEX	7.975	5.455	6.353	7.647	5.615
GTEX-13OVJ-1026-SM-5IFGI	LIHC	Normal	GTEX	7.958	4.549	7.146	6.765	4.359
GTEX-13OVJ-1226-SM-5L3HA	ESCA	Normal	GTEX	7.739	5.673	6.551	7.676	5.859
GTEX-13OVJ-1826-SM-5KM2D	READ	Normal	GTEX	7.944	5.456	6.529	7.093	4.016
GTEX-13OVJ-1826-SM-5KM2D	COAD	Normal	GTEX	7.944	5.456	6.529	7.093	4.016
GTEX-13OVJ-2326-SM-5IJGA	UCS	Normal	GTEX	8.509	5.126	6.864	7.325	4.082
GTEX-13OVJ-2326-SM-5IJGA	UCEC	Normal	GTEX	8.509	5.126	6.864	7.325	4.082
GTEX-13OVJ-2426-SM-5KM3I	OV	Normal	GTEX	7.961	4.872	6.674	6.428	3.319
GTEX-13OVJ-2826-SM-5L3GW	GBM	Normal	GTEX	7.631	6.838	5.921	7.144	3.468
GTEX-13OVJ-2826-SM-5L3GW	LGG	Normal	GTEX	7.631	6.838	5.921	7.144	3.468
GTEX-13OVK-0006-SM-5O9B7	THYM	Normal	GTEX	5.53	2.127	4.649	3.756	1.795
GTEX-13OVK-0006-SM-5O9B7	DLBC	Normal	GTEX	5.53	2.127	4.649	3.756	1.795
GTEX-13OVK-0006-SM-5O9B7	LAML	Normal	GTEX	5.53	2.127	4.649	3.756	1.795
GTEX-13OVL-0011-R10a-SM-5L3GS	GBM	Normal	GTEX	7.839	7.907	5.676	7.335	3.451
GTEX-13OVL-0011-R10a-SM-5L3GS	LGG	Normal	GTEX	7.839	7.907	5.676	7.335	3.451
GTEX-13OVL-0126-SM-5L3GJ	SKCM	Normal	GTEX	7.495	5.656	6.055	7.589	5.567
GTEX-13OVL-0226-SM-5L3E9	SKCM	Normal	GTEX	7.852	5.848	6.37	7.825	5.757
GTEX-13OVL-0426-SM-5IFG6	TGCT	Normal	GTEX	8.205	5.388	6.502	6.797	4.137
GTEX-13OVL-0626-SM-5KM13	LUSC	Normal	GTEX	8.029	5.196	7.165	6.927	4.839
GTEX-13OVL-0626-SM-5KM13	LUAD	Normal	GTEX	8.029	5.196	7.165	6.927	4.839
GTEX-13OW5-0126-SM-5MR3A	SKCM	Normal	GTEX	7.904	5.519	6.052	7.767	6.603
GTEX-13OW5-0626-SM-5J2N2	THCA	Normal	GTEX	8.205	6.191	6.737	7.094	4.567
GTEX-13OW5-2326-SM-5L3HO	SKCM	Normal	GTEX	8.115	5.733	6.323	7.9	6.515
GTEX-13OW5-2626-SM-5MR3M	COAD	Normal	GTEX	7.546	5.086	6.011	6.5	4.135
GTEX-13OW5-2626-SM-5MR3M	READ	Normal	GTEX	7.546	5.086	6.011	6.5	4.135
GTEX-13OW6-0005-SM-5NQ9Z	DLBC	Normal	GTEX	7.747	4.742	5.009	5.951	5.449
GTEX-13OW6-0005-SM-5NQ9Z	THYM	Normal	GTEX	7.747	4.742	5.009	5.951	5.449
GTEX-13OW6-0005-SM-5NQ9Z	LAML	Normal	GTEX	7.747	4.742	5.009	5.951	5.449
GTEX-13OW6-0011-R10a-SM-5L3HE	LGG	Normal	GTEX	7.961	7.877	5.757	7.766	3.287
GTEX-13OW6-0011-R10a-SM-5L3HE	GBM	Normal	GTEX	7.961	7.877	5.757	7.766	3.287
GTEX-13OW6-0426-SM-5L3HM	SKCM	Normal	GTEX	7.793	6.066	6.123	7.972	6.124
GTEX-13OW6-0726-SM-5L3FX	THCA	Normal	GTEX	8.255	6.005	6.905	7.006	4.357
GTEX-13OW6-0826-SM-5L3GA	LUSC	Normal	GTEX	8.941	6.548	7.568	6.963	5.558
GTEX-13OW6-0826-SM-5L3GA	LUAD	Normal	GTEX	8.941	6.548	7.568	6.963	5.558
GTEX-13OW6-1826-SM-5N9F9	KIRP	Normal	GTEX	6.322	4.034	4.714	5.466	3.362
GTEX-13OW6-1826-SM-5N9F9	KICH	Normal	GTEX	6.322	4.034	4.714	5.466	3.362
GTEX-13OW6-1826-SM-5N9F9	KIRC	Normal	GTEX	6.322	4.034	4.714	5.466	3.362
GTEX-13OW6-2226-SM-5N9FL	COAD	Normal	GTEX	7.638	5.102	6.399	7.226	4.218
GTEX-13OW6-2226-SM-5N9FL	READ	Normal	GTEX	7.638	5.102	6.399	7.226	4.218
GTEX-13OW6-2526-SM-5IJEC	STAD	Normal	GTEX	7.032	4.152	5.98	5.883	4.382
GTEX-13OW6-2626-SM-5IFF2	LIHC	Normal	GTEX	6.506	3.363	5.086	6.211	3.282
GTEX-13OW6-2726-SM-5J2OE	SKCM	Normal	GTEX	7.751	5.723	5.85	7.829	6.111
GTEX-13OW6-3026-SM-5J2MI	LGG	Normal	GTEX	8.013	7.299	5.444	7.739	3.217
GTEX-13OW6-3026-SM-5J2MI	GBM	Normal	GTEX	8.013	7.299	5.444	7.739	3.217
GTEX-13OW7-0126-SM-5MR3B	SKCM	Normal	GTEX	7.724	5.508	6.485	7.597	5.457
GTEX-13OW7-0426-SM-5K7VK	SKCM	Normal	GTEX	7.558	5.725	5.897	7.745	6.048
GTEX-13OW7-0826-SM-5L3EL	THCA	Normal	GTEX	8.058	5.619	6.602	6.967	4.279
GTEX-13OW7-2726-SM-5L3HN	ACC	Normal	GTEX	7.614	4.681	6.801	6.439	3.986
GTEX-13OW7-3026-SM-5L3GY	LGG	Normal	GTEX	7.127	6.064	4.907	6.769	2.701
GTEX-13OW7-3026-SM-5L3GY	GBM	Normal	GTEX	7.127	6.064	4.907	6.769	2.701
GTEX-13OW8-0005-SM-5NQAC	THYM	Normal	GTEX	5.816	2.543	2.907	3.874	2.782
GTEX-13OW8-0005-SM-5NQAC	LAML	Normal	GTEX	5.816	2.543	2.907	3.874	2.782
GTEX-13OW8-0005-SM-5NQAC	DLBC	Normal	GTEX	5.816	2.543	2.907	3.874	2.782
GTEX-13OW8-0011-R10a-SM-5L3H6	LGG	Normal	GTEX	7.524	7.31	5.604	7.178	3.182
GTEX-13OW8-0011-R10a-SM-5L3H6	GBM	Normal	GTEX	7.524	7.31	5.604	7.178	3.182
GTEX-13OW8-0126-SM-5IJE5	THCA	Normal	GTEX	8.259	5.888	6.961	6.951	4.264
GTEX-13OW8-0226-SM-5K7UP	BRCA	Normal	GTEX	7.9	4.695	6.47	6.664	4.655
GTEX-13OW8-0426-SM-5J2NR	PRAD	Normal	GTEX	7.954	5.096	7.041	7.025	4.581
GTEX-13OW8-1026-SM-5J1NQ	SKCM	Normal	GTEX	7.409	5.136	5.988	7.488	5.953
GTEX-13OW8-1326-SM-5J1OW	SKCM	Normal	GTEX	7.63	5.369	6.089	7.513	5.841
GTEX-13OW8-1726-SM-5L3GO	LUSC	Normal	GTEX	8.19	5.334	6.495	6.752	4.794
GTEX-13OW8-1726-SM-5L3GO	LUAD	Normal	GTEX	8.19	5.334	6.495	6.752	4.794
GTEX-13OW8-2326-SM-5L3I9	ESCA	Normal	GTEX	8.135	5.342	6.106	7.921	6.532
GTEX-13OW8-2726-SM-5L3FZ	READ	Normal	GTEX	7.507	4.733	6.005	6.56	3.752
GTEX-13OW8-2726-SM-5L3FZ	COAD	Normal	GTEX	7.507	4.733	6.005	6.56	3.752
GTEX-13PDP-0126-SM-5L3HD	SKCM	Normal	GTEX	7.681	4.931	6.076	7.744	6.03
GTEX-13PDP-0726-SM-5L3HP	SKCM	Normal	GTEX	7.743	5.407	5.77	7.61	6.728
GTEX-13PL6-1026-SM-5L3E5	THCA	Normal	GTEX	8.593	6.045	7.729	7.148	4.543
GTEX-13PL6-2926-SM-5L3I2	BRCA	Normal	GTEX	7.987	5.361	7.245	7.179	5.142
GTEX-13PL6-3126-SM-5LUAR	LGG	Normal	GTEX	7.723	6.812	5.66	7.43	3.079
GTEX-13PL6-3126-SM-5LUAR	GBM	Normal	GTEX	7.723	6.812	5.66	7.43	3.079
GTEX-13PL7-1026-SM-5MR5C	ACC	Normal	GTEX	7.547	5.593	6.655	6.299	4.245
GTEX-13PL7-1726-SM-5J2NX	LUAD	Normal	GTEX	8.269	5.698	6.787	7.041	5.239
GTEX-13PL7-1726-SM-5J2NX	LUSC	Normal	GTEX	8.269	5.698	6.787	7.041	5.239
GTEX-13PL7-2026-SM-5IFGK	UCEC	Normal	GTEX	7.789	5.218	5.964	7.014	4.149
GTEX-13PL7-2026-SM-5IFGK	UCS	Normal	GTEX	7.789	5.218	5.964	7.014	4.149
GTEX-13PL7-2226-SM-5L3IC	PAAD	Normal	GTEX	7.412	4.646	6.347	6.534	3.904
GTEX-13PL7-2326-SM-5L3FY	OV	Normal	GTEX	7.811	5.03	6.799	6.502	3.783
GTEX-13PL7-2526-SM-5IFGR	COAD	Normal	GTEX	7.59	5.922	6.232	6.643	5.175
GTEX-13PL7-2526-SM-5IFGR	READ	Normal	GTEX	7.59	5.922	6.232	6.643	5.175
GTEX-13PLJ-0005-SM-5NQ99	LAML	Normal	GTEX	6.371	3.594	3.756	4.927	4.338
GTEX-13PLJ-0005-SM-5NQ99	THYM	Normal	GTEX	6.371	3.594	3.756	4.927	4.338
GTEX-13PLJ-0005-SM-5NQ99	DLBC	Normal	GTEX	6.371	3.594	3.756	4.927	4.338
GTEX-13PVQ-0126-SM-5SIB4	SKCM	Normal	GTEX	7.534	4.626	6.065	8.011	5.229
GTEX-13PVQ-0626-SM-5LU47	SKCM	Normal	GTEX	7.689	5.456	6.053	7.691	5.643
GTEX-13PVQ-0726-SM-5L3GI	THCA	Normal	GTEX	8.408	5.902	7.198	7.242	4.307
GTEX-13PVQ-0926-SM-5IJFD	LUSC	Normal	GTEX	8.684	6.164	7.666	7.336	5.077
GTEX-13PVQ-0926-SM-5IJFD	LUAD	Normal	GTEX	8.684	6.164	7.666	7.336	5.077
GTEX-13PVQ-1026-SM-5KM3M	BRCA	Normal	GTEX	8.3	4.645	6.909	6.694	4.94
GTEX-13PVQ-1526-SM-5IFEQ	LIHC	Normal	GTEX	7.438	3.48	7.026	5.936	4
GTEX-13PVQ-1726-SM-5IFF3	ESCA	Normal	GTEX	7.985	5.725	6.276	8.091	5.46
GTEX-13PVQ-2126-SM-5L3FW	STAD	Normal	GTEX	7.695	4.634	6.706	6.54	5.019
GTEX-13PVQ-2726-SM-5L3H7	READ	Normal	GTEX	7.702	5	6.386	7.048	3.953
GTEX-13PVQ-2726-SM-5L3H7	COAD	Normal	GTEX	7.702	5	6.386	7.048	3.953
GTEX-13PVR-0126-SM-5S2PY	LIHC	Normal	GTEX	7.441	4.23	6.676	5.907	3.88
GTEX-13PVR-0226-SM-5RQJI	ACC	Normal	GTEX	8.036	6.105	7.161	6.376	3.861
GTEX-13PVR-0426-SM-5RQK2	SKCM	Normal	GTEX	7.645	5.736	5.924	7.473	5.601
GTEX-13PVR-1226-SM-5RQJ2	OV	Normal	GTEX	8.041	5	6.621	6.717	4.008
GTEX-13PVR-1726-SM-5Q5EC	READ	Normal	GTEX	7.958	5.317	6.522	6.637	4.377
GTEX-13PVR-1726-SM-5Q5EC	COAD	Normal	GTEX	7.958	5.317	6.522	6.637	4.377
GTEX-13PVR-1826-SM-5Q5CC	ESCA	Normal	GTEX	7.893	5.413	6.66	7.722	6.252
GTEX-13PVR-2326-SM-5QGR1	SKCM	Normal	GTEX	7.873	5.663	5.868	7.706	5.613
GTEX-13QBU-0626-SM-5J2OG	THCA	Normal	GTEX	8.354	6.179	6.76	7.024	4.017
GTEX-13QBU-0726-SM-5J2OA	LUAD	Normal	GTEX	8.944	5.682	7.344	7.191	5.037
GTEX-13QBU-0726-SM-5J2OA	LUSC	Normal	GTEX	8.944	5.682	7.344	7.191	5.037
GTEX-13QBU-1026-SM-5LU3R	ESCA	Normal	GTEX	8.019	5.855	6.609	7.65	6.605
GTEX-13QBU-1126-SM-5LU44	STAD	Normal	GTEX	7.312	4.621	5.829	6.188	3.942
GTEX-13QBU-1526-SM-5LU3W	OV	Normal	GTEX	8.007	5.232	6.547	6.696	3.805
GTEX-13QBU-1626-SM-5LU4S	UCEC	Normal	GTEX	8.184	5.556	6.574	7.158	4.398
GTEX-13QBU-1626-SM-5LU4S	UCS	Normal	GTEX	8.184	5.556	6.574	7.158	4.398
GTEX-13QBU-1826-SM-5IJG3	READ	Normal	GTEX	7.355	5.358	6.006	6.649	4.699
GTEX-13QBU-1826-SM-5IJG3	COAD	Normal	GTEX	7.355	5.358	6.006	6.649	4.699
GTEX-13QIC-0011-R10a-SM-5O9C7	GBM	Normal	GTEX	8.177	7.883	5.983	7.9	3.46
GTEX-13QIC-0011-R10a-SM-5O9C7	LGG	Normal	GTEX	8.177	7.883	5.983	7.9	3.46
GTEX-13QIC-1526-SM-5IJFL	OV	Normal	GTEX	7.884	4.754	6.898	6.644	3.509
GTEX-13QIC-2326-SM-5LU5N	BRCA	Normal	GTEX	7.911	5.442	6.889	7.167	5.458
GTEX-13QIC-2926-SM-5J2NF	GBM	Normal	GTEX	7.796	6.853	5.274	7.581	2.893
GTEX-13QIC-2926-SM-5J2NF	LGG	Normal	GTEX	7.796	6.853	5.274	7.581	2.893
GTEX-13QJ3-0226-SM-5S2PU	TGCT	Normal	GTEX	7.829	5.611	6.996	7.164	4.421
GTEX-13QJ3-1026-SM-5QGQU	LUAD	Normal	GTEX	8.337	5.786	7.181	7.321	4.925
GTEX-13QJ3-1026-SM-5QGQU	LUSC	Normal	GTEX	8.337	5.786	7.181	7.321	4.925
GTEX-13QJ3-1726-SM-5RQK9	ESCA	Normal	GTEX	7.961	5.4	6.175	7.754	6.109
GTEX-13QJC-0526-SM-5RQKB	LUSC	Normal	GTEX	8.195	5.463	6.691	6.905	5.01
GTEX-13QJC-0526-SM-5RQKB	LUAD	Normal	GTEX	8.195	5.463	6.691	6.905	5.01
GTEX-13QJC-0726-SM-5RQJK	LIHC	Normal	GTEX	7.051	2.782	5.592	6.282	3.723
GTEX-13RTJ-0011-R10b-SM-5O9CW	GBM	Normal	GTEX	8.247	7.775	5.89	8.018	3.549
GTEX-13RTJ-0011-R10b-SM-5O9CW	LGG	Normal	GTEX	8.247	7.775	5.89	8.018	3.549
GTEX-13RTJ-1126-SM-5S2UJ	LUSC	Normal	GTEX	8.297	5.774	7.264	7.118	4.536
GTEX-13RTJ-1126-SM-5S2UJ	LUAD	Normal	GTEX	8.297	5.774	7.264	7.118	4.536
GTEX-13RTJ-2126-SM-5S2PZ	PRAD	Normal	GTEX	8.017	4.997	6.51	6.945	3.859
GTEX-13RTJ-2226-SM-5S2Q1	KIRP	Normal	GTEX	7.829	5.478	6.123	7.048	4.409
GTEX-13RTJ-2226-SM-5S2Q1	KIRC	Normal	GTEX	7.829	5.478	6.123	7.048	4.409
GTEX-13RTJ-2226-SM-5S2Q1	KICH	Normal	GTEX	7.829	5.478	6.123	7.048	4.409
GTEX-13RTJ-2426-SM-5S2Q2	SKCM	Normal	GTEX	7.951	5.263	6.242	7.512	5.614
GTEX-13RTK-0226-SM-5RQHR	STAD	Normal	GTEX	7.743	5.283	6.44	6.864	4.591
GTEX-13RTK-0326-SM-5RQHS	THCA	Normal	GTEX	8.08	6.013	6.887	7.112	4.15
GTEX-13S7M-0005-SM-5NQ76	THYM	Normal	GTEX	6.949	4.041	4.726	5.562	3.885
GTEX-13S7M-0005-SM-5NQ76	DLBC	Normal	GTEX	6.949	4.041	4.726	5.562	3.885
GTEX-13S7M-0005-SM-5NQ76	LAML	Normal	GTEX	6.949	4.041	4.726	5.562	3.885
GTEX-13S7M-0011-R10b-SM-5PNZB	GBM	Normal	GTEX	8.27	8.041	5.957	7.762	3.454
GTEX-13S7M-0011-R10b-SM-5PNZB	LGG	Normal	GTEX	8.27	8.041	5.957	7.762	3.454
GTEX-13S7M-0126-SM-5SI6A	SKCM	Normal	GTEX	7.827	5.771	6.11	7.732	5.84
GTEX-13S7M-1726-SM-5RQK3	UCS	Normal	GTEX	8.187	5.167	6.35	7.385	4.122
GTEX-13S7M-1726-SM-5RQK3	UCEC	Normal	GTEX	8.187	5.167	6.35	7.385	4.122
GTEX-13S7M-1826-SM-5RQK6	STAD	Normal	GTEX	7.493	4.597	6.256	6.294	4.589
GTEX-13S7M-3126-SM-5RQJQ	GBM	Normal	GTEX	7.518	6.554	4.994	7.211	2.803
GTEX-13S7M-3126-SM-5RQJQ	LGG	Normal	GTEX	7.518	6.554	4.994	7.211	2.803
GTEX-13S86-0005-SM-5NQ7I	THYM	Normal	GTEX	7.219	5.763	5.278	6.434	3.963
GTEX-13S86-0005-SM-5NQ7I	DLBC	Normal	GTEX	7.219	5.763	5.278	6.434	3.963
GTEX-13S86-0005-SM-5NQ7I	LAML	Normal	GTEX	7.219	5.763	5.278	6.434	3.963
GTEX-13S86-0626-SM-5Q5E7	LUAD	Normal	GTEX	8.704	6.556	7.781	6.831	5.27
GTEX-13S86-0626-SM-5Q5E7	LUSC	Normal	GTEX	8.704	6.556	7.781	6.831	5.27
GTEX-13S86-0826-SM-5SI6J	ESCA	Normal	GTEX	7.947	6.059	6.73	7.141	6.409
GTEX-13S86-1126-SM-5RQJX	THCA	Normal	GTEX	8.039	5.652	6.682	6.515	4.354
GTEX-13S86-1226-SM-5S2OA	BRCA	Normal	GTEX	8.372	5.862	7.293	6.991	4.457
GTEX-13S86-1626-SM-5Q5C5	READ	Normal	GTEX	8.015	5.854	6.707	6.593	5.148
GTEX-13S86-1626-SM-5Q5C5	COAD	Normal	GTEX	8.015	5.854	6.707	6.593	5.148
GTEX-13SLW-0011-R10a-SM-5S2UI	LGG	Normal	GTEX	7.6	6.991	5.617	7.159	3.216
GTEX-13SLW-0011-R10a-SM-5S2UI	GBM	Normal	GTEX	7.6	6.991	5.617	7.159	3.216
GTEX-13SLW-0126-SM-5SI6C	SKCM	Normal	GTEX	7.804	5.85	5.657	7.982	6.012
GTEX-13SLW-0626-SM-5Q5ER	SKCM	Normal	GTEX	7.495	5.326	5.674	7.684	6.147
GTEX-13SLW-2826-SM-5Q5ES	COAD	Normal	GTEX	7.774	5.512	6.508	6.981	4.464
GTEX-13SLW-2826-SM-5Q5ES	READ	Normal	GTEX	7.774	5.512	6.508	6.981	4.464
GTEX-13SLX-0011-R10a-SM-5P9HV	GBM	Normal	GTEX	8.091	7.575	5.791	8.084	3.425
GTEX-13SLX-0011-R10a-SM-5P9HV	LGG	Normal	GTEX	8.091	7.575	5.791	8.084	3.425
GTEX-13SLX-0526-SM-5S2ON	SKCM	Normal	GTEX	8.017	5.778	6.653	8.031	6.414
GTEX-13SLX-1226-SM-5S2Q6	LIHC	Normal	GTEX	7.407	4.214	6.132	7.065	4.075
GTEX-13SLX-1326-SM-5S2QS	PAAD	Normal	GTEX	6.202	2.599	5.202	5.5	1.974
GTEX-13SLX-1726-SM-5Q5E5	ESCA	Normal	GTEX	8.086	5.546	6.817	7.796	6.557
GTEX-13SLX-3126-SM-5S2Q5	LGG	Normal	GTEX	8.088	7.407	5.236	7.885	2.941
GTEX-13SLX-3126-SM-5S2Q5	GBM	Normal	GTEX	8.088	7.407	5.236	7.885	2.941
GTEX-13U4I-0006-SM-5N9CI	THYM	Normal	GTEX	7.76	5.249	6.047	6.413	4.981
GTEX-13U4I-0006-SM-5N9CI	LAML	Normal	GTEX	7.76	5.249	6.047	6.413	4.981
GTEX-13U4I-0006-SM-5N9CI	DLBC	Normal	GTEX	7.76	5.249	6.047	6.413	4.981
GTEX-13U4I-0126-SM-5LU38	SKCM	Normal	GTEX	7.826	5.738	6.16	7.591	5.682
GTEX-13U4I-1126-SM-5LU3S	ESCA	Normal	GTEX	7.857	6.064	6.214	7.686	6.159
GTEX-13U4I-1426-SM-5J2M3	LUSC	Normal	GTEX	7.918	5.711	6.415	6.876	4.816
GTEX-13U4I-1426-SM-5J2M3	LUAD	Normal	GTEX	7.918	5.711	6.415	6.876	4.816
GTEX-13U4I-1526-SM-5IFFF	PAAD	Normal	GTEX	7.205	4.222	7.047	5.608	2.707
GTEX-13U4I-1926-SM-5LU39	UCS	Normal	GTEX	8.203	5.601	6.679	7.146	4.226
GTEX-13U4I-1926-SM-5LU39	UCEC	Normal	GTEX	8.203	5.601	6.679	7.146	4.226
GTEX-13U4I-2126-SM-5LU55	OV	Normal	GTEX	7.802	5.161	6.449	6.393	3.653
GTEX-13U4I-2226-SM-5LU5H	SKCM	Normal	GTEX	7.39	5.621	5.521	7.486	5.07
GTEX-13U4I-2426-SM-5LU34	READ	Normal	GTEX	7.764	5.607	6.462	6.812	3.878
GTEX-13U4I-2426-SM-5LU34	COAD	Normal	GTEX	7.764	5.607	6.462	6.812	3.878
GTEX-13U4I-2626-SM-5SI9C	COAD	Normal	GTEX	7.69	5.221	6.455	6.579	4.128
GTEX-13U4I-2626-SM-5SI9C	READ	Normal	GTEX	7.69	5.221	6.455	6.579	4.128
GTEX-13VXT-0005-SM-5N9F3	LAML	Normal	GTEX	7.901	5.035	5.311	7.329	3.773
GTEX-13VXT-0005-SM-5N9F3	DLBC	Normal	GTEX	7.901	5.035	5.311	7.329	3.773
GTEX-13VXT-0005-SM-5N9F3	THYM	Normal	GTEX	7.901	5.035	5.311	7.329	3.773
GTEX-13VXT-0126-SM-5LU4I	SKCM	Normal	GTEX	8.113	5.54	6.344	7.365	5.857
GTEX-13VXT-0626-SM-5SIA1	THCA	Normal	GTEX	8.22	5.892	6.826	7.064	4.3
GTEX-13VXT-1226-SM-5LU3M	PAAD	Normal	GTEX	7.457	4.558	5.992	6.404	3.231
GTEX-13VXT-1426-SM-5LU4B	LUAD	Normal	GTEX	8.691	6.031	7.165	7.194	5.007
GTEX-13VXT-1426-SM-5LU4B	LUSC	Normal	GTEX	8.691	6.031	7.165	7.194	5.007
GTEX-13VXT-1526-SM-5LU3J	OV	Normal	GTEX	8.019	4.999	6.525	6.908	3.69
GTEX-13VXT-1626-SM-5IJES	UCS	Normal	GTEX	8.252	5.292	6.184	7.487	3.891
GTEX-13VXT-1626-SM-5IJES	UCEC	Normal	GTEX	8.252	5.292	6.184	7.487	3.891
GTEX-13VXT-1926-SM-5K7UO	SKCM	Normal	GTEX	8.065	5.572	5.772	7.314	6.247
GTEX-13VXT-2026-SM-5L3EW	READ	Normal	GTEX	8.056	5.544	6.615	6.66	4.564
GTEX-13VXT-2026-SM-5L3EW	COAD	Normal	GTEX	8.056	5.544	6.615	6.66	4.564
GTEX-13VXU-0006-SM-5N9FF	LAML	Normal	GTEX	6.401	3.336	3.735	4.721	3.686
GTEX-13VXU-0006-SM-5N9FF	THYM	Normal	GTEX	6.401	3.336	3.735	4.721	3.686
GTEX-13VXU-0006-SM-5N9FF	DLBC	Normal	GTEX	6.401	3.336	3.735	4.721	3.686
GTEX-13VXU-0126-SM-5SI9F	SKCM	Normal	GTEX	7.775	5.663	6.344	7.966	5.811
GTEX-13VXU-0626-SM-5L3F9	SKCM	Normal	GTEX	7.458	5.954	5.99	7.84	5.935
GTEX-13VXU-0826-SM-5KLZ2	THCA	Normal	GTEX	8.683	6.338	7.461	7.069	4.57
GTEX-13VXU-0926-SM-5IFFH	LIHC	Normal	GTEX	6.463	2.876	5.293	6.093	3.371
GTEX-13VXU-2726-SM-5LU4N	LUAD	Normal	GTEX	8.711	5.974	7.504	6.875	4.987
GTEX-13VXU-2726-SM-5LU4N	LUSC	Normal	GTEX	8.711	5.974	7.504	6.875	4.987
GTEX-13VXU-2926-SM-5LU5C	LGG	Normal	GTEX	7.979	7.407	5.228	7.743	3.007
GTEX-13VXU-2926-SM-5LU5C	GBM	Normal	GTEX	7.979	7.407	5.228	7.743	3.007
GTEX-13W3W-0005-SM-5SI9Y	DLBC	Normal	GTEX	8.09	5.544	5.991	7.438	4.298
GTEX-13W3W-0005-SM-5SI9Y	THYM	Normal	GTEX	8.09	5.544	5.991	7.438	4.298
GTEX-13W3W-0005-SM-5SI9Y	LAML	Normal	GTEX	8.09	5.544	5.991	7.438	4.298
GTEX-13W3W-0726-SM-5IJDQ	SKCM	Normal	GTEX	7.37	5.221	5.445	7.277	5.512
GTEX-13W3W-1026-SM-5IFG4	PAAD	Normal	GTEX	6.867	3.752	5.538	6.699	2.664
GTEX-13W3W-1226-SM-5LU4H	BRCA	Normal	GTEX	8.004	5.587	6.665	6.909	4.395
GTEX-13W3W-1326-SM-5LU4T	ACC	Normal	GTEX	7.845	5.976	7.183	6.511	4.22
GTEX-13W3W-1526-SM-5LU5I	OV	Normal	GTEX	8.037	5.258	7.125	6.496	4.01
GTEX-13W3W-1626-SM-5LU35	ESCA	Normal	GTEX	7.783	5.788	6.34	7.489	5.851
GTEX-13W3W-2126-SM-5K7UX	COAD	Normal	GTEX	8.37	5.478	6.936	6.734	4.591
GTEX-13W3W-2126-SM-5K7UX	READ	Normal	GTEX	8.37	5.478	6.936	6.734	4.591
GTEX-13W3W-2226-SM-5LU4M	COAD	Normal	GTEX	8.12	6.064	6.787	6.936	5.324
GTEX-13W3W-2226-SM-5LU4M	READ	Normal	GTEX	8.12	6.064	6.787	6.936	5.324
GTEX-13W3W-2426-SM-5LU5B	SKCM	Normal	GTEX	7.466	5.368	5.729	7.136	5.317
GTEX-13W46-0226-SM-5SIAG	SKCM	Normal	GTEX	7.729	5.298	6.212	7.463	5.625
GTEX-13W46-0826-SM-5LU3H	BRCA	Normal	GTEX	8.079	5.11	6.685	6.666	5.272
GTEX-13W46-0926-SM-5LU3T	THCA	Normal	GTEX	8.033	5.642	6.617	6.881	4.202
GTEX-13W46-1926-SM-5J2MF	ESCA	Normal	GTEX	7.826	5.395	5.608	7.915	6.078
GTEX-13X6H-0526-SM-5LU4Q	THCA	Normal	GTEX	7.987	5.917	6.33	6.875	4.159
GTEX-13X6H-0626-SM-5LU53	PAAD	Normal	GTEX	7.424	4.359	5.972	6.766	3.478
GTEX-13X6H-1326-SM-5LU42	ESCA	Normal	GTEX	8.268	6.242	7.026	7.352	6.346
GTEX-13X6H-1626-SM-5Q5CT	STAD	Normal	GTEX	8.041	6.096	6.701	7.053	4.38
GTEX-13X6I-0011-R10a-SM-5PNWI	LGG	Normal	GTEX	7.869	7.709	5.873	7.26	3.499
GTEX-13X6I-0011-R10a-SM-5PNWI	GBM	Normal	GTEX	7.869	7.709	5.873	7.26	3.499
GTEX-13X6I-0626-SM-5QGP9	SKCM	Normal	GTEX	7.768	5.762	6.123	7.507	5.798
GTEX-13X6I-1026-SM-5LU4C	ESCA	Normal	GTEX	7.991	6.073	6.799	7.33	5.757
GTEX-13X6I-1826-SM-5SIAO	SKCM	Normal	GTEX	7.406	5.499	5.782	7.512	5.754
GTEX-13X6I-2726-SM-5Q5ET	READ	Normal	GTEX	7.609	5.032	6.466	6.746	4.962
GTEX-13X6I-2726-SM-5Q5ET	COAD	Normal	GTEX	7.609	5.032	6.466	6.746	4.962
GTEX-13X6J-0011-R10b-SM-5PNWA	LGG	Normal	GTEX	7.809	7.873	5.739	7.583	3.302
GTEX-13X6J-0011-R10b-SM-5PNWA	GBM	Normal	GTEX	7.809	7.873	5.739	7.583	3.302
GTEX-13X6J-0126-SM-5QGOU	SKCM	Normal	GTEX	7.853	5.995	6.027	7.882	5.735
GTEX-13X6J-0626-SM-5LU5F	SKCM	Normal	GTEX	7.692	6.105	6.262	7.825	5.969
GTEX-13X6J-0826-SM-5LU32	THCA	Normal	GTEX	8.65	6.244	7.08	7.156	4.781
GTEX-13X6J-3026-SM-5Q5CU	GBM	Normal	GTEX	7.05	6.641	5.062	6.867	2.761
GTEX-13X6J-3026-SM-5Q5CU	LGG	Normal	GTEX	7.05	6.641	5.062	6.867	2.761
GTEX-13X6K-0011-R10a-SM-5P9JR	LGG	Normal	GTEX	8.554	8.113	6.084	8.094	3.762
GTEX-13X6K-0011-R10a-SM-5P9JR	GBM	Normal	GTEX	8.554	8.113	6.084	8.094	3.762
GTEX-13X6K-0626-SM-5LU5D	SKCM	Normal	GTEX	7.897	5.882	6.316	7.735	6.099
GTEX-13X6K-2126-SM-5O9D4	ESCA	Normal	GTEX	8.1	5.561	6.38	7.6	6.789
GTEX-13X6K-2726-SM-5O9DG	READ	Normal	GTEX	7.688	5.034	5.917	6.816	4.135
GTEX-13X6K-2726-SM-5O9DG	COAD	Normal	GTEX	7.688	5.034	5.917	6.816	4.135
GTEX-13YAN-0326-SM-5O9DF	SKCM	Normal	GTEX	8.217	6.103	6.185	7.733	6.102
GTEX-13YAN-0926-SM-5O9C3	THCA	Normal	GTEX	8.219	5.978	6.927	7.269	4.213
GTEX-13YAN-1026-SM-5O9CF	LUSC	Normal	GTEX	8.824	6.138	6.995	7.245	4.675
GTEX-13YAN-1026-SM-5O9CF	LUAD	Normal	GTEX	8.824	6.138	6.995	7.245	4.675
GTEX-13YAN-2126-SM-5Q5C4	PAAD	Normal	GTEX	7.662	4.033	6.257	7.106	3.034
GTEX-1445S-0011-R10a-SM-5PNWB	GBM	Normal	GTEX	6.825	6.119	5.225	6.218	3.126
GTEX-1445S-0011-R10a-SM-5PNWB	LGG	Normal	GTEX	6.825	6.119	5.225	6.218	3.126
GTEX-1445S-3026-SM-5O9BR	GBM	Normal	GTEX	6.927	5.927	4.752	6.407	2.77
GTEX-1445S-3026-SM-5O9BR	LGG	Normal	GTEX	6.927	5.927	4.752	6.407	2.77
GTEX-144FL-0626-SM-5LU43	SKCM	Normal	GTEX	7.333	5.073	5.571	7.679	5.752
GTEX-144FL-1526-SM-5Q5CA	PAAD	Normal	GTEX	7.52	5.006	6.153	7.16	3.557
GTEX-144FL-2326-SM-5LUAC	THCA	Normal	GTEX	7.269	4.509	6.166	6.141	3.979
GTEX-144FL-2726-SM-5O98Z	ESCA	Normal	GTEX	7.811	5.871	5.958	7.836	5.945
GTEX-144FL-3026-SM-5O99C	GBM	Normal	GTEX	7.584	6.552	5.862	7.117	3.24
GTEX-144FL-3026-SM-5O99C	LGG	Normal	GTEX	7.584	6.552	5.862	7.117	3.24
GTEX-144GL-0726-SM-5LU4P	TGCT	Normal	GTEX	8.199	5.251	6.735	6.91	4.071
GTEX-144GL-2026-SM-5LU3O	BRCA	Normal	GTEX	7.94	5.001	6.872	6.756	4.919
GTEX-144GL-3026-SM-5Q5CW	LGG	Normal	GTEX	7.681	7.094	5.214	7.403	2.972
GTEX-144GL-3026-SM-5Q5CW	GBM	Normal	GTEX	7.681	7.094	5.214	7.403	2.972
GTEX-144GM-0126-SM-5Q5AX	LUSC	Normal	GTEX	8.726	6.45	7.386	7.251	4.765
GTEX-144GM-0126-SM-5Q5AX	LUAD	Normal	GTEX	8.726	6.45	7.386	7.251	4.765
GTEX-144GM-0226-SM-5Q5CB	THCA	Normal	GTEX	8.275	6.137	7.219	7.19	4.681
GTEX-144GM-0826-SM-5O98R	PRAD	Normal	GTEX	7.792	5.8	6.302	6.646	4.125
GTEX-144GM-0926-SM-5O994	BRCA	Normal	GTEX	7.871	5.266	6.531	6.528	4.322
GTEX-144GM-1226-SM-5LU52	READ	Normal	GTEX	8.108	6.568	7.022	6.866	5.438
GTEX-144GM-1226-SM-5LU52	COAD	Normal	GTEX	8.108	6.568	7.022	6.866	5.438
GTEX-144GM-1326-SM-5LU5E	LIHC	Normal	GTEX	7.645	4.618	7.128	5.955	3.88
GTEX-144GN-0426-SM-5O9AP	LUAD	Normal	GTEX	8.586	6.403	7.721	7.102	5.157
GTEX-144GN-0426-SM-5O9AP	LUSC	Normal	GTEX	8.586	6.403	7.721	7.102	5.157
GTEX-144GN-0626-SM-5O9B2	ESCA	Normal	GTEX	7.778	6.038	6.674	7.367	6.381
GTEX-144GN-0826-SM-5LU5G	PAAD	Normal	GTEX	7.52	4.37	6.487	6.547	3.602
GTEX-144GN-1226-SM-5O991	STAD	Normal	GTEX	7.254	4.797	5.831	6.58	3.787
GTEX-144GN-1626-SM-5Q5BU	TGCT	Normal	GTEX	8.097	5.686	6.97	7.156	4.289
GTEX-144GN-2326-SM-5LU4F	SKCM	Normal	GTEX	7.942	5.677	6.381	7.321	5.245
GTEX-144GO-0126-SM-5LUAO	THCA	Normal	GTEX	8.345	6.054	6.862	7.196	4.604
GTEX-144GO-0226-SM-5LUB1	LUSC	Normal	GTEX	8.731	5.82	7.32	6.577	5.096
GTEX-144GO-0226-SM-5LUB1	LUAD	Normal	GTEX	8.731	5.82	7.32	6.577	5.096
GTEX-144GO-2026-SM-5O99P	SKCM	Normal	GTEX	7.579	5.514	5.881	7.664	5.822
GTEX-144GO-2726-SM-5O9A2	ESCA	Normal	GTEX	7.883	5.697	6.778	7.359	5.8
GTEX-145LS-0011-R10a-SM-5PNUQ	GBM	Normal	GTEX	8.063	7.742	5.826	7.611	3.341
GTEX-145LS-0011-R10a-SM-5PNUQ	LGG	Normal	GTEX	8.063	7.742	5.826	7.611	3.341
GTEX-145LS-0126-SM-5QGP1	SKCM	Normal	GTEX	7.836	5.396	6.28	8.089	6.506
GTEX-145LS-1226-SM-5Q5D9	LUSC	Normal	GTEX	8.813	6.382	8.204	6.72	5.391
GTEX-145LS-1226-SM-5Q5D9	LUAD	Normal	GTEX	8.813	6.382	8.204	6.72	5.391
GTEX-145LS-1826-SM-5LUAZ	ESCA	Normal	GTEX	7.973	5.488	6.181	8.033	5.824
GTEX-145LS-2726-SM-5Q5D8	COAD	Normal	GTEX	8.125	5.705	7.009	7.019	4.639
GTEX-145LS-2726-SM-5Q5D8	READ	Normal	GTEX	8.125	5.705	7.009	7.019	4.639
GTEX-145LS-2926-SM-5O99G	COAD	Normal	GTEX	7.796	5.124	6.408	6.849	4.294
GTEX-145LS-2926-SM-5O99G	READ	Normal	GTEX	7.796	5.124	6.408	6.849	4.294
GTEX-145LS-3126-SM-5Q5BY	LGG	Normal	GTEX	8.105	7.215	5.656	7.846	3.175
GTEX-145LS-3126-SM-5Q5BY	GBM	Normal	GTEX	8.105	7.215	5.656	7.846	3.175
GTEX-145LT-0126-SM-5S2QJ	ACC	Normal	GTEX	7.903	6.086	7.203	6.498	4.351
GTEX-145LT-0326-SM-5LUAD	LUSC	Normal	GTEX	8.882	5.787	7.281	7.114	5.385
GTEX-145LT-0326-SM-5LUAD	LUAD	Normal	GTEX	8.882	5.787	7.281	7.114	5.385
GTEX-145LT-0426-SM-5LUAP	TGCT	Normal	GTEX	8.328	5.743	7.168	6.975	4.516
GTEX-145LT-0926-SM-5LU9C	COAD	Normal	GTEX	7.916	5.829	6.772	7.137	5.209
GTEX-145LT-0926-SM-5LU9C	READ	Normal	GTEX	7.916	5.829	6.772	7.137	5.209
GTEX-145LT-1726-SM-5QGP3	SKCM	Normal	GTEX	7.825	5.464	6.345	7.834	5.536
GTEX-145LU-0011-R10a-SM-5PNWJ	LGG	Normal	GTEX	7.612	7.009	5.414	7.389	2.931
GTEX-145LU-0011-R10a-SM-5PNWJ	GBM	Normal	GTEX	7.612	7.009	5.414	7.389	2.931
GTEX-145LU-0426-SM-5O9AH	THCA	Normal	GTEX	8.19	5.761	7.257	7.067	4.45
GTEX-145LU-0526-SM-5O9AT	LUSC	Normal	GTEX	8.596	5.822	7.326	7.041	4.932
GTEX-145LU-0526-SM-5O9AT	LUAD	Normal	GTEX	8.596	5.822	7.326	7.041	4.932
GTEX-145LU-1326-SM-5LU9N	LIHC	Normal	GTEX	6.048	2.493	4.482	6.015	2.962
GTEX-145LV-1226-SM-5S2QH	PRAD	Normal	GTEX	7.43	4.776	5.897	7.351	5.019
GTEX-145LV-2126-SM-5LU8N	SKCM	Normal	GTEX	8.053	5.808	5.992	7.591	5.684
GTEX-145ME-0126-SM-5S2QM	THCA	Normal	GTEX	8.269	6.061	7.045	7.092	4.364
GTEX-145ME-0326-SM-5S2QO	PAAD	Normal	GTEX	7.043	3.84	5.552	6.435	2.972
GTEX-145ME-0526-SM-5QGQV	ESCA	Normal	GTEX	8	6.226	6.64	7.266	5.967
GTEX-145ME-0826-SM-5O9AF	COAD	Normal	GTEX	8.004	5.626	6.383	6.863	4.587
GTEX-145ME-0826-SM-5O9AF	READ	Normal	GTEX	8.004	5.626	6.383	6.863	4.587
GTEX-145ME-1026-SM-5O9B4	STAD	Normal	GTEX	7.884	5.328	6.541	7.143	4.68
GTEX-145ME-1126-SM-5SIAT	COAD	Normal	GTEX	7.899	5.402	6.513	6.735	4.632
GTEX-145ME-1126-SM-5SIAT	READ	Normal	GTEX	7.899	5.402	6.513	6.735	4.632
GTEX-145ME-1226-SM-5SIB6	OV	Normal	GTEX	8.185	5.105	6.995	6.811	3.721
GTEX-145ME-1326-SM-5O98Q	UCEC	Normal	GTEX	8.479	6.056	7.019	7.424	4.505
GTEX-145ME-1326-SM-5O98Q	UCS	Normal	GTEX	8.479	6.056	7.019	7.424	4.505
GTEX-145ME-1526-SM-5Q5F2	BRCA	Normal	GTEX	7.49	4.844	6.467	6.452	3.985
GTEX-145ME-1726-SM-5Q5EU	SKCM	Normal	GTEX	7.553	5.234	5.708	7.37	5.167
GTEX-145ME-1826-SM-5SI9G	SKCM	Normal	GTEX	7.834	5.59	5.75	7.656	5.888
GTEX-145MF-0626-SM-5LUAI	SKCM	Normal	GTEX	7.572	5.718	5.754	8.082	5.596
GTEX-145MF-1726-SM-5LU9H	TGCT	Normal	GTEX	7.93	5.424	7.08	7.268	4.294
GTEX-145MF-2726-SM-5O995	LGG	Normal	GTEX	7.543	6.98	4.957	7.378	2.623
GTEX-145MF-2726-SM-5O995	GBM	Normal	GTEX	7.543	6.98	4.957	7.378	2.623
GTEX-145MG-0826-SM-5Q5C2	THCA	Normal	GTEX	8.512	6.15	6.879	7.35	4.799
GTEX-145MG-1526-SM-5Q5EM	SKCM	Normal	GTEX	7.587	5.246	6.202	7.893	5.592
GTEX-145MG-3026-SM-5RQJA	GBM	Normal	GTEX	7.87	7.059	5.374	7.722	2.931
GTEX-145MG-3026-SM-5RQJA	LGG	Normal	GTEX	7.87	7.059	5.374	7.722	2.931
GTEX-145MH-0011-R10b-SM-5PNUK	GBM	Normal	GTEX	8.164	8.361	6.057	7.742	3.556
GTEX-145MH-0011-R10b-SM-5PNUK	LGG	Normal	GTEX	8.164	8.361	6.057	7.742	3.556
GTEX-145MH-0426-SM-5LU8T	THCA	Normal	GTEX	8.437	6.136	6.833	7.137	4.558
GTEX-145MH-0626-SM-5NQAK	LUSC	Normal	GTEX	8.327	5.988	6.802	7.356	4.713
GTEX-145MH-0626-SM-5NQAK	LUAD	Normal	GTEX	8.327	5.988	6.802	7.356	4.713
GTEX-145MH-2326-SM-5O9AW	TGCT	Normal	GTEX	8.382	5.488	6.768	7.229	4.124
GTEX-145MH-2726-SM-5QGQ6	COAD	Normal	GTEX	7.701	4.97	6.219	7.035	3.924
GTEX-145MH-2726-SM-5QGQ6	READ	Normal	GTEX	7.701	4.97	6.219	7.035	3.924
GTEX-145MH-2826-SM-5RQJF	SKCM	Normal	GTEX	7.802	6.286	5.766	7.987	6.021
GTEX-145MH-3026-SM-5Q5DZ	GBM	Normal	GTEX	7.862	7.46	5.392	7.663	3.074
GTEX-145MH-3026-SM-5Q5DZ	LGG	Normal	GTEX	7.862	7.46	5.392	7.663	3.074
GTEX-145MI-0011-R10a-SM-5PNZD	GBM	Normal	GTEX	7.371	6.576	5.717	5.922	3.857
GTEX-145MI-0011-R10a-SM-5PNZD	LGG	Normal	GTEX	7.371	6.576	5.717	5.922	3.857
GTEX-145MI-0526-SM-5O9A8	SKCM	Normal	GTEX	8.003	5.796	6.3	7.774	6.038
GTEX-145MI-0626-SM-5SI8S	SKCM	Normal	GTEX	7.593	5.175	5.881	7.459	5.772
GTEX-145MI-1126-SM-5O9AK	THCA	Normal	GTEX	8.855	5.659	7.789	6.735	4.48
GTEX-145MN-0226-SM-5QGPY	ACC	Normal	GTEX	7.77	5.962	7.143	6.761	4.449
GTEX-145MN-0326-SM-5QGQI	KICH	Normal	GTEX	8.11	6.273	6.381	7.491	4.876
GTEX-145MN-0326-SM-5QGQI	KIRC	Normal	GTEX	8.11	6.273	6.381	7.491	4.876
GTEX-145MN-0326-SM-5QGQI	KIRP	Normal	GTEX	8.11	6.273	6.381	7.491	4.876
GTEX-145MN-0926-SM-5NQBT	LUSC	Normal	GTEX	8.127	5.483	6.292	7.006	4.637
GTEX-145MN-0926-SM-5NQBT	LUAD	Normal	GTEX	8.127	5.483	6.292	7.006	4.637
GTEX-145MN-1026-SM-5NQ9G	ESCA	Normal	GTEX	7.888	5.631	6.312	7.395	6.091
GTEX-145MN-1426-SM-5SI9H	PAAD	Normal	GTEX	7.029	3.99	5.658	6.27	3.03
GTEX-145MN-1526-SM-5SI9T	SKCM	Normal	GTEX	7.744	5.61	5.69	7.696	5.536
GTEX-145MN-1726-SM-5SIA6	COAD	Normal	GTEX	7.906	5.995	6.212	6.945	5.577
GTEX-145MN-1726-SM-5SIA6	READ	Normal	GTEX	7.906	5.995	6.212	6.945	5.577
GTEX-145MN-1926-SM-5SIAI	BRCA	Normal	GTEX	7.543	4.938	6.191	6.912	4.122
GTEX-145MN-2226-SM-5SIAU	SKCM	Normal	GTEX	7.776	5.475	5.584	7.724	5.95
GTEX-145MO-0126-SM-5S2QU	TGCT	Normal	GTEX	8.412	5.743	6.74	7.141	4.275
GTEX-145MO-0826-SM-5NQBL	BRCA	Normal	GTEX	7.665	4.725	6.264	6.57	4.228
GTEX-145MO-1326-SM-5Q5EF	LUAD	Normal	GTEX	8.665	6.03	7.611	6.967	4.975
GTEX-145MO-1326-SM-5Q5EF	LUSC	Normal	GTEX	8.665	6.03	7.611	6.967	4.975
GTEX-145MO-1426-SM-5Q5BS	ESCA	Normal	GTEX	8.162	5.753	6.32	7.78	6.569
GTEX-145MO-2126-SM-5Q5CZ	PAAD	Normal	GTEX	6.788	3.477	5.68	6.107	2.612
GTEX-145MO-2226-SM-5Q5BN	STAD	Normal	GTEX	7.038	4.236	5.49	6.176	3.47
GTEX-145MO-2426-SM-5NQ9W	COAD	Normal	GTEX	7.49	5.115	5.951	6.657	3.817
GTEX-145MO-2426-SM-5NQ9W	READ	Normal	GTEX	7.49	5.115	5.951	6.657	3.817
GTEX-145MO-2626-SM-5QGPD	READ	Normal	GTEX	7.728	5.175	6.334	6.728	4.054
GTEX-145MO-2626-SM-5QGPD	COAD	Normal	GTEX	7.728	5.175	6.334	6.728	4.054
GTEX-145MO-2826-SM-5LU96	SKCM	Normal	GTEX	7.787	5.536	6.32	7.527	5.627
GTEX-146FH-0126-SM-5QGPP	SKCM	Normal	GTEX	8.172	6.176	6.471	7.455	5.737
GTEX-146FH-0826-SM-5SI8T	BRCA	Normal	GTEX	7.931	5.43	6.912	6.849	5.126
GTEX-146FH-1226-SM-5NQB6	LUAD	Normal	GTEX	8.581	5.951	7.107	7.002	5.219
GTEX-146FH-1226-SM-5NQB6	LUSC	Normal	GTEX	8.581	5.951	7.107	7.002	5.219
GTEX-146FH-1726-SM-5QGQ2	ESCA	Normal	GTEX	8.07	6.376	6.637	7.29	6.829
GTEX-146FH-1826-SM-5QGQ7	PAAD	Normal	GTEX	7.873	5.766	6.398	7.247	3.941
GTEX-146FH-2126-SM-5SI9U	STAD	Normal	GTEX	7.861	5.565	6.894	6.715	4.335
GTEX-146FH-2426-SM-5Q5EW	READ	Normal	GTEX	7.727	5.752	6.501	6.713	4.409
GTEX-146FH-2426-SM-5Q5EW	COAD	Normal	GTEX	7.727	5.752	6.501	6.713	4.409
GTEX-146FH-2526-SM-5Q5BP	OV	Normal	GTEX	8.442	5.258	7.415	7.135	3.903
GTEX-146FQ-0126-SM-5NQA9	SKCM	Normal	GTEX	7.701	5.647	5.808	7.912	5.648
GTEX-146FQ-0726-SM-5LUA7	THCA	Normal	GTEX	8.128	5.715	6.86	7.009	4.419
GTEX-146FQ-0926-SM-5LUAV	LUSC	Normal	GTEX	8.48	6.091	7.363	7.231	5.183
GTEX-146FQ-0926-SM-5LUAV	LUAD	Normal	GTEX	8.48	6.091	7.363	7.231	5.183
GTEX-146FQ-1526-SM-5Q5CX	PAAD	Normal	GTEX	6.539	3.721	5.567	5.963	2.483
GTEX-146FQ-1726-SM-5QGPX	PRAD	Normal	GTEX	7.83	5.405	6.486	7.199	4.799
GTEX-146FQ-1926-SM-5NQBY	COAD	Normal	GTEX	8.287	6.358	6.822	7.218	5.456
GTEX-146FQ-1926-SM-5NQBY	READ	Normal	GTEX	8.287	6.358	6.822	7.218	5.456
GTEX-146FQ-2126-SM-5RQHU	SKCM	Normal	GTEX	7.77	5.891	5.984	7.534	5.845
GTEX-146FR-0126-SM-5Q5F3	PAAD	Normal	GTEX	7.02	3.966	5.83	6.378	2.776
GTEX-146FR-0326-SM-5SI8U	THCA	Normal	GTEX	8.228	6.379	6.902	6.8	4.131
GTEX-146FR-0426-SM-5SI97	ESCA	Normal	GTEX	7.929	5.908	6.835	7.218	6.132
GTEX-146FR-1326-SM-5SIAJ	SKCM	Normal	GTEX	7.756	5.601	6.181	7.409	5.596
GTEX-146FR-1526-SM-5SIB8	ACC	Normal	GTEX	7.791	5.758	7.114	6.545	3.965
GTEX-146FR-2026-SM-5NQAI	STAD	Normal	GTEX	7.892	5.669	6.366	6.738	4.464
GTEX-14753-0011-R10b-SM-5S2WE	LGG	Normal	GTEX	6.588	5.914	4.762	5.98	2.342
GTEX-14753-0011-R10b-SM-5S2WE	GBM	Normal	GTEX	6.588	5.914	4.762	5.98	2.342
GTEX-14753-0426-SM-5NQAM	SKCM	Normal	GTEX	7.688	5.022	5.895	8.076	5.632
GTEX-14753-0626-SM-5Q5CY	TGCT	Normal	GTEX	7.96	5.277	6.861	7.02	4.109
GTEX-14753-0726-SM-5QGQO	SKCM	Normal	GTEX	7.762	5.195	5.725	7.658	5.877
GTEX-14753-0926-SM-5Q5BI	THCA	Normal	GTEX	8.017	5.799	6.741	7.216	4.165
GTEX-14753-1626-SM-5NQ9L	LIHC	Normal	GTEX	6.758	3.254	5.054	5.712	3.424
GTEX-14753-1726-SM-5NQ9X	ACC	Normal	GTEX	6.758	3.855	5.008	5.658	2.969
GTEX-14753-2426-SM-5LU8U	BRCA	Normal	GTEX	8.036	4.347	6.784	6.649	4.61
GTEX-1477Z-0011-R10b-SM-5S2RF	LGG	Normal	GTEX	6.573	6.181	4.657	6.209	2.533
GTEX-1477Z-0011-R10b-SM-5S2RF	GBM	Normal	GTEX	6.573	6.181	4.657	6.209	2.533
[truncated: 13,633 more rows]
