# Supplementary material for: Pan-cancer analysis of ARFs family and ARF5 promoted the progression of hepatocellular carcinoma
Source: Heliyon. 2024 Apr 6;10(7):e29099. doi: 10.1016/j.heliyon.2024.e29099 (PMC11015141; doi:10.1016/j.heliyon.2024.e29099)
Supplement: Multimedia component 6 [file mmc6.xlsx]

## Sheet: GSlist
Table S2. Specific gene information of 10 modules analyzed by WGCNA.
ID	module	GS-Tumor	p.GS-Tumor	GS-Normal	p.GS-Normal
A1BG	green	-0.268244	2.01951e-08	0.268244	2.01951e-08
A1CF	green	-0.190557	7.86572e-05	0.190557	7.86572e-05
A2M	grey	-0.213174	9.53066e-06	0.213174	9.53066e-06
A4GNT	grey	0.0649566	0.181876	-0.0649566	0.181876
AAAS	turquoise	0.55363	2.01128e-35	-0.55363	2.01128e-35
AACS	turquoise	0.358343	2.71603e-14	-0.358343	2.71603e-14
AADAC	green	-0.164256	0.000685415	0.164256	0.000685415
AADAT	blue	-0.612223	5.72642e-45	0.612223	5.72642e-45
AAGAB	turquoise	0.528047	8.11488e-32	-0.528047	8.11488e-32
AAMDC	blue	0.197531	4.20669e-05	-0.197531	4.20669e-05
AAMP	turquoise	0.310571	6.21205e-11	-0.310571	6.21205e-11
AANAT	grey	0.171359	0.000393623	-0.171359	0.000393623
AAR2	turquoise	0.436586	3.68428e-21	-0.436586	3.68428e-21
AARS2	turquoise	0.543152	6.57369e-34	-0.543152	6.57369e-34
AARSD1	turquoise	0.46278	6.83593e-24	-0.46278	6.83593e-24
AASS	blue	-0.201601	2.8898e-05	0.201601	2.8898e-05
AATF	turquoise	0.550633	5.5223e-35	-0.550633	5.5223e-35
AATK	grey	0.154656	0.00140126	-0.154656	0.00140126
ABAT	green	-0.338408	8.06759e-13	0.338408	8.06759e-13
ABCA1	grey	-0.16908	0.000471411	0.16908	0.000471411
ABCA3	grey	0.232315	1.32569e-06	-0.232315	1.32569e-06
ABCA5	grey	0.205796	1.94699e-05	-0.205796	1.94699e-05
ABCA6	green	-0.194628	5.4729e-05	0.194628	5.4729e-05
ABCA8	blue	-0.315275	3.07528e-11	0.315275	3.07528e-11
ABCA9	grey	-0.139246	0.00406849	0.139246	0.00406849
ABCB11	green	-0.200476	3.20834e-05	0.200476	3.20834e-05
ABCB4	green	-0.146283	0.00253186	0.146283	0.00253186
ABCB8	blue	0.438257	2.50624e-21	-0.438257	2.50624e-21
ABCB9	turquoise	0.261666	4.55962e-08	-0.261666	4.55962e-08
ABCC1	brown	0.220881	4.39798e-06	-0.220881	4.39798e-06
ABCC10	turquoise	0.494509	1.56499e-27	-0.494509	1.56499e-27
ABCC11	grey	0.0462446	0.342147	-0.0462446	0.342147
ABCC2	grey	-0.0148896	0.759827	0.0148896	0.759827
ABCC4	turquoise	0.273652	1.01685e-08	-0.273652	1.01685e-08
ABCC5	turquoise	0.471361	7.71842e-25	-0.471361	7.71842e-25
ABCC6	green	-0.091392	0.060073	0.091392	0.060073
ABCC8	grey	0.101951	0.0358546	-0.101951	0.0358546
ABCC9	blue	-0.317651	2.14617e-11	0.317651	2.14617e-11
ABCD1	turquoise	0.434594	5.81427e-21	-0.434594	5.81427e-21
ABCD3	yellow	-0.137449	0.0045773	0.137449	0.0045773
ABCD4	grey	0.0980665	0.0435686	-0.0980665	0.0435686
ABCF1	turquoise	0.466903	2.41528e-24	-0.466903	2.41528e-24
ABCF2	turquoise	0.546087	2.5062e-34	-0.546087	2.5062e-34
ABCF3	turquoise	0.50572	6.52505e-29	-0.50572	6.52505e-29
ABCG2	grey	-0.175671	0.000278076	0.175671	0.000278076
ABCG5	green	-0.101416	0.0368429	0.101416	0.0368429
ABCG8	green	-0.109188	0.0245496	0.109188	0.0245496
ABHD11	grey	0.349863	1.18358e-13	-0.349863	1.18358e-13
ABHD12	blue	0.548593	1.09182e-34	-0.548593	1.09182e-34
ABHD14A	blue	0.305898	1.23362e-10	-0.305898	1.23362e-10
ABHD17A	turquoise	0.452362	8.90318e-23	-0.452362	8.90318e-23
ABHD17C	brown	0.299163	3.24688e-10	-0.299163	3.24688e-10
ABHD18	yellow	-0.140432	0.00376144	0.140432	0.00376144
ABHD2	blue	-0.188304	9.58268e-05	0.188304	9.58268e-05
ABHD6	green	-0.240011	5.70881e-07	0.240011	5.70881e-07
ABHD8	turquoise	0.292448	8.31421e-10	-0.292448	8.31421e-10
ABI2	turquoise	0.253583	1.20372e-07	-0.253583	1.20372e-07
ABL1	turquoise	0.358691	2.55443e-14	-0.358691	2.55443e-14
ABLIM2	grey	0.268869	1.86698e-08	-0.268869	1.86698e-08
ABLIM3	grey	-0.211495	1.12384e-05	0.211495	1.12384e-05
ABR	brown	0.105905	0.0292273	-0.105905	0.0292273
ABT1	turquoise	0.434659	5.72914e-21	-0.434659	5.72914e-21
ABTB1	grey	0.283681	2.73601e-09	-0.283681	2.73601e-09
AC005041.1	brown	0.194593	5.4904e-05	-0.194593	5.4904e-05
AC005726.1	turquoise	0.295494	5.44391e-10	-0.295494	5.44391e-10
AC005833.1	grey	0.0975218	0.0447546	-0.0975218	0.0447546
AC006254.1	grey	-0.0277972	0.568135	0.0277972	0.568135
AC007192.1	grey	0.176627	0.000257174	-0.176627	0.000257174
AC008750.7	grey	0.137032	0.00470339	-0.137032	0.00470339
AC008764.4	grey	0.0959845	0.0482488	-0.0959845	0.0482488
AC010422.3	grey	0.202461	2.66678e-05	-0.202461	2.66678e-05
AC010542.3	grey	-0.079915	0.100317	0.079915	0.100317
AC010547.4	grey	0.139302	0.00405364	-0.139302	0.00405364
AC011005.1	grey	0.233879	1.11975e-06	-0.233879	1.11975e-06
AC011448.1	blue	0.329301	3.50941e-12	-0.329301	3.50941e-12
AC011479.1	grey	0.0684402	0.159498	-0.0684402	0.159498
AC011498.4	yellow	0.151434	0.00176556	-0.151434	0.00176556
AC011511.1	turquoise	0.238116	7.04393e-07	-0.238116	7.04393e-07
AC011511.4	grey	0.135872	0.00507055	-0.135872	0.00507055
AC012651.1	grey	0.186816	0.000109044	-0.186816	0.000109044
AC022335.1	yellow	-0.00534308	0.91265	0.00534308	0.91265
AC023055.1	blue	0.354076	5.72824e-14	-0.354076	5.72824e-14
AC027796.3	yellow	0.0749722	0.123223	-0.0749722	0.123223
AC040162.1	brown	0.254226	1.11555e-07	-0.254226	1.11555e-07
AC068533.4	grey	0.0739496	0.128435	-0.0739496	0.128435
AC069503.2	grey	0.291935	8.92436e-10	-0.291935	8.92436e-10
AC079447.1	grey	0.230641	1.58634e-06	-0.230641	1.58634e-06
AC087632.2	grey	0.139869	0.00390457	-0.139869	0.00390457
AC090360.1	turquoise	0.185339	0.000123839	-0.185339	0.000123839
AC091551.1	yellow	0.0522168	0.283375	-0.0522168	0.283375
AC092718.3	grey	-0.0348087	0.474698	0.0348087	0.474698
AC093323.1	turquoise	0.377049	9.01063e-16	-0.377049	9.01063e-16
AC096887.1	grey	0.388807	9.43633e-17	-0.388807	9.43633e-17
AC245033.1	grey	0.0825013	0.0897564	-0.0825013	0.0897564
ACAA2	blue	-0.406822	2.48383e-18	0.406822	2.48383e-18
ACACB	blue	-0.263515	3.63504e-08	0.263515	3.63504e-08
ACAD11	blue	-0.384037	2.38284e-16	0.384037	2.38284e-16
ACAD9	turquoise	0.456491	3.2536e-23	-0.456491	3.2536e-23
ACADL	green	-0.307376	9.94348e-11	0.307376	9.94348e-11
ACADM	blue	-0.293608	7.08023e-10	0.293608	7.08023e-10
ACADSB	blue	-0.384101	2.35362e-16	0.384101	2.35362e-16
ACAP3	turquoise	0.397726	1.60245e-17	-0.397726	1.60245e-17
ACAT1	turquoise	-0.357742	3.01934e-14	0.357742	3.01934e-14
ACBD5	yellow	-0.0563586	0.246869	0.0563586	0.246869
ACBD6	turquoise	0.555743	9.80783e-36	-0.555743	9.80783e-36
ACD	blue	0.454235	5.64914e-23	-0.454235	5.64914e-23
ACER2	yellow	-0.0702764	0.148572	0.0702764	0.148572
ACER3	turquoise	0.238461	6.77989e-07	-0.238461	6.77989e-07
ACHE	grey	0.122479	0.011601	-0.122479	0.011601
ACIN1	turquoise	0.450032	1.56196e-22	-0.450032	1.56196e-22
ACKR2	grey	0.024417	0.616113	-0.024417	0.616113
ACMSD	turquoise	-0.187424	0.000103448	0.187424	0.000103448
ACOT11	grey	0.0985893	0.0424552	-0.0985893	0.0424552
ACOT12	green	-0.252002	1.44971e-07	0.252002	1.44971e-07
ACOT7	turquoise	0.270359	1.54697e-08	-0.270359	1.54697e-08
ACOT8	blue	0.453165	7.32876e-23	-0.453165	7.32876e-23
ACOT9	turquoise	0.383359	2.71519e-16	-0.383359	2.71519e-16
ACOX1	green	-0.218616	5.53632e-06	0.218616	5.53632e-06
ACOX2	green	-0.247134	2.55065e-07	0.247134	2.55065e-07
ACOXL	grey	0.151933	0.00170401	-0.151933	0.00170401
ACP1	turquoise	0.417596	2.53195e-19	-0.417596	2.53195e-19
ACP4	grey	0.161612	0.000837904	-0.161612	0.000837904
ACP7	grey	0.0780256	0.108637	-0.0780256	0.108637
ACRV1	turquoise	0.235744	9.14007e-07	-0.235744	9.14007e-07
ACSL1	blue	-0.379657	5.5059e-16	0.379657	5.5059e-16
ACSL5	grey	-0.140574	0.00372596	0.140574	0.00372596
ACSM2A	green	-0.248051	2.29532e-07	0.248051	2.29532e-07
ACSM2B	green	-0.151071	0.00181172	0.151071	0.00181172
ACSM3	blue	-0.46005	1.35107e-23	0.46005	1.35107e-23
ACSM5	green	-0.360868	1.7374e-14	0.360868	1.7374e-14
ACSS1	turquoise	0.214669	8.22064e-06	-0.214669	8.22064e-06
ACSS3	grey	-0.0340833	0.483959	0.0340833	0.483959
ACTA1	grey	0.165958	0.000601304	-0.165958	0.000601304
ACTB	blue	0.290078	1.15187e-09	-0.290078	1.15187e-09
ACTG1	turquoise	0.201066	3.03744e-05	-0.201066	3.03744e-05
ACTL10	grey	0.242855	4.15068e-07	-0.242855	4.15068e-07
ACTL6A	turquoise	0.406735	2.52898e-18	-0.406735	2.52898e-18
ACTN4	turquoise	0.384705	2.09491e-16	-0.384705	2.09491e-16
ACTR1A	blue	0.464189	4.79883e-24	-0.464189	4.79883e-24
ACTR1B	turquoise	0.418103	2.26934e-19	-0.418103	2.26934e-19
ACTR3B	turquoise	0.332648	2.05585e-12	-0.332648	2.05585e-12
ACTR5	turquoise	0.459006	1.75023e-23	-0.459006	1.75023e-23
ACTR8	turquoise	0.431672	1.1294e-20	-0.431672	1.1294e-20
ACVR1C	grey	-0.328378	4.06268e-12	0.328378	4.06268e-12
ACYP1	turquoise	0.454392	5.43737e-23	-0.454392	5.43737e-23
ADA	brown	0.378662	6.64781e-16	-0.378662	6.64781e-16
ADAM11	grey	0.183806	0.000141172	-0.183806	0.000141172
ADAM15	turquoise	0.528738	6.54434e-32	-0.528738	6.54434e-32
ADAM22	grey	0.192256	6.76693e-05	-0.192256	6.76693e-05
ADAM28	brown	0.0867047	0.0745133	-0.0867047	0.0745133
ADAM8	brown	0.13401	0.00571375	-0.13401	0.00571375
ADAMTS13	grey	-0.70624	2.79297e-65	0.70624	2.79297e-65
ADAMTSL3	grey	-0.156744	0.0012034	0.156744	0.0012034
ADAMTSL5	grey	0.21645	6.88403e-06	-0.21645	6.88403e-06
ADAP1	brown	0.0637879	0.189881	-0.0637879	0.189881
ADAT3	turquoise	0.197295	4.29811e-05	-0.197295	4.29811e-05
ADCK1	blue	0.516924	2.41828e-30	-0.516924	2.41828e-30
ADCK2	turquoise	0.468853	1.46961e-24	-0.468853	1.46961e-24
ADCK5	blue	0.490437	4.82152e-27	-0.490437	4.82152e-27
ADCY10	grey	0.10078	0.0380478	-0.10078	0.0380478
ADCY5	brown	-0.0145531	0.765094	0.0145531	0.765094
ADD1	turquoise	0.336448	1.11155e-12	-0.336448	1.11155e-12
ADGRA3	blue	-0.255288	9.83482e-08	0.255288	9.83482e-08
ADGRB2	grey	0.119272	0.0139913	-0.119272	0.0139913
ADGRE5	brown	0.0153219	0.753077	-0.0153219	0.753077
ADGRF2	grey	0.062745	0.19724	-0.062745	0.19724
ADGRF4	brown	0.0756855	0.119686	-0.0756855	0.119686
ADGRF5	pink	0.158715	0.00104064	-0.158715	0.00104064
ADGRG1	brown	0.228938	1.90147e-06	-0.228938	1.90147e-06
ADGRG7	blue	-0.579912	1.81972e-39	0.579912	1.81972e-39
ADGRL1	grey	0.239107	6.31225e-07	-0.239107	6.31225e-07
ADGRL2	grey	-0.139453	0.00401341	0.139453	0.00401341
ADH1A	turquoise	-0.31613	2.70305e-11	0.31613	2.70305e-11
ADH1B	green	-0.337706	9.05105e-13	0.337706	9.05105e-13
ADH1C	turquoise	-0.301202	2.4287e-10	0.301202	2.4287e-10
ADH4	turquoise	-0.374076	1.57158e-15	0.374076	1.57158e-15
ADH5	grey	0.0415757	0.393139	-0.0415757	0.393139
ADH6	green	-0.313856	3.80716e-11	0.313856	3.80716e-11
ADH7	grey	0.021134	0.664333	-0.021134	0.664333
ADHFE1	green	-0.154414	0.00142596	0.154414	0.00142596
ADI1	brown	-0.22359	3.32892e-06	0.22359	3.32892e-06
ADM5	grey	0.20062	3.16565e-05	-0.20062	3.16565e-05
ADNP	turquoise	0.42288	8.01457e-20	-0.42288	8.01457e-20
ADO	turquoise	0.183705	0.000142391	-0.183705	0.000142391
ADORA1	grey	0.148272	0.00220572	-0.148272	0.00220572
ADORA2B	turquoise	0.129587	0.00754549	-0.129587	0.00754549
ADPGK	turquoise	0.361739	1.48764e-14	-0.361739	1.48764e-14
ADPRS	blue	0.383351	2.71898e-16	-0.383351	2.71898e-16
ADRA1A	blue	-0.619497	2.69177e-46	0.619497	2.69177e-46
ADRA1B	blue	-0.339124	7.17109e-13	0.339124	7.17109e-13
ADRA2C	grey	0.267288	2.27649e-08	-0.267288	2.27649e-08
ADRB2	grey	-0.174158	0.00031443	0.174158	0.00031443
ADRM1	blue	0.444318	6.08827e-22	-0.444318	6.08827e-22
ADSL	turquoise	0.454326	5.52543e-23	-0.454326	5.52543e-23
AFAP1	brown	0.218959	5.34782e-06	-0.218959	5.34782e-06
AFF4	yellow	-0.0626692	0.197783	0.0626692	0.197783
AFM	blue	-0.351631	8.74024e-14	0.351631	8.74024e-14
AFTPH	turquoise	0.248578	2.15988e-07	-0.248578	2.15988e-07
AGAP1	turquoise	0.390613	6.61829e-17	-0.390613	6.61829e-17
AGAP3	blue	0.428301	2.41082e-20	-0.428301	2.41082e-20
AGAP6	turquoise	0.372183	2.23279e-15	-0.372183	2.23279e-15
AGBL3	turquoise	0.328874	3.75538e-12	-0.328874	3.75538e-12
AGBL5	turquoise	0.450907	1.26548e-22	-0.450907	1.26548e-22
AGER	turquoise	0.330702	2.8079e-12	-0.330702	2.8079e-12
AGFG2	grey	0.245356	3.12608e-07	-0.245356	3.12608e-07
AGK	turquoise	0.358777	2.51595e-14	-0.358777	2.51595e-14
AGL	blue	-0.381112	4.17434e-16	0.381112	4.17434e-16
AGMAT	green	-0.178215	0.000225654	0.178215	0.000225654
AGMO	green	-0.179877	0.000196581	0.179877	0.000196581
AGPAT1	turquoise	0.531303	2.93312e-32	-0.531303	2.93312e-32
AGPAT2	grey	-0.17399	0.000318719	0.17399	0.000318719
AGRN	turquoise	0.353212	6.65362e-14	-0.353212	6.65362e-14
AGTR1	grey	-0.315018	3.19689e-11	0.315018	3.19689e-11
AGTRAP	blue	0.361694	1.49976e-14	-0.361694	1.49976e-14
AGXT	green	-0.232836	1.25338e-06	0.232836	1.25338e-06
AGXT2	turquoise	-0.378077	7.42437e-16	0.378077	7.42437e-16
AHCY	blue	0.248518	2.17492e-07	-0.248518	2.17492e-07
AHR	yellow	-0.100562	0.0384671	0.100562	0.0384671
AHSA1	blue	0.496426	9.16546e-28	-0.496426	9.16546e-28
AHSG	green	-0.176403	0.000261931	0.176403	0.000261931
AIFM2	blue	0.45572	3.93072e-23	-0.45572	3.93072e-23
AIFM3	grey	0.271333	1.36727e-08	-0.271333	1.36727e-08
AIG1	grey	-0.194232	5.67124e-05	0.194232	5.67124e-05
AIP	blue	0.373931	1.61455e-15	-0.373931	1.61455e-15
AJAP1	brown	-0.00527789	0.913711	0.00527789	0.913711
AJM1	grey	0.421421	1.10341e-19	-0.421421	1.10341e-19
AK3	grey	-0.221777	4.01242e-06	0.221777	4.01242e-06
AK4	grey	-0.075094	0.122614	0.075094	0.122614
AK5	grey	0.059204	0.223774	-0.059204	0.223774
AK6	blue	0.496424	9.16908e-28	-0.496424	9.16908e-28
AKAP14	grey	0.163953	0.000701499	-0.163953	0.000701499
AKAP8	turquoise	0.461596	9.19443e-24	-0.461596	9.19443e-24
AKAP8L	turquoise	0.577838	3.91287e-39	-0.577838	3.91287e-39
AKIP1	turquoise	0.58558	2.18349e-40	-0.58558	2.18349e-40
AKR1C2	grey	0.169702	0.000448859	-0.169702	0.000448859
AKR1C4	grey	-0.134093	0.00568357	0.134093	0.00568357
AKR7A2	grey	0.184528	0.00013274	-0.184528	0.00013274
AKT1S1	blue	0.491028	4.09919e-27	-0.491028	4.09919e-27
AL049650.1	grey	0.246822	2.64358e-07	-0.246822	2.64358e-07
AL121845.3	grey	0.0716749	0.140639	-0.0716749	0.140639
AL139011.2	yellow	-0.169116	0.000470084	0.169116	0.000470084
AL139260.3	turquoise	0.210795	1.20323e-05	-0.210795	1.20323e-05
AL139353.1	grey	0.0896913	0.0650194	-0.0896913	0.0650194
AL159163.1	blue	0.174137	0.000314962	-0.174137	0.000314962
AL162231.1	grey	0.224435	3.04978e-06	-0.224435	3.04978e-06
AL163636.2	blue	-0.306286	1.16586e-10	0.306286	1.16586e-10
AL355987.3	grey	0.143871	0.00298583	-0.143871	0.00298583
AL365205.1	turquoise	0.378311	7.10322e-16	-0.378311	7.10322e-16
AL391650.1	grey	0.137021	0.00470666	-0.137021	0.00470666
AL583836.1	grey	0.0251966	0.60489	-0.0251966	0.60489
AL645922.1	grey	-0.0475865	0.328309	0.0475865	0.328309
ALAD	yellow	-0.101536	0.0366189	0.101536	0.0366189
ALAS1	green	-0.275379	8.14093e-09	0.275379	8.14093e-09
ALB	green	-0.30815	8.87701e-11	0.30815	8.87701e-11
ALDH16A1	turquoise	0.307497	9.76807e-11	-0.307497	9.76807e-11
ALDH18A1	turquoise	0.356105	4.02272e-14	-0.356105	4.02272e-14
ALDH1A1	grey	0.0374218	0.442157	-0.0374218	0.442157
ALDH1L1	grey	-0.153265	0.00154916	0.153265	0.00154916
ALDH2	green	-0.429191	1.9749e-20	0.429191	1.9749e-20
ALDH3B1	turquoise	0.212068	1.06247e-05	-0.212068	1.06247e-05
ALDH3B2	grey	0.060515	0.213669	-0.060515	0.213669
ALDH5A1	green	-0.160686	0.000898352	0.160686	0.000898352
ALDH6A1	green	-0.395335	2.59126e-17	0.395335	2.59126e-17
ALDH7A1	green	-0.0412614	0.396729	0.0412614	0.396729
ALDH8A1	blue	-0.394787	2.89119e-17	0.394787	2.89119e-17
ALDH9A1	blue	-0.19295	6.36149e-05	0.19295	6.36149e-05
ALDOA	blue	0.395025	2.75699e-17	-0.395025	2.75699e-17
ALDOB	green	-0.282723	3.10848e-09	0.282723	3.10848e-09
ALG11	yellow	0.16514	0.000640465	-0.16514	0.000640465
ALG3	blue	0.575358	9.70175e-39	-0.575358	9.70175e-39
ALKAL2	brown	-0.111866	0.0212283	0.111866	0.0212283
ALKBH4	blue	0.519773	1.02567e-30	-0.519773	1.02567e-30
ALKBH5	grey	0.144617	0.00283792	-0.144617	0.00283792
ALKBH6	blue	0.44626	3.84525e-22	-0.44626	3.84525e-22
ALKBH7	blue	0.0736248	0.130126	-0.0736248	0.130126
ALOX12B	grey	0.0668728	0.169296	-0.0668728	0.169296
ALOX5AP	brown	0.00532271	0.912982	-0.00532271	0.912982
ALOXE3	brown	0.0495339	0.308878	-0.0495339	0.308878
ALPL	grey	-0.353637	6.18111e-14	0.353637	6.18111e-14
ALYREF	blue	0.435945	4.26783e-21	-0.435945	4.26783e-21
AMACR	grey	0.0246946	0.612106	-0.0246946	0.612106
AMBP	grey	-0.187853	9.96652e-05	0.187853	9.96652e-05
AMDHD1	turquoise	-0.298566	3.53348e-10	0.298566	3.53348e-10
AMDHD2	blue	0.437353	3.08746e-21	-0.437353	3.08746e-21
AMH	grey	0.167699	0.000525267	-0.167699	0.000525267
AMZ2	turquoise	0.430458	1.48566e-20	-0.430458	1.48566e-20
ANAPC11	turquoise	0.45573	3.92114e-23	-0.45573	3.92114e-23
ANAPC13	turquoise	0.329078	3.63575e-12	-0.329078	3.63575e-12
ANAPC15	blue	0.395209	2.65716e-17	-0.395209	2.65716e-17
ANAPC16	grey	0.219953	4.83461e-06	-0.219953	4.83461e-06
ANAPC2	blue	0.435382	4.85544e-21	-0.435382	4.85544e-21
ANAPC4	turquoise	0.473988	3.90946e-25	-0.473988	3.90946e-25
ANAPC5	turquoise	0.495953	1.04615e-27	-0.495953	1.04615e-27
ANAPC7	turquoise	0.5942	8.01052e-42	-0.5942	8.01052e-42
ANG	grey	-0.268614	1.9277e-08	0.268614	1.9277e-08
ANGPTL3	green	-0.22078	4.44355e-06	0.22078	4.44355e-06
ANGPTL6	turquoise	-0.713066	4.50065e-67	0.713066	4.50065e-67
ANKDD1B	brown	0.103589	0.032968	-0.103589	0.032968
ANKHD1-EIF4EBP3	blue	0.354475	5.34493e-14	-0.354475	5.34493e-14
ANKLE2	turquoise	0.366201	6.67183e-15	-0.366201	6.67183e-15
ANKMY1	turquoise	0.466649	2.57632e-24	-0.466649	2.57632e-24
ANKMY2	turquoise	0.339948	6.26137e-13	-0.339948	6.26137e-13
ANKRD13B	turquoise	0.310615	6.17134e-11	-0.310615	6.17134e-11
ANKRD13D	brown	0.384338	2.24859e-16	-0.384338	2.24859e-16
ANKRD16	turquoise	0.414115	5.34242e-19	-0.414115	5.34242e-19
ANKRD17	yellow	0.125093	0.00992716	-0.125093	0.00992716
ANKRD18A	grey	0.0948786	0.0509015	-0.0948786	0.0509015
ANKRD18B	grey	0.0860895	0.0766028	-0.0860895	0.0766028
ANKRD2	brown	0.143696	0.00302149	-0.143696	0.00302149
ANKRD23	turquoise	0.350836	1.00199e-13	-0.350836	1.00199e-13
ANKRD27	turquoise	0.434494	5.9492e-21	-0.434494	5.9492e-21
ANKRD39	blue	0.509889	1.94163e-29	-0.509889	1.94163e-29
ANKRD46	grey	-0.0500301	0.304051	0.0500301	0.304051
ANKRD52	turquoise	0.524383	2.51709e-31	-0.524383	2.51709e-31
ANKRD54	turquoise	0.497088	7.61233e-28	-0.497088	7.61233e-28
ANKRD7	grey	0.115425	0.0174221	-0.115425	0.0174221
ANKRD9	grey	0.375196	1.27515e-15	-0.375196	1.27515e-15
ANKS1A	turquoise	0.049305	0.311121	-0.049305	0.311121
ANKS3	turquoise	0.466827	2.46244e-24	-0.466827	2.46244e-24
ANKS4B	grey	-0.190401	7.97453e-05	0.190401	7.97453e-05
ANKS6	turquoise	0.302611	1.98468e-10	-0.302611	1.98468e-10
ANKZF1	turquoise	0.575673	8.65047e-39	-0.575673	8.65047e-39
ANLN	turquoise	0.41238	7.72748e-19	-0.41238	7.72748e-19
ANO7	turquoise	0.19623	4.73537e-05	-0.19623	4.73537e-05
ANO9	brown	0.17561	0.000279466	-0.17561	0.000279466
ANP32A	turquoise	0.476963	1.79667e-25	-0.476963	1.79667e-25
ANP32B	turquoise	0.267698	2.16258e-08	-0.267698	2.16258e-08
ANTKMT	blue	0.31739	2.23298e-11	-0.31739	2.23298e-11
ANTXR2	grey	-0.298484	3.57475e-10	0.298484	3.57475e-10
ANXA10	blue	-0.391197	5.89814e-17	0.391197	5.89814e-17
ANXA11	blue	0.431867	1.08074e-20	-0.431867	1.08074e-20
ANXA13	grey	0.116071	0.0167985	-0.116071	0.0167985
ANXA2	blue	0.447546	2.83224e-22	-0.447546	2.83224e-22
ANXA2R	blue	0.363469	1.0918e-14	-0.363469	1.0918e-14
ANXA3	brown	-0.0657251	0.176751	0.0657251	0.176751
ANXA4	brown	0.121491	0.0122957	-0.121491	0.0122957
ANXA8L1	grey	-0.00269568	0.955865	0.00269568	0.955865
ANXA9	grey	0.208854	1.45251e-05	-0.208854	1.45251e-05
AOPEP	grey	0.24339	3.90765e-07	-0.24339	3.90765e-07
AOX1	grey	-0.281727	3.54808e-09	0.281727	3.54808e-09
AP000350.4	grey	0.151272	0.00178611	-0.151272	0.00178611
AP002990.1	turquoise	0.379698	5.46258e-16	-0.379698	5.46258e-16
AP003419.1	brown	0.0361637	0.457663	-0.0361637	0.457663
AP1AR	yellow	0.0220593	0.65059	-0.0220593	0.65059
AP1B1	turquoise	0.373501	1.74892e-15	-0.373501	1.74892e-15
AP1G2	turquoise	0.242522	4.30945e-07	-0.242522	4.30945e-07
AP1M1	blue	0.449073	1.96617e-22	-0.449073	1.96617e-22
AP1S1	blue	0.538118	3.36199e-33	-0.538118	3.36199e-33
AP2A1	turquoise	0.419804	1.56944e-19	-0.419804	1.56944e-19
AP2A2	turquoise	0.334709	1.47429e-12	-0.334709	1.47429e-12
AP2B1	turquoise	0.356898	3.50134e-14	-0.356898	3.50134e-14
AP2M1	blue	0.469101	1.37921e-24	-0.469101	1.37921e-24
AP2S1	blue	0.322385	1.03791e-11	-0.322385	1.03791e-11
AP3B2	grey	0.0951187	0.0503155	-0.0951187	0.0503155
AP3D1	turquoise	0.461682	8.9987e-24	-0.461682	8.9987e-24
AP3M2	turquoise	0.380412	4.77007e-16	-0.380412	4.77007e-16
AP4M1	blue	0.474448	3.46848e-25	-0.474448	3.46848e-25
AP5S1	blue	0.416475	3.2231e-19	-0.416475	3.2231e-19
AP5Z1	blue	0.593486	1.05719e-41	-0.593486	1.05719e-41
APBA2	brown	0.108869	0.0249742	-0.108869	0.0249742
APBA3	turquoise	0.467081	2.30888e-24	-0.467081	2.30888e-24
APC	yellow	0.200142	3.30911e-05	-0.200142	3.30911e-05
APC2	turquoise	0.343725	3.34271e-13	-0.343725	3.34271e-13
APCS	grey	-0.230282	1.64838e-06	0.230282	1.64838e-06
APEX1	turquoise	0.509064	2.47158e-29	-0.509064	2.47158e-29
APEX2	turquoise	0.463962	5.08071e-24	-0.463962	5.08071e-24
APH1A	turquoise	0.471024	8.41776e-25	-0.471024	8.41776e-25
APH1B	turquoise	0.245885	2.94318e-07	-0.245885	2.94318e-07
APLP1	green	0.186667	0.000110456	-0.186667	0.000110456
APOA5	green	-0.289132	1.31086e-09	0.289132	1.31086e-09
APOB	green	-0.153553	0.0015173	0.153553	0.0015173
APOBR	brown	0.0736412	0.13004	-0.0736412	0.13004
APOC1	brown	-0.0914743	0.0598417	0.0914743	0.0598417
APOC2	grey	0.085729	0.0778492	-0.085729	0.0778492
APOC3	green	-0.21282	9.86828e-06	0.21282	9.86828e-06
APOF	turquoise	-0.495316	1.24964e-27	0.495316	1.24964e-27
APOH	green	-0.173149	0.00034107	0.173149	0.00034107
APOL5	grey	0.0609197	0.210616	-0.0609197	0.210616
APOL6	blue	-0.239959	5.74178e-07	0.239959	5.74178e-07
APOLD1	pink	0.273131	1.08696e-08	-0.273131	1.08696e-08
APOO	grey	0.404849	3.73968e-18	-0.404849	3.73968e-18
APRT	blue	0.340891	5.35717e-13	-0.340891	5.35717e-13
APTX	blue	0.407353	2.2237e-18	-0.407353	2.2237e-18
AQP9	green	-0.20236	2.69222e-05	0.20236	2.69222e-05
AR	green	-0.244753	3.34837e-07	0.244753	3.34837e-07
ARAP1	turquoise	0.434421	6.04875e-21	-0.434421	6.04875e-21
ARF1	turquoise	0.504765	8.59283e-29	-0.504765	8.59283e-29
ARF3	turquoise	0.393176	3.98604e-17	-0.393176	3.98604e-17
ARF5	blue	0.398378	1.40452e-17	-0.398378	1.40452e-17
ARFGAP1	blue	0.549348	8.48713e-35	-0.549348	8.48713e-35
ARFGAP2	turquoise	0.382637	3.11848e-16	-0.382637	3.11848e-16
ARFIP2	turquoise	0.480788	6.53872e-26	-0.480788	6.53872e-26
ARFRP1	blue	0.526528	1.29937e-31	-0.526528	1.29937e-31
ARG1	grey	-0.221996	3.92357e-06	0.221996	3.92357e-06
ARHGAP1	turquoise	0.375478	1.20985e-15	-0.375478	1.20985e-15
ARHGAP11A	turquoise	0.410933	1.04953e-18	-0.410933	1.04953e-18
ARHGAP19	turquoise	0.395907	2.31068e-17	-0.395907	2.31068e-17
ARHGAP19-SLIT1	grey	0.0581618	0.232048	-0.0581618	0.232048
ARHGAP22	brown	0.263618	3.58918e-08	-0.263618	3.58918e-08
ARHGAP27	brown	0.233499	1.16676e-06	-0.233499	1.16676e-06
ARHGAP33	turquoise	0.40232	6.29395e-18	-0.40232	6.29395e-18
ARHGAP39	blue	0.376651	9.70935e-16	-0.376651	9.70935e-16
ARHGAP4	brown	0.302456	2.02936e-10	-0.302456	2.02936e-10
ARHGAP40	grey	0.116112	0.01676	-0.116112	0.01676
ARHGAP42	yellow	-0.155161	0.00135083	0.155161	0.00135083
ARHGAP45	brown	0.242043	4.54829e-07	-0.242043	4.54829e-07
ARHGAP8	brown	0.0681872	0.16105	-0.0681872	0.16105
ARHGDIA	turquoise	0.301547	2.31172e-10	-0.301547	2.31172e-10
ARHGDIG	grey	0.0692621	0.154535	-0.0692621	0.154535
ARHGEF1	turquoise	0.439714	1.78825e-21	-0.439714	1.78825e-21
ARHGEF12	yellow	-0.0960933	0.0479943	0.0960933	0.0479943
ARHGEF16	grey	0.212366	1.03188e-05	-0.212366	1.03188e-05
ARHGEF18	turquoise	0.30106	2.47838e-10	-0.30106	2.47838e-10
ARHGEF19	turquoise	0.220663	4.49698e-06	-0.220663	4.49698e-06
ARHGEF2	brown	0.336951	1.024e-12	-0.336951	1.024e-12
ARHGEF25	brown	0.138734	0.00420801	-0.138734	0.00420801
ARHGEF35	grey	0.135059	0.00534306	-0.135059	0.00534306
ARHGEF38	brown	0.114216	0.0186422	-0.114216	0.0186422
ARHGEF39	turquoise	0.441556	1.16442e-21	-0.441556	1.16442e-21
ARHGEF40	turquoise	0.293176	7.51751e-10	-0.293176	7.51751e-10
ARHGEF5	grey	0.194344	5.61475e-05	-0.194344	5.61475e-05
ARID4A	yellow	-0.0954416	0.0495362	0.0954416	0.0495362
ARID5A	grey	0.0396622	0.415299	-0.0396622	0.415299
ARL16	turquoise	0.542225	8.89679e-34	-0.542225	8.89679e-34
ARL2	blue	0.385141	1.92579e-16	-0.385141	1.92579e-16
ARL3	blue	0.363121	1.16206e-14	-0.363121	1.16206e-14
ARL4C	brown	-0.03636	0.455224	0.03636	0.455224
ARL6IP4	blue	0.247445	2.46128e-07	-0.247445	2.46128e-07
ARL6IP6	turquoise	0.297869	3.89941e-10	-0.297869	3.89941e-10
ARL8A	turquoise	0.262802	3.96751e-08	-0.262802	3.96751e-08
ARL9	brown	0.100633	0.0383307	-0.100633	0.0383307
ARMC10	turquoise	0.264122	3.37292e-08	-0.264122	3.37292e-08
ARMC2	turquoise	0.357314	3.25478e-14	-0.357314	3.25478e-14
ARMC3	grey	0.0777035	0.110109	-0.0777035	0.110109
ARMC6	grey	-0.106521	0.0282953	0.106521	0.0282953
ARMC7	turquoise	0.361575	1.53182e-14	-0.361575	1.53182e-14
ARMC8	turquoise	0.348828	1.41238e-13	-0.348828	1.41238e-13
ARMC9	brown	0.264973	3.03596e-08	-0.264973	3.03596e-08
ARMH3	turquoise	0.372294	2.18734e-15	-0.372294	2.18734e-15
ARMT1	yellow	0.0940556	0.0529538	-0.0940556	0.0529538
ARNT2	brown	0.138672	0.00422534	-0.138672	0.00422534
ARNTL2	turquoise	0.188985	9.02997e-05	-0.188985	9.02997e-05
ARPC1A	blue	0.554863	1.32345e-35	-0.554863	1.32345e-35
ARPC1B	brown	0.38394	2.42801e-16	-0.38394	2.42801e-16
ARPC2	brown	0.417441	2.61814e-19	-0.417441	2.61814e-19
ARPC3	blue	0.483862	2.87529e-26	-0.483862	2.87529e-26
ARPC4	blue	0.371233	2.66051e-15	-0.371233	2.66051e-15
ARPC5	turquoise	0.563243	7.35186e-37	-0.563243	7.35186e-37
ARPC5L	blue	0.292805	7.91305e-10	-0.292805	7.91305e-10
ARRB2	blue	0.259174	6.17182e-08	-0.259174	6.17182e-08
ARRDC1	blue	0.277282	6.36059e-09	-0.277282	6.36059e-09
ARRDC2	grey	0.30425	1.56701e-10	-0.30425	1.56701e-10
ARSI	brown	0.122341	0.0116956	-0.122341	0.0116956
ARTN	turquoise	0.214347	8.48748e-06	-0.214347	8.48748e-06
AS3MT	grey	0.13167	0.00662589	-0.13167	0.00662589
ASB1	turquoise	0.316115	2.70911e-11	-0.316115	2.70911e-11
ASB12	grey	0.0932378	0.0550606	-0.0932378	0.0550606
ASB14	grey	0.281961	3.43985e-09	-0.281961	3.43985e-09
ASB6	blue	0.436921	3.41046e-21	-0.436921	3.41046e-21
ASCC2	turquoise	0.443272	7.78779e-22	-0.443272	7.78779e-22
ASCL2	grey	-0.0131788	0.786715	0.0131788	0.786715
ASCL5	grey	0.112902	0.0200527	-0.112902	0.0200527
ASF1B	turquoise	0.462389	7.54092e-24	-0.462389	7.54092e-24
ASGR1	grey	-0.133255	0.00599491	0.133255	0.00599491
ASGR2	grey	-0.155418	0.00132577	0.155418	0.00132577
ASIC3	grey	0.33556	1.28438e-12	-0.33556	1.28438e-12
ASNS	turquoise	0.25662	8.39016e-08	-0.25662	8.39016e-08
ASPA	blue	-0.400888	8.43633e-18	0.400888	8.43633e-18
ASPHD2	brown	0.17025	0.00042984	-0.17025	0.00042984
ASRGL1	turquoise	0.244694	3.37062e-07	-0.244694	3.37062e-07
ASS1	turquoise	-0.398703	1.31518e-17	0.398703	1.31518e-17
ASTE1	turquoise	0.240179	5.60297e-07	-0.240179	5.60297e-07
ASTL	brown	0.0147859	0.761449	-0.0147859	0.761449
ASXL1	turquoise	0.482236	4.4449e-26	-0.482236	4.4449e-26
ATAD3A	blue	0.308119	8.91789e-11	-0.308119	8.91789e-11
ATAD3B	blue	0.380268	4.90216e-16	-0.380268	4.90216e-16
ATAD5	turquoise	0.349412	1.27846e-13	-0.349412	1.27846e-13
ATAT1	turquoise	0.433627	7.24939e-21	-0.433627	7.24939e-21
ATE1	yellow	0.167068	0.000551736	-0.167068	0.000551736
ATF4	blue	0.274143	9.54628e-09	-0.274143	9.54628e-09
ATF6B	turquoise	0.464011	5.01922e-24	-0.464011	5.01922e-24
ATF7-NPFF	turquoise	0.341103	5.17198e-13	-0.341103	5.17198e-13
ATG101	blue	0.119309	0.0139615	-0.119309	0.0139615
ATG13	turquoise	0.534126	1.20267e-32	-0.534126	1.20267e-32
ATG2B	yellow	0.0389349	0.42391	-0.0389349	0.42391
ATG3	turquoise	0.403823	4.62178e-18	-0.403823	4.62178e-18
ATG4B	turquoise	0.479176	1.00274e-25	-0.479176	1.00274e-25
ATG4D	turquoise	0.300095	2.84428e-10	-0.300095	2.84428e-10
ATG7	turquoise	0.465424	3.51413e-24	-0.465424	3.51413e-24
ATG9A	turquoise	0.390096	7.32723e-17	-0.390096	7.32723e-17
ATG9B	brown	0.146172	0.00255125	-0.146172	0.00255125
ATIC	blue	0.473525	4.40867e-25	-0.473525	4.40867e-25
ATL2	yellow	0.264026	3.41291e-08	-0.264026	3.41291e-08
ATN1	turquoise	0.384806	2.05464e-16	-0.384806	2.05464e-16
ATP11C	blue	-0.272495	1.17903e-08	0.272495	1.17903e-08
ATP12A	grey	0.0376853	0.438948	-0.0376853	0.438948
ATP13A1	turquoise	0.536312	5.99642e-33	-0.536312	5.99642e-33
ATP13A2	turquoise	0.405552	3.23312e-18	-0.405552	3.23312e-18
ATP1A1	turquoise	0.327335	4.78965e-12	-0.327335	4.78965e-12
ATP1A3	brown	0.0720887	0.138356	-0.0720887	0.138356
ATP1B3	brown	0.352012	8.18493e-14	-0.352012	8.18493e-14
ATP23	grey	0.247434	2.46426e-07	-0.247434	2.46426e-07
ATP2A1	grey	0.262281	4.22918e-08	-0.262281	4.22918e-08
ATP2B4	grey	0.258258	6.89299e-08	-0.258258	6.89299e-08
ATP2C2	brown	0.048386	0.320238	-0.048386	0.320238
ATP5F1C	blue	0.380193	4.97257e-16	-0.380193	4.97257e-16
ATP5F1D	blue	0.166935	0.000557478	-0.166935	0.000557478
ATP5F1E	blue	0.409403	1.44826e-18	-0.409403	1.44826e-18
ATP5IF1	grey	0.214125	8.67667e-06	-0.214125	8.67667e-06
ATP5MC1	blue	0.44249	9.35649e-22	-0.44249	9.35649e-22
ATP5MC2	blue	0.450643	1.34871e-22	-0.450643	1.34871e-22
ATP5MC3	grey	0.212663	1.00222e-05	-0.212663	1.00222e-05
ATP5MD	blue	0.363826	1.02398e-14	-0.363826	1.02398e-14
ATP5ME	blue	0.270659	1.48936e-08	-0.270659	1.48936e-08
ATP5MF	blue	0.495592	1.15714e-27	-0.495592	1.15714e-27
ATP5MF-PTCD1	grey	0.322159	1.0749e-11	-0.322159	1.0749e-11
ATP5MG	blue	0.376522	9.9474e-16	-0.376522	9.9474e-16
ATP5MPL	blue	0.330996	2.67893e-12	-0.330996	2.67893e-12
ATP5PD	turquoise	0.452973	7.67752e-23	-0.452973	7.67752e-23
ATP5PF	grey	0.0811948	0.0949735	-0.0811948	0.0949735
ATP5PO	blue	0.222094	3.88412e-06	-0.222094	3.88412e-06
ATP6AP1	black	0.597382	2.30486e-42	-0.597382	2.30486e-42
ATP6V0B	blue	0.419912	1.53303e-19	-0.419912	1.53303e-19
ATP6V0D1	grey	0.377061	8.99064e-16	-0.377061	8.99064e-16
ATP6V0E1	blue	0.415006	4.41733e-19	-0.415006	4.41733e-19
ATP6V1B1	grey	0.156101	0.00126141	-0.156101	0.00126141
ATP6V1C2	turquoise	0.327681	4.53574e-12	-0.327681	4.53574e-12
ATP6V1D	grey	0.436767	3.53392e-21	-0.436767	3.53392e-21
ATP6V1E1	blue	0.537668	3.88475e-33	-0.537668	3.88475e-33
ATP6V1F	blue	0.523061	3.77367e-31	-0.523061	3.77367e-31
ATP6V1FNB	grey	0.1746	0.000303377	-0.1746	0.000303377
ATP7B	yellow	-0.00577448	0.905629	0.00577448	0.905629
ATP8A2	brown	0.0776889	0.110175	-0.0776889	0.110175
ATPAF2	grey	0.21265	1.00353e-05	-0.21265	1.00353e-05
ATPSCKMT	turquoise	0.44301	8.28144e-22	-0.44301	8.28144e-22
ATRAID	blue	0.452612	8.38109e-23	-0.452612	8.38109e-23
ATXN10	turquoise	0.307015	1.04826e-10	-0.307015	1.04826e-10
ATXN7L2	turquoise	0.425582	4.41579e-20	-0.425582	4.41579e-20
ATXN7L3	turquoise	0.489723	5.86471e-27	-0.489723	5.86471e-27
AUNIP	turquoise	0.246124	2.86389e-07	-0.246124	2.86389e-07
AUP1	blue	0.45291	7.79648e-23	-0.45291	7.79648e-23
AURKA	turquoise	0.556978	6.43135e-36	-0.556978	6.43135e-36
AURKAIP1	blue	0.160408	0.000917296	-0.160408	0.000917296
AURKB	turquoise	0.456657	3.12342e-23	-0.456657	3.12342e-23
AURKC	grey	0.0506719	0.297881	-0.0506719	0.297881
AVEN	grey	0.240971	5.12885e-07	-0.240971	5.12885e-07
AVPR1A	blue	-0.414192	5.25593e-19	0.414192	5.25593e-19
AXIN1	turquoise	0.336247	1.14847e-12	-0.336247	1.14847e-12
AZGP1	green	-0.322555	1.01098e-11	0.322555	1.01098e-11
AZIN2	grey	0.243249	3.97059e-07	-0.243249	3.97059e-07
B3GALNT1	turquoise	0.240586	5.35413e-07	-0.240586	5.35413e-07
B3GALT4	brown	0.158184	0.00108238	-0.158184	0.00108238
B3GALT5	brown	0.0100823	0.83601	-0.0100823	0.83601
B3GALT6	blue	0.384016	2.39247e-16	-0.384016	2.39247e-16
B3GAT3	blue	0.457387	2.61017e-23	-0.457387	2.61017e-23
B3GNT3	grey	0.204088	2.28884e-05	-0.204088	2.28884e-05
B3GNT4	grey	0.161537	0.000842691	-0.161537	0.000842691
B3GNT8	brown	0.0741157	0.127577	-0.0741157	0.127577
B3GNT9	brown	0.075607	0.120071	-0.075607	0.120071
B3GNTL1	turquoise	0.394933	2.80804e-17	-0.394933	2.80804e-17
B4GALNT3	brown	0.0989476	0.0417061	-0.0989476	0.0417061
B4GALNT4	brown	0.140022	0.00386518	-0.140022	0.00386518
B4GALT2	blue	0.383167	2.81719e-16	-0.383167	2.81719e-16
B4GALT3	turquoise	0.546314	2.32492e-34	-0.546314	2.32492e-34
B4GALT4	turquoise	0.302255	2.08878e-10	-0.302255	2.08878e-10
B4GALT5	turquoise	0.0303455	0.533185	-0.0303455	0.533185
B4GALT7	blue	0.566259	2.54506e-37	-0.566259	2.54506e-37
B9D1	blue	0.392409	4.64069e-17	-0.392409	4.64069e-17
B9D2	blue	0.20621	1.87166e-05	-0.20621	1.87166e-05
BAAT	green	-0.119439	0.0138571	0.119439	0.0138571
BABAM1	blue	0.465127	3.78783e-24	-0.465127	3.78783e-24
BABAM2	blue	0.453314	7.06833e-23	-0.453314	7.06833e-23
BACH2	grey	-0.285681	2.09237e-09	0.285681	2.09237e-09
BAD	blue	0.304085	1.60465e-10	-0.304085	1.60465e-10
BAG1	grey	0.168979	0.00047517	-0.168979	0.00047517
BAG6	turquoise	0.511509	1.20711e-29	-0.511509	1.20711e-29
BAHD1	turquoise	0.241445	4.86361e-07	-0.241445	4.86361e-07
BAIAP2L1	grey	0.239003	6.38513e-07	-0.239003	6.38513e-07
BAIAP2L2	grey	0.35402	5.78431e-14	-0.35402	5.78431e-14
BAK1	turquoise	0.399107	1.2117e-17	-0.399107	1.2117e-17
BAMBI	grey	0.120337	0.0131535	-0.120337	0.0131535
BANF1	blue	0.554964	1.27902e-35	-0.554964	1.27902e-35
BARD1	turquoise	0.325031	6.87693e-12	-0.325031	6.87693e-12
BARX1	grey	0.0978898	0.0439504	-0.0978898	0.0439504
BARX2	brown	0.033709	0.488775	-0.033709	0.488775
BATF3	brown	0.0668953	0.169152	-0.0668953	0.169152
BAX	blue	0.506343	5.44906e-29	-0.506343	5.44906e-29
BAZ1B	turquoise	0.346175	2.21467e-13	-0.346175	2.21467e-13
BBC3	turquoise	0.421403	1.10758e-19	-0.421403	1.10758e-19
BBS1	turquoise	0.289872	1.18487e-09	-0.289872	1.18487e-09
BCAM	turquoise	0.307701	9.48109e-11	-0.307701	9.48109e-11
BCAP29	turquoise	0.39481	2.87784e-17	-0.39481	2.87784e-17
BCAP31	black	0.519885	9.91651e-31	-0.519885	9.91651e-31
BCAR1	brown	0.20764	1.63241e-05	-0.20764	1.63241e-05
BCAS4	blue	0.322922	9.55015e-12	-0.322922	9.55015e-12
BCAT2	grey	0.38995	7.54033e-17	-0.38995	7.54033e-17
BCCIP	blue	0.402827	5.673e-18	-0.402827	5.673e-18
BCDIN3D	turquoise	0.353464	6.36961e-14	-0.353464	6.36961e-14
BCKDHA	blue	-0.102066	0.0356447	0.102066	0.0356447
BCKDHB	blue	-0.388322	1.03744e-16	0.388322	1.03744e-16
BCL11A	turquoise	0.121169	0.0125297	-0.121169	0.0125297
BCL2L1	grey	0.259414	5.99533e-08	-0.259414	5.99533e-08
BCL2L12	blue	0.450247	1.48355e-22	-0.450247	1.48355e-22
BCL3	grey	-0.0534447	0.272191	0.0534447	0.272191
BCL6	grey	0.08438	0.0826597	-0.08438	0.0826597
BCL7A	turquoise	0.319391	1.64558e-11	-0.319391	1.64558e-11
BCL7B	blue	0.381994	3.52697e-16	-0.381994	3.52697e-16
BCL7C	blue	0.396096	2.22441e-17	-0.396096	2.22441e-17
BCL9	turquoise	0.416097	3.49579e-19	-0.416097	3.49579e-19
BCLAF3	turquoise	0.338322	8.18195e-13	-0.338322	8.18195e-13
BCORL1	turquoise	0.307514	9.74414e-11	-0.307514	9.74414e-11
BCR	turquoise	0.410673	1.10854e-18	-0.410673	1.10854e-18
BCS1L	turquoise	0.506892	4.64877e-29	-0.506892	4.64877e-29
BDH1	green	-0.182305	0.000160342	0.182305	0.000160342
BDKRB1	grey	0.191706	7.10539e-05	-0.191706	7.10539e-05
BEND3	turquoise	0.314608	3.40036e-11	-0.314608	3.40036e-11
BEST3	brown	0.0838592	0.0845802	-0.0838592	0.0845802
BET1	turquoise	0.351269	9.30101e-14	-0.351269	9.30101e-14
BET1L	turquoise	0.466367	2.76758e-24	-0.466367	2.76758e-24
BEX2	grey	0.202901	2.55909e-05	-0.202901	2.55909e-05
BEX3	grey	0.0958583	0.0485456	-0.0958583	0.0485456
BEX4	grey	0.0463451	0.341098	-0.0463451	0.341098
BFAR	turquoise	0.430437	1.49253e-20	-0.430437	1.49253e-20
BFSP1	turquoise	0.3289	3.74009e-12	-0.3289	3.74009e-12
BFSP2	grey	0.203492	2.42103e-05	-0.203492	2.42103e-05
BGLAP	turquoise	0.361572	1.53269e-14	-0.361572	1.53269e-14
BHLHE41	brown	0.106817	0.0278564	-0.106817	0.0278564
BHMT	green	-0.324906	7.01268e-12	0.324906	7.01268e-12
BHMT2	grey	-0.122335	0.0117	0.122335	0.0117
BICC1	brown	0.127829	0.00840865	-0.127829	0.00840865
BICDL1	turquoise	0.382314	3.31775e-16	-0.382314	3.31775e-16
BICDL2	brown	0.0362777	0.456246	-0.0362777	0.456246
BICRA	turquoise	0.488294	8.66508e-27	-0.488294	8.66508e-27
BID	blue	0.339186	7.09852e-13	-0.339186	7.09852e-13
BIK	grey	0.224654	2.98113e-06	-0.224654	2.98113e-06
BIN1	blue	0.330955	2.69692e-12	-0.330955	2.69692e-12
BIN3	turquoise	0.0941354	0.0527518	-0.0941354	0.0527518
BIRC5	turquoise	0.503931	1.09188e-28	-0.503931	1.09188e-28
BIRC7	grey	0.0893711	0.0659871	-0.0893711	0.0659871
BLM	turquoise	0.346576	2.0696e-13	-0.346576	2.0696e-13
BLMH	turquoise	0.203731	2.36711e-05	-0.203731	2.36711e-05
BLOC1S1	blue	0.330028	3.12648e-12	-0.330028	3.12648e-12
BLOC1S3	turquoise	0.574653	1.25443e-38	-0.574653	1.25443e-38
BLOC1S4	blue	0.4427	8.90818e-22	-0.4427	8.90818e-22
BLOC1S5	turquoise	0.348451	1.50607e-13	-0.348451	1.50607e-13
BLOC1S5-TXNDC5	grey	-0.0165169	0.734517	0.0165169	0.734517
BLVRA	blue	0.363771	1.03416e-14	-0.363771	1.03416e-14
BMERB1	blue	-0.117886	0.0151516	0.117886	0.0151516
BMF	turquoise	0.224396	3.06218e-06	-0.224396	3.06218e-06
BMP1	grey	0.0895342	0.0654928	-0.0895342	0.0654928
BMP7	grey	0.0975093	0.044782	-0.0975093	0.044782
BMPR1B	grey	-0.0833022	0.0866737	0.0833022	0.0866737
BMS1	turquoise	0.403468	4.97199e-18	-0.403468	4.97199e-18
BMT2	turquoise	0.306266	1.16929e-10	-0.306266	1.16929e-10
BNIP1	blue	0.385835	1.68344e-16	-0.385835	1.68344e-16
BNIPL	grey	0.266366	2.55376e-08	-0.266366	2.55376e-08
BOD1	turquoise	0.530396	3.89807e-32	-0.530396	3.89807e-32
BOLA1	blue	0.527941	8.38566e-32	-0.527941	8.38566e-32
BOLA2B	blue	0.33362	1.75811e-12	-0.33362	1.75811e-12
BOLA3	blue	0.50491	8.24032e-29	-0.50491	8.24032e-29
BOP1	blue	0.500295	3.08047e-28	-0.500295	3.08047e-28
BORCS6	magenta	0.443239	7.84771e-22	-0.443239	7.84771e-22
BORCS7	grey	0.117516	0.0154752	-0.117516	0.0154752
BORCS8	blue	0.497671	6.4632e-28	-0.497671	6.4632e-28
BPGM	turquoise	0.507823	3.54733e-29	-0.507823	3.54733e-29
BPIFA1	grey	0.0649378	0.182003	-0.0649378	0.182003
BPNT2	grey	0.271389	1.35748e-08	-0.271389	1.35748e-08
BRAF	turquoise	0.241131	5.03796e-07	-0.241131	5.03796e-07
BRAP	turquoise	0.494883	1.41001e-27	-0.494883	1.41001e-27
BRAT1	blue	0.531523	2.73695e-32	-0.531523	2.73695e-32
BRCA1	turquoise	0.294298	6.43277e-10	-0.294298	6.43277e-10
BRD3OS	turquoise	0.269083	1.81725e-08	-0.269083	1.81725e-08
BRD4	turquoise	0.289234	1.29276e-09	-0.289234	1.29276e-09
BRD9	turquoise	0.476571	1.9912e-25	-0.476571	1.9912e-25
BRF1	turquoise	0.431324	1.22193e-20	-0.431324	1.22193e-20
BRI3	blue	0.296706	4.59353e-10	-0.296706	4.59353e-10
BRI3BP	turquoise	0.367673	5.10755e-15	-0.367673	5.10755e-15
BRICD5	turquoise	0.362033	1.4117e-14	-0.362033	1.4117e-14
BRIX1	turquoise	0.428148	2.49434e-20	-0.428148	2.49434e-20
BRK1	blue	0.406182	2.83742e-18	-0.406182	2.83742e-18
BRMS1	blue	0.529221	5.62903e-32	-0.529221	5.62903e-32
BRPF1	turquoise	0.392863	4.2411e-17	-0.392863	4.2411e-17
BRSK1	turquoise	0.380134	5.02847e-16	-0.380134	5.02847e-16
BSG	turquoise	0.527663	9.1406e-32	-0.527663	9.1406e-32
BSPRY	grey	0.161592	0.000839222	-0.161592	0.000839222
BTBD10	turquoise	0.372909	1.95178e-15	-0.372909	1.95178e-15
BTBD2	turquoise	0.384539	2.16326e-16	-0.384539	2.16326e-16
BTBD6	grey	0.149065	0.0020868	-0.149065	0.0020868
BTBD9	turquoise	0.339227	7.05098e-13	-0.339227	7.05098e-13
BTF3	blue	0.398772	1.29702e-17	-0.398772	1.29702e-17
BTF3L4	turquoise	0.254405	1.09221e-07	-0.254405	1.09221e-07
BTNL9	grey	0.216696	6.71641e-06	-0.216696	6.71641e-06
BUB1	turquoise	0.421909	9.91623e-20	-0.421909	9.91623e-20
BUB1B	turquoise	0.399372	1.14836e-17	-0.399372	1.14836e-17
BUB3	turquoise	0.518005	1.74789e-30	-0.518005	1.74789e-30
BUD13	turquoise	0.522776	4.11754e-31	-0.522776	4.11754e-31
BUD23	blue	0.50226	1.76139e-28	-0.50226	1.76139e-28
BUD31	blue	0.497716	6.38125e-28	-0.497716	6.38125e-28
BYSL	turquoise	0.454433	5.3832e-23	-0.454433	5.3832e-23
BZW2	turquoise	0.412599	7.37598e-19	-0.412599	7.37598e-19
C10orf82	grey	0.0142617	0.769664	-0.0142617	0.769664
C10orf95	turquoise	0.281958	3.44122e-09	-0.281958	3.44122e-09
C11orf45	turquoise	0.192079	6.8741e-05	-0.192079	6.8741e-05
C11orf49	turquoise	0.275854	7.65633e-09	-0.275854	7.65633e-09
C11orf54	blue	-0.282463	3.21786e-09	0.282463	3.21786e-09
C11orf68	blue	0.509623	2.09885e-29	-0.509623	2.09885e-29
C11orf80	turquoise	0.365887	7.0631e-15	-0.365887	7.0631e-15
C11orf91	grey	0.187094	0.000106445	-0.187094	0.000106445
C11orf94	grey	0.105612	0.0296791	-0.105612	0.0296791
C11orf98	blue	0.441982	1.05388e-21	-0.441982	1.05388e-21
C12orf4	turquoise	0.407525	2.14532e-18	-0.407525	2.14532e-18
C12orf43	turquoise	0.389143	8.83454e-17	-0.389143	8.83454e-17
C12orf45	blue	0.42877	2.17062e-20	-0.42877	2.17062e-20
C12orf49	brown	0.319017	1.74248e-11	-0.319017	1.74248e-11
C12orf57	blue	0.318144	1.99084e-11	-0.318144	1.99084e-11
C12orf65	turquoise	0.473074	4.95643e-25	-0.473074	4.95643e-25
C12orf73	blue	0.546577	2.13114e-34	-0.546577	2.13114e-34
C12orf75	turquoise	0.261549	4.62539e-08	-0.261549	4.62539e-08
C12orf76	turquoise	0.326009	5.90066e-12	-0.326009	5.90066e-12
C14orf119	blue	0.467698	1.97301e-24	-0.467698	1.97301e-24
C14orf132	turquoise	0.154106	0.00145807	-0.154106	0.00145807
C14orf93	turquoise	0.556763	6.92115e-36	-0.556763	6.92115e-36
C15orf39	brown	0.3975	1.67703e-17	-0.3975	1.67703e-17
C15orf40	blue	0.492433	2.78297e-27	-0.492433	2.78297e-27
C15orf41	turquoise	0.416023	3.5517e-19	-0.416023	3.5517e-19
C15orf48	grey	0.228733	1.9433e-06	-0.228733	1.9433e-06
C15orf61	blue	0.43513	5.14422e-21	-0.43513	5.14422e-21
C15orf65	grey	0.27202	1.25271e-08	-0.27202	1.25271e-08
C16orf70	yellow	-0.094558	0.051693	0.094558	0.051693
C16orf74	grey	0.171286	0.000395894	-0.171286	0.000395894
C16orf87	grey	-0.12618	0.00929674	0.12618	0.00929674
C16orf91	blue	0.444701	5.56144e-22	-0.444701	5.56144e-22
C17orf49	magenta	0.342411	4.16217e-13	-0.342411	4.16217e-13
C17orf50	grey	0.129236	0.0077114	-0.129236	0.0077114
C17orf75	turquoise	0.452362	8.90491e-23	-0.452362	8.90491e-23
C17orf98	grey	0.00351527	0.942466	-0.00351527	0.942466
C18orf21	blue	0.494284	1.666e-27	-0.494284	1.666e-27
C18orf54	turquoise	0.257549	7.50645e-08	-0.257549	7.50645e-08
C19orf25	turquoise	0.519874	9.94888e-31	-0.519874	9.94888e-31
C19orf44	turquoise	0.41877	1.96437e-19	-0.41877	1.96437e-19
C19orf47	turquoise	0.360983	1.70225e-14	-0.360983	1.70225e-14
C19orf53	blue	0.461364	9.74163e-24	-0.461364	9.74163e-24
C19orf54	turquoise	0.410015	1.27336e-18	-0.410015	1.27336e-18
C1orf100	grey	0.181554	0.000170818	-0.181554	0.000170818
C1orf116	brown	0.0905859	0.0623771	-0.0905859	0.0623771
C1orf122	blue	0.282763	3.09214e-09	-0.282763	3.09214e-09
C1orf127	grey	0.10525	0.0302461	-0.10525	0.0302461
C1orf159	turquoise	0.418737	1.97837e-19	-0.418737	1.97837e-19
C1orf174	turquoise	0.313025	4.31164e-11	-0.313025	4.31164e-11
C1orf198	turquoise	0.460119	1.32798e-23	-0.460119	1.32798e-23
C1orf210	grey	0.0596705	0.22014	-0.0596705	0.22014
C1orf216	turquoise	0.367875	4.92276e-15	-0.367875	4.92276e-15
C1orf35	blue	0.580037	1.73709e-39	-0.580037	1.73709e-39
C1orf52	turquoise	0.371162	2.69591e-15	-0.371162	2.69591e-15
C1orf54	brown	0.151682	0.00173471	-0.151682	0.00173471
C1orf56	blue	0.368227	4.6168e-15	-0.368227	4.6168e-15
C1QL1	grey	0.262238	4.25175e-08	-0.262238	4.25175e-08
C1QL4	grey	0.152267	0.00166384	-0.152267	0.00166384
C1QTNF2	brown	0.101015	0.0375983	-0.101015	0.0375983
C1QTNF6	turquoise	0.382642	3.11551e-16	-0.382642	3.11551e-16
C1R	blue	-0.43396	6.7193e-21	0.43396	6.7193e-21
C1RL	blue	-0.46151	9.39268e-24	0.46151	9.39268e-24
C1S	blue	-0.315751	2.86236e-11	0.315751	2.86236e-11
C20orf194	brown	0.226517	2.4544e-06	-0.226517	2.4544e-06
C20orf27	blue	0.460923	1.08732e-23	-0.460923	1.08732e-23
C20orf96	turquoise	0.474073	3.82341e-25	-0.474073	3.82341e-25
C21orf58	turquoise	0.407714	2.06255e-18	-0.407714	2.06255e-18
C22orf23	brown	0.267133	2.32076e-08	-0.267133	2.32076e-08
C22orf39	turquoise	0.384129	2.34128e-16	-0.384129	2.34128e-16
C2CD2L	turquoise	0.237807	7.28799e-07	-0.237807	7.28799e-07
C2CD3	turquoise	0.348453	1.50558e-13	-0.348453	1.50558e-13
C2CD4C	brown	0.047626	0.327906	-0.047626	0.327906
C2orf15	brown	0.172785	0.000351185	-0.172785	0.000351185
C2orf50	brown	0.0950077	0.0505859	-0.0950077	0.0505859
C2orf68	turquoise	0.465033	3.87897e-24	-0.465033	3.87897e-24
C2orf76	blue	0.487878	9.70435e-27	-0.487878	9.70435e-27
C3	grey	-0.184351	0.00013477	0.184351	0.00013477
C3orf14	grey	0.171275	0.000396246	-0.171275	0.000396246
C3orf33	turquoise	0.401511	7.42792e-18	-0.401511	7.42792e-18
C3orf52	brown	0.0747204	0.124491	-0.0747204	0.124491
C3orf62	turquoise	0.442146	1.01421e-21	-0.442146	1.01421e-21
C4A	grey	-0.0939205	0.0532972	0.0939205	0.0532972
C4B	grey	-0.120578	0.0129695	0.120578	0.0129695
C4BPA	grey	-0.17975	0.000198666	0.17975	0.000198666
C4BPB	grey	0.0138819	0.775632	-0.0138819	0.775632
C4orf46	turquoise	0.395871	2.32741e-17	-0.395871	2.32741e-17
C4orf47	grey	0.157322	0.00115339	-0.157322	0.00115339
C4orf48	green	0.256624	8.38617e-08	-0.256624	8.38617e-08
C5	grey	-0.182419	0.000158807	0.182419	0.000158807
C5orf34	turquoise	0.406964	2.41121e-18	-0.406964	2.41121e-18
C5orf38	grey	0.0527175	0.278778	-0.0527175	0.278778
C5orf46	grey	0.241533	4.81583e-07	-0.241533	4.81583e-07
C6	turquoise	-0.384464	2.19469e-16	0.384464	2.19469e-16
C6orf132	brown	0.0972119	0.0454412	-0.0972119	0.0454412
C6orf136	turquoise	0.485215	1.99705e-26	-0.485215	1.99705e-26
C6orf141	grey	0.0754642	0.120775	-0.0754642	0.120775
C6orf163	turquoise	0.232085	1.35893e-06	-0.232085	1.35893e-06
C6orf226	turquoise	0.373584	1.72205e-15	-0.373584	1.72205e-15
C6orf47	turquoise	0.395701	2.40774e-17	-0.395701	2.40774e-17
C6orf52	grey	0.156391	0.00123499	-0.156391	0.00123499
C7orf25	turquoise	0.360944	1.71402e-14	-0.360944	1.71402e-14
C7orf26	blue	0.424881	5.15731e-20	-0.424881	5.15731e-20
C7orf31	turquoise	0.215052	7.91392e-06	-0.215052	7.91392e-06
C7orf50	blue	0.464215	4.7676e-24	-0.464215	4.7676e-24
C7orf61	grey	0.132022	0.00648099	-0.132022	0.00648099
C8A	green	-0.365893	7.05523e-15	0.365893	7.05523e-15
C8B	grey	-0.321675	1.1584e-11	0.321675	1.1584e-11
C8orf33	blue	0.572187	3.06508e-38	-0.572187	3.06508e-38
C8orf48	grey	0.0505314	0.299225	-0.0505314	0.299225
C8orf58	brown	0.144499	0.00286089	-0.144499	0.00286089
C8orf76	blue	0.500446	2.95175e-28	-0.500446	2.95175e-28
C8orf89	grey	0.0841749	0.0834117	-0.0841749	0.0834117
C9	turquoise	-0.442771	8.75963e-22	0.442771	8.75963e-22
C9orf116	grey	0.225191	2.81925e-06	-0.225191	2.81925e-06
C9orf16	blue	0.380683	4.53032e-16	-0.380683	4.53032e-16
C9orf40	turquoise	0.373163	1.86221e-15	-0.373163	1.86221e-15
C9orf78	grey	0.00226612	0.962892	-0.00226612	0.962892
CA11	grey	0.174908	0.000295887	-0.174908	0.000295887
CA5A	turquoise	-0.12443	0.0103302	0.12443	0.0103302
CA8	grey	0.125359	0.00976938	-0.125359	0.00976938
CA9	turquoise	0.0784085	0.106908	-0.0784085	0.106908
CABCOCO1	grey	-0.00336716	0.944886	0.00336716	0.944886
CABIN1	turquoise	0.477455	1.57855e-25	-0.477455	1.57855e-25
CABLES1	grey	0.148916	0.00210866	-0.148916	0.00210866
CABLES2	turquoise	0.38584	1.68186e-16	-0.38584	1.68186e-16
CABP1	grey	0.164685	0.000663241	-0.164685	0.000663241
CABP7	grey	0.170298	0.000428211	-0.170298	0.000428211
CACFD1	grey	0.238893	6.46321e-07	-0.238893	6.46321e-07
CACNA1G	grey	0.10356	0.0330169	-0.10356	0.0330169
CACNA2D4	grey	0.107429	0.0269684	-0.107429	0.0269684
CACNB1	brown	0.236272	8.62754e-07	-0.236272	8.62754e-07
CACNB3	brown	0.236862	8.08645e-07	-0.236862	8.08645e-07
CACTIN	turquoise	0.501858	1.97567e-28	-0.501858	1.97567e-28
CACYBP	turquoise	0.541851	1.00474e-33	-0.541851	1.00474e-33
CAD	turquoise	0.504609	8.98613e-29	-0.504609	8.98613e-29
CADM4	grey	0.131666	0.0066275	-0.131666	0.0066275
CALB2	grey	0.0848012	0.0811328	-0.0848012	0.0811328
CALCRL	pink	0.203287	2.46801e-05	-0.203287	2.46801e-05
CALHM1	grey	0.0778893	0.109258	-0.0778893	0.109258
CALM1	grey	0.0135312	0.781155	-0.0135312	0.781155
CALM2	turquoise	0.369123	3.92003e-15	-0.369123	3.92003e-15
CALM3	turquoise	0.378567	6.76816e-16	-0.378567	6.76816e-16
CALR	blue	0.482617	4.0145e-26	-0.482617	4.0145e-26
CALU	turquoise	0.339494	6.74818e-13	-0.339494	6.74818e-13
CAMKK1	brown	0.14509	0.00274789	-0.14509	0.00274789
CAMKK2	turquoise	0.317754	2.11285e-11	-0.317754	2.11285e-11
CAMKMT	turquoise	0.294236	6.4882e-10	-0.294236	6.4882e-10
CAMLG	blue	0.520037	9.47007e-31	-0.520037	9.47007e-31
CAMSAP3	grey	0.206135	1.88505e-05	-0.206135	1.88505e-05
CAMTA1	grey	0.208805	1.45935e-05	-0.208805	1.45935e-05
CANT1	turquoise	0.508483	2.92794e-29	-0.508483	2.92794e-29
CAPG	brown	0.313639	3.93275e-11	-0.313639	3.93275e-11
CAPN1	turquoise	0.357319	3.25215e-14	-0.357319	3.25215e-14
CAPN10	turquoise	0.501228	2.36355e-28	-0.501228	2.36355e-28
CAPN15	turquoise	0.447317	2.99069e-22	-0.447317	2.99069e-22
CAPN6	grey	0.0190917	0.69506	-0.0190917	0.69506
CAPN9	grey	0.180188	0.000191546	-0.180188	0.000191546
CAPNS1	blue	0.48769	1.02152e-26	-0.48769	1.02152e-26
CAPS	turquoise	0.360727	1.78143e-14	-0.360727	1.78143e-14
CAPSL	grey	0.103855	0.032518	-0.103855	0.032518
CAPZA2	turquoise	0.268335	1.99657e-08	-0.268335	1.99657e-08
CAPZB	turquoise	0.390836	6.33407e-17	-0.390836	6.33407e-17
CARD10	turquoise	0.297368	4.18486e-10	-0.297368	4.18486e-10
CARD19	blue	0.370855	2.85248e-15	-0.370855	2.85248e-15
CARD9	brown	0.151342	0.00177713	-0.151342	0.00177713
CARHSP1	turquoise	0.158375	0.00106716	-0.158375	0.00106716
CARM1	turquoise	0.308783	8.08838e-11	-0.308783	8.08838e-11
CARMIL1	turquoise	0.172105	0.000370861	-0.172105	0.000370861
CARS1	turquoise	0.245367	3.12236e-07	-0.245367	3.12236e-07
CARS2	blue	0.276128	7.38911e-09	-0.276128	7.38911e-09
CASC1	grey	0.0614081	0.206975	-0.0614081	0.206975
CASKIN2	turquoise	0.247551	2.43136e-07	-0.247551	2.43136e-07
CASP2	turquoise	0.400202	9.70085e-18	-0.400202	9.70085e-18
CASP6	turquoise	0.175883	0.000273305	-0.175883	0.000273305
CASS4	grey	-0.137586	0.00453661	0.137586	0.00453661
CASTOR1	grey	0.23283	1.25411e-06	-0.23283	1.25411e-06
CASZ1	turquoise	0.144779	0.0028069	-0.144779	0.0028069
CAT	green	-0.333133	1.90161e-12	0.333133	1.90161e-12
CATSPER1	brown	0.18062	0.000184747	-0.18062	0.000184747
CATSPER2	turquoise	0.326978	5.06676e-12	-0.326978	5.06676e-12
CAV1	brown	0.249892	1.85472e-07	-0.249892	1.85472e-07
CAV2	grey	0.0191078	0.694816	-0.0191078	0.694816
CAV3	grey	0.0282291	0.562135	-0.0282291	0.562135
CAVIN2	grey	-0.129108	0.00777242	0.129108	0.00777242
CAVIN3	brown	0.321114	1.26305e-11	-0.321114	1.26305e-11
CBARP	grey	0.0833093	0.0866466	-0.0833093	0.0866466
CBFA2T2	turquoise	0.49714	7.50218e-28	-0.49714	7.50218e-28
CBFB	brown	0.22835	2.02359e-06	-0.22835	2.02359e-06
CBLC	grey	0.0339312	0.485912	-0.0339312	0.485912
CBLL1	turquoise	0.398422	1.39207e-17	-0.398422	1.39207e-17
CBLN1	grey	0.277013	6.58709e-09	-0.277013	6.58709e-09
CBR3	grey	0.283203	2.91601e-09	-0.283203	2.91601e-09
CBR4	blue	-0.296753	4.56312e-10	0.296753	4.56312e-10
CBWD1	turquoise	0.317669	2.14021e-11	-0.317669	2.14021e-11
CBWD2	turquoise	0.333899	1.68085e-12	-0.333899	1.68085e-12
CBX1	turquoise	0.478213	1.29317e-25	-0.478213	1.29317e-25
CBX2	turquoise	0.325649	6.24342e-12	-0.325649	6.24342e-12
CBX3	turquoise	0.512213	9.81061e-30	-0.512213	9.81061e-30
CBX4	turquoise	0.454041	5.92327e-23	-0.454041	5.92327e-23
CBX6	grey	0.18616	0.000115395	-0.18616	0.000115395
CBX8	turquoise	0.516159	3.04001e-30	-0.516159	3.04001e-30
CBY1	turquoise	0.397628	1.63421e-17	-0.397628	1.63421e-17
CC2D1A	turquoise	0.37445	1.46585e-15	-0.37445	1.46585e-15
CC2D1B	turquoise	0.49074	4.43626e-27	-0.49074	4.43626e-27
CC2D2A	brown	0.187017	0.000107161	-0.187017	0.000107161
CCAR2	turquoise	0.305189	1.36751e-10	-0.305189	1.36751e-10
CCDC102A	turquoise	0.243979	3.65559e-07	-0.243979	3.65559e-07
CCDC106	grey	0.0111552	0.818846	-0.0111552	0.818846
CCDC107	blue	0.533687	1.38214e-32	-0.533687	1.38214e-32
CCDC112	turquoise	0.309937	6.82312e-11	-0.309937	6.82312e-11
CCDC114	grey	0.173145	0.000341198	-0.173145	0.000341198
CCDC115	turquoise	0.210394	1.25112e-05	-0.210394	1.25112e-05
CCDC117	yellow	0.146372	0.00251626	-0.146372	0.00251626
CCDC12	blue	0.362381	1.32656e-14	-0.362381	1.32656e-14
CCDC120	turquoise	0.270403	1.53842e-08	-0.270403	1.53842e-08
CCDC124	blue	0.500334	3.04724e-28	-0.500334	3.04724e-28
CCDC127	turquoise	0.422123	9.46334e-20	-0.422123	9.46334e-20
CCDC130	turquoise	0.518261	1.61872e-30	-0.518261	1.61872e-30
CCDC134	turquoise	0.431369	1.20962e-20	-0.431369	1.20962e-20
CCDC136	brown	0.103367	0.0333468	-0.103367	0.0333468
CCDC137	turquoise	0.542452	8.26038e-34	-0.542452	8.26038e-34
CCDC148	brown	0.131709	0.00660985	-0.131709	0.00660985
CCDC150	grey	0.178914	0.000212968	-0.178914	0.000212968
CCDC151	grey	0.0548872	0.259442	-0.0548872	0.259442
CCDC153	grey	0.196526	4.60978e-05	-0.196526	4.60978e-05
CCDC157	blue	0.298378	3.62864e-10	-0.298378	3.62864e-10
CCDC158	grey	-0.0258828	0.59509	0.0258828	0.59509
CCDC160	brown	0.0342974	0.481216	-0.0342974	0.481216
CCDC167	blue	0.44469	5.57628e-22	-0.44469	5.57628e-22
CCDC174	turquoise	0.522993	3.85316e-31	-0.522993	3.85316e-31
CCDC183	blue	0.222331	3.79052e-06	-0.222331	3.79052e-06
CCDC189	turquoise	0.208841	1.45427e-05	-0.208841	1.45427e-05
CCDC191	turquoise	0.303908	1.64639e-10	-0.303908	1.64639e-10
CCDC196	grey	-0.349759	1.20487e-13	0.349759	1.20487e-13
CCDC22	black	0.516333	2.88595e-30	-0.516333	2.88595e-30
CCDC24	blue	0.355106	4.78863e-14	-0.355106	4.78863e-14
CCDC28B	turquoise	0.362658	1.26257e-14	-0.362658	1.26257e-14
CCDC30	brown	0.163181	0.00074403	-0.163181	0.00074403
CCDC32	turquoise	0.202855	2.57028e-05	-0.202855	2.57028e-05
CCDC34	turquoise	0.458131	2.17301e-23	-0.458131	2.17301e-23
CCDC38	grey	-0.138539	0.00426221	0.138539	0.00426221
CCDC40	turquoise	0.277791	5.95265e-09	-0.277791	5.95265e-09
CCDC43	turquoise	0.386031	1.62078e-16	-0.386031	1.62078e-16
CCDC51	turquoise	0.418982	1.87607e-19	-0.418982	1.87607e-19
CCDC58	blue	0.380028	5.13066e-16	-0.380028	5.13066e-16
CCDC59	turquoise	0.390126	7.28427e-17	-0.390126	7.28427e-17
CCDC6	turquoise	0.312237	4.8498e-11	-0.312237	4.8498e-11
CCDC61	blue	0.487719	1.01345e-26	-0.487719	1.01345e-26
CCDC71	turquoise	0.356301	3.88705e-14	-0.356301	3.88705e-14
CCDC74A	brown	0.118693	0.0144658	-0.118693	0.0144658
CCDC74B	brown	0.0958482	0.0485694	-0.0958482	0.0485694
CCDC78	grey	0.200895	3.08587e-05	-0.200895	3.08587e-05
CCDC8	brown	-0.0139404	0.774713	0.0139404	0.774713
CCDC81	turquoise	0.254784	1.04417e-07	-0.254784	1.04417e-07
CCDC84	turquoise	0.38288	2.97633e-16	-0.38288	2.97633e-16
CCDC85B	blue	0.244703	3.36725e-07	-0.244703	3.36725e-07
CCDC86	turquoise	0.454529	5.25878e-23	-0.454529	5.25878e-23
CCDC88B	brown	0.200298	3.26149e-05	-0.200298	3.26149e-05
CCDC9	turquoise	0.332805	2.00474e-12	-0.332805	2.00474e-12
CCDC92	turquoise	0.179247	0.000207165	-0.179247	0.000207165
CCDC93	turquoise	0.492501	2.7309e-27	-0.492501	2.7309e-27
CCDC96	turquoise	0.235217	9.6814e-07	-0.235217	9.6814e-07
CCDC97	turquoise	0.531481	2.77351e-32	-0.531481	2.77351e-32
CCDC9B	brown	0.203819	2.34763e-05	-0.203819	2.34763e-05
CCER2	blue	0.301604	2.29294e-10	-0.301604	2.29294e-10
CCHCR1	turquoise	0.552443	3.00476e-35	-0.552443	3.00476e-35
CCIN	grey	0.127794	0.00842679	-0.127794	0.00842679
CCKBR	grey	0.0627724	0.197044	-0.0627724	0.197044
CCL16	green	-0.103411	0.0332715	0.103411	0.0332715
CCL24	grey	0.013683	0.778763	-0.013683	0.778763
CCL26	brown	0.176879	0.000251915	-0.176879	0.000251915
CCM2	grey	0.123877	0.0106774	-0.123877	0.0106774
CCNA2	turquoise	0.461294	9.91203e-24	-0.461294	9.91203e-24
CCNB1	turquoise	0.544544	4.16601e-34	-0.544544	4.16601e-34
CCNB2	turquoise	0.487441	1.09294e-26	-0.487441	1.09294e-26
CCND3	brown	0.249979	1.83615e-07	-0.249979	1.83615e-07
CCNE1	turquoise	0.320978	1.28976e-11	-0.320978	1.28976e-11
CCNF	turquoise	0.440103	1.63379e-21	-0.440103	1.63379e-21
CCNG1	yellow	0.265021	3.01798e-08	-0.265021	3.01798e-08
CCNJL	grey	0.127518	0.0085703	-0.127518	0.0085703
CCNO	grey	0.261938	4.41062e-08	-0.261938	4.41062e-08
CCNQ	black	0.448304	2.36322e-22	-0.448304	2.36322e-22
CCT2	turquoise	0.455943	3.72123e-23	-0.455943	3.72123e-23
CCT3	blue	0.632284	1.02261e-48	-0.632284	1.02261e-48
CCT4	turquoise	0.487216	1.1619e-26	-0.487216	1.1619e-26
CCT5	turquoise	0.47184	6.82042e-25	-0.47184	6.82042e-25
CCT6A	turquoise	0.577275	4.81208e-39	-0.577275	4.81208e-39
CCT7	blue	0.477	1.77906e-25	-0.477	1.77906e-25
CCT8	turquoise	0.467671	1.98699e-24	-0.467671	1.98699e-24
CCZ1	turquoise	0.325826	6.07271e-12	-0.325826	6.07271e-12
CCZ1B	turquoise	0.278873	5.16778e-09	-0.278873	5.16778e-09
CD14	turquoise	-0.325883	6.01807e-12	0.325883	6.01807e-12
CD151	blue	0.404321	4.17101e-18	-0.404321	4.17101e-18
CD164L2	grey	-0.0759184	0.118549	0.0759184	0.118549
CD207	brown	-0.053244	0.273999	0.053244	0.273999
CD24	turquoise	0.223981	3.19696e-06	-0.223981	3.19696e-06
CD248	brown	0.343198	3.65058e-13	-0.343198	3.65058e-13
CD276	brown	0.150035	0.00194939	-0.150035	0.00194939
CD2BP2	blue	0.508625	2.80897e-29	-0.508625	2.80897e-29
CD300LG	grey	0.0315079	0.517611	-0.0315079	0.517611
CD302	blue	-0.412707	7.20967e-19	0.412707	7.20967e-19
CD320	blue	0.428543	2.28339e-20	-0.428543	2.28339e-20
CD36	grey	0.115539	0.01731	-0.115539	0.01731
CD3EAP	turquoise	0.359558	2.19164e-14	-0.359558	2.19164e-14
CD47	turquoise	0.195024	5.28132e-05	-0.195024	5.28132e-05
CD58	turquoise	0.409604	1.3884e-18	-0.409604	1.3884e-18
CD5L	grey	-0.540264	1.68194e-33	0.540264	1.68194e-33
CD63	blue	0.415022	4.40161e-19	-0.415022	4.40161e-19
CD82	grey	-0.122005	0.0119295	0.122005	0.0119295
CD99	grey	0.295717	5.27657e-10	-0.295717	5.27657e-10
CDAN1	turquoise	0.523395	3.40752e-31	-0.523395	3.40752e-31
CDC123	turquoise	0.47585	2.40511e-25	-0.47585	2.40511e-25
CDC14B	yellow	-0.146399	0.00251155	0.146399	0.00251155
CDC16	turquoise	0.371862	2.36897e-15	-0.371862	2.36897e-15
CDC20	turquoise	0.502419	1.68305e-28	-0.502419	1.68305e-28
CDC25A	turquoise	0.342811	3.89359e-13	-0.342811	3.89359e-13
CDC25B	turquoise	0.388024	1.09964e-16	-0.388024	1.09964e-16
CDC25C	turquoise	0.449609	1.72919e-22	-0.449609	1.72919e-22
CDC26	turquoise	0.221703	4.04329e-06	-0.221703	4.04329e-06
CDC34	turquoise	0.254009	1.14461e-07	-0.254009	1.14461e-07
CDC37	turquoise	0.613071	4.02582e-45	-0.613071	4.02582e-45
CDC40	yellow	0.0033886	0.944536	-0.0033886	0.944536
CDC42	turquoise	0.329094	3.62687e-12	-0.329094	3.62687e-12
CDC42BPG	brown	0.139079	0.00411349	-0.139079	0.00411349
CDC42EP1	grey	0.115488	0.0173602	-0.115488	0.0173602
CDC42EP2	grey	0.120946	0.0126943	-0.120946	0.0126943
CDC42EP4	turquoise	0.356589	3.69589e-14	-0.356589	3.69589e-14
CDC42EP5	brown	0.249064	2.04167e-07	-0.249064	2.04167e-07
CDC45	turquoise	0.452936	7.74761e-23	-0.452936	7.74761e-23
CDC6	turquoise	0.447973	2.55781e-22	-0.447973	2.55781e-22
CDC7	turquoise	0.3866	1.45124e-16	-0.3866	1.45124e-16
CDCA2	turquoise	0.335857	1.22388e-12	-0.335857	1.22388e-12
CDCA3	turquoise	0.426117	3.92196e-20	-0.426117	3.92196e-20
CDCA4	turquoise	0.440108	1.63164e-21	-0.440108	1.63164e-21
CDCA5	turquoise	0.498973	4.47796e-28	-0.498973	4.47796e-28
CDCA7	turquoise	0.235292	9.60294e-07	-0.235292	9.60294e-07
CDCA7L	turquoise	0.228608	1.96909e-06	-0.228608	1.96909e-06
CDCA8	turquoise	0.47542	2.69132e-25	-0.47542	2.69132e-25
CDCP1	brown	0.0725375	0.135911	-0.0725375	0.135911
CDH23	grey	-0.00614211	0.899651	0.00614211	0.899651
CDH24	turquoise	0.372532	2.09311e-15	-0.372532	2.09311e-15
CDH5	pink	0.0936806	0.0539113	-0.0936806	0.0539113
CDH6	brown	0.120265	0.0132087	-0.120265	0.0132087
CDHR3	grey	0.315939	2.78217e-11	-0.315939	2.78217e-11
CDK1	turquoise	0.485954	1.6357e-26	-0.485954	1.6357e-26
CDK10	grey	0.307801	9.34324e-11	-0.307801	9.34324e-11
CDK11A	turquoise	0.293532	7.15509e-10	-0.293532	7.15509e-10
CDK11B	turquoise	0.34219	4.3182e-13	-0.34219	4.3182e-13
CDK16	turquoise	0.491651	3.4531e-27	-0.491651	3.4531e-27
CDK19	turquoise	0.241587	4.7869e-07	-0.241587	4.7869e-07
CDK2	turquoise	0.289867	1.18563e-09	-0.289867	1.18563e-09
CDK20	turquoise	0.199728	3.4381e-05	-0.199728	3.4381e-05
CDK2AP1	turquoise	0.282841	3.06004e-09	-0.282841	3.06004e-09
CDK2AP2	blue	0.395814	2.35406e-17	-0.395814	2.35406e-17
CDK4	turquoise	0.380949	4.30633e-16	-0.380949	4.30633e-16
CDK5	blue	0.556382	7.88464e-36	-0.556382	7.88464e-36
CDK5R1	turquoise	0.321288	1.22955e-11	-0.321288	1.22955e-11
CDK5RAP1	blue	0.621039	1.39394e-46	-0.621039	1.39394e-46
CDK5RAP3	turquoise	0.56033	2.02673e-36	-0.56033	2.02673e-36
CDK7	turquoise	0.479207	9.94582e-26	-0.479207	9.94582e-26
CDK9	grey	0.0290981	0.550158	-0.0290981	0.550158
CDKAL1	turquoise	0.411119	1.00908e-18	-0.411119	1.00908e-18
CDKN1C	grey	0.0215848	0.657622	-0.0215848	0.657622
CDKN2A	turquoise	0.439322	1.95856e-21	-0.439322	1.95856e-21
CDKN2AIPNL	blue	0.540703	1.45902e-33	-0.540703	1.45902e-33
CDKN2C	turquoise	0.496706	8.47302e-28	-0.496706	8.47302e-28
CDKN2D	turquoise	0.299403	3.13803e-10	-0.299403	3.13803e-10
CDKN3	turquoise	0.524909	2.14106e-31	-0.524909	2.14106e-31
CDNF	grey	-0.20746	1.66095e-05	0.20746	1.66095e-05
CDO1	green	-0.182216	0.000161546	0.182216	0.000161546
CDPF1	turquoise	0.514941	4.37137e-30	-0.514941	4.37137e-30
CDR2L	brown	0.139128	0.00410045	-0.139128	0.00410045
CDSN	brown	0.0451841	0.353343	-0.0451841	0.353343
CDT1	turquoise	0.477312	1.63905e-25	-0.477312	1.63905e-25
CDYL	turquoise	0.400485	9.15772e-18	-0.400485	9.15772e-18
CEACAM1	grey	0.0260804	0.592281	-0.0260804	0.592281
CEACAM7	brown	0.0649169	0.182144	-0.0649169	0.182144
CEBPZOS	turquoise	0.392048	4.98547e-17	-0.392048	4.98547e-17
CECR2	grey	0.153773	0.00149346	-0.153773	0.00149346
CELF3	grey	0.0712118	0.143229	-0.0712118	0.143229
CEND1	grey	0.201024	3.04921e-05	-0.201024	3.04921e-05
CENPA	turquoise	0.410315	1.19551e-18	-0.410315	1.19551e-18
CENPB	blue	0.506182	5.70908e-29	-0.506182	5.70908e-29
CENPE	turquoise	0.357889	2.94226e-14	-0.357889	2.94226e-14
CENPF	turquoise	0.438286	2.48974e-21	-0.438286	2.48974e-21
CENPH	turquoise	0.470111	1.06471e-24	-0.470111	1.06471e-24
CENPI	turquoise	0.353807	6.00144e-14	-0.353807	6.00144e-14
CENPK	turquoise	0.369628	3.57392e-15	-0.369628	3.57392e-15
CENPL	turquoise	0.434563	5.85581e-21	-0.434563	5.85581e-21
CENPM	turquoise	0.464874	4.03729e-24	-0.464874	4.03729e-24
CENPN	turquoise	0.378227	7.21622e-16	-0.378227	7.21622e-16
CENPO	turquoise	0.39799	1.51904e-17	-0.39799	1.51904e-17
CENPP	turquoise	0.394375	3.13924e-17	-0.394375	3.13924e-17
CENPQ	turquoise	0.400159	9.78671e-18	-0.400159	9.78671e-18
CENPS	turquoise	0.318048	2.02031e-11	-0.318048	2.02031e-11
CENPS-CORT	turquoise	0.178135	0.000227156	-0.178135	0.000227156
CENPT	turquoise	0.52063	7.91257e-31	-0.52063	7.91257e-31
CENPU	turquoise	0.4571	2.80125e-23	-0.4571	2.80125e-23
CENPW	turquoise	0.505033	7.9533e-29	-0.505033	7.9533e-29
CENPX	turquoise	0.427322	2.99951e-20	-0.427322	2.99951e-20
CEP112	turquoise	0.320778	1.33018e-11	-0.320778	1.33018e-11
CEP131	turquoise	0.561131	1.53515e-36	-0.561131	1.53515e-36
CEP164	turquoise	0.406043	2.92056e-18	-0.406043	2.92056e-18
CEP170B	turquoise	0.371955	2.3289e-15	-0.371955	2.3289e-15
CEP19	turquoise	0.265538	2.83079e-08	-0.265538	2.83079e-08
CEP250	turquoise	0.511878	1.08284e-29	-0.511878	1.08284e-29
CEP295NL	grey	0.124322	0.0103971	-0.124322	0.0103971
CEP41	turquoise	0.426858	3.32597e-20	-0.426858	3.32597e-20
CEP55	turquoise	0.352626	7.36231e-14	-0.352626	7.36231e-14
CEP72	turquoise	0.40613	2.86794e-18	-0.40613	2.86794e-18
CEP83	turquoise	0.422739	8.26712e-20	-0.422739	8.26712e-20
CEP89	turquoise	0.436176	4.04814e-21	-0.436176	4.04814e-21
CEP95	turquoise	0.424368	5.77616e-20	-0.424368	5.77616e-20
CEPT1	yellow	-0.00175911	0.97119	0.00175911	0.97119
CERCAM	brown	0.144888	0.002786	-0.144888	0.002786
CERS1	grey	0.155586	0.00130967	-0.155586	0.00130967
CERS5	turquoise	0.46964	1.20145e-24	-0.46964	1.20145e-24
CES1	grey	-0.0870201	0.0734602	0.0870201	0.0734602
CES2	green	-0.0877199	0.0711668	0.0877199	0.0711668
CES4A	grey	-0.0692542	0.154582	0.0692542	0.154582
CES5A	grey	-0.262284	4.22769e-08	0.262284	4.22769e-08
CETN2	black	0.483009	3.61428e-26	-0.483009	3.61428e-26
CFAP157	turquoise	0.373875	1.63139e-15	-0.373875	1.63139e-15
CFAP221	brown	0.0798622	0.100542	-0.0798622	0.100542
CFAP251	brown	-0.18893	9.07292e-05	0.18893	9.07292e-05
CFAP298	turquoise	0.394943	2.80241e-17	-0.394943	2.80241e-17
CFAP300	brown	0.111508	0.0216489	-0.111508	0.0216489
CFAP36	turquoise	0.330468	2.91453e-12	-0.330468	2.91453e-12
CFAP410	grey	0.206431	1.83263e-05	-0.206431	1.83263e-05
CFAP45	grey	0.139639	0.00396448	-0.139639	0.00396448
CFAP57	grey	-0.0142603	0.769685	0.0142603	0.769685
CFAP73	turquoise	0.208615	1.48632e-05	-0.208615	1.48632e-05
CFAP92	grey	0.133494	0.00590474	-0.133494	0.00590474
CFB	grey	-0.120434	0.0130789	0.120434	0.0130789
CFD	brown	-0.1428	0.00321	0.1428	0.00321
CFDP1	blue	0.319015	1.74321e-11	-0.319015	1.74321e-11
CFH	grey	-0.0868829	0.073917	0.0868829	0.073917
CFHR1	grey	-0.0725833	0.135663	0.0725833	0.135663
CFHR2	grey	-0.0655711	0.177769	0.0655711	0.177769
CFHR3	grey	-0.27223	1.21964e-08	0.27223	1.21964e-08
CFHR4	turquoise	-0.211758	1.09524e-05	0.211758	1.09524e-05
CFHR5	grey	-0.103001	0.0339802	0.103001	0.0339802
CFI	grey	-0.315971	2.76881e-11	0.315971	2.76881e-11
CFL1	blue	0.533263	1.5811e-32	-0.533263	1.5811e-32
CFL2	green	-0.246875	2.62771e-07	0.246875	2.62771e-07
CFTR	brown	-0.169784	0.000445966	0.169784	0.000445966
CGAS	brown	0.164382	0.000678852	-0.164382	0.000678852
CGNL1	grey	3.37646e-05	0.999447	-3.37646e-05	0.999447
CHAD	green	-0.0471344	0.33293	0.0471344	0.33293
CHADL	grey	0.16698	0.000555539	-0.16698	0.000555539
CHAF1A	turquoise	0.521373	6.31333e-31	-0.521373	6.31333e-31
CHAF1B	turquoise	0.36781	4.98171e-15	-0.36781	4.98171e-15
CHCHD1	blue	0.445721	4.36927e-22	-0.445721	4.36927e-22
CHCHD2	blue	0.437765	2.80771e-21	-0.437765	2.80771e-21
CHCHD3	turquoise	0.449953	1.59198e-22	-0.449953	1.59198e-22
CHCHD4	blue	0.506593	5.06825e-29	-0.506593	5.06825e-29
CHCHD5	blue	0.319689	1.57218e-11	-0.319689	1.57218e-11
CHCHD6	blue	0.374055	1.57773e-15	-0.374055	1.57773e-15
CHD1	yellow	0.118917	0.0142807	-0.118917	0.0142807
CHD3	brown	0.276857	6.72275e-09	-0.276857	6.72275e-09
CHD4	turquoise	0.450185	1.50575e-22	-0.450185	1.50575e-22
CHD9	yellow	0.0899173	0.0643432	-0.0899173	0.0643432
CHEK1	turquoise	0.408785	1.64851e-18	-0.408785	1.64851e-18
CHEK2	turquoise	0.357521	3.13847e-14	-0.357521	3.13847e-14
CHFR	turquoise	0.327743	4.49151e-12	-0.327743	4.49151e-12
CHGA	grey	0.080946	0.095994	-0.080946	0.095994
CHGB	grey	0.0851181	0.0799989	-0.0851181	0.0799989
CHIC2	grey	-0.204286	2.24649e-05	0.204286	2.24649e-05
CHID1	grey	0.309654	7.11356e-11	-0.309654	7.11356e-11
CHKA	turquoise	0.456025	3.64777e-23	-0.456025	3.64777e-23
CHKB	blue	0.379485	5.68792e-16	-0.379485	5.68792e-16
CHMP1A	blue	0.398352	1.41207e-17	-0.398352	1.41207e-17
CHMP2A	blue	0.421412	1.10558e-19	-0.421412	1.10558e-19
CHMP3	turquoise	0.352556	7.45276e-14	-0.352556	7.45276e-14
CHMP4A	blue	0.19878	3.75165e-05	-0.19878	3.75165e-05
CHMP4B	blue	0.418268	2.18999e-19	-0.418268	2.18999e-19
CHMP4C	grey	0.329687	3.30055e-12	-0.329687	3.30055e-12
CHMP6	turquoise	0.427199	3.08287e-20	-0.427199	3.08287e-20
CHMP7	grey	0.1482	0.00221689	-0.1482	0.00221689
CHN2	grey	-0.0545462	0.262418	0.0545462	0.262418
CHPF2	turquoise	0.408767	1.65463e-18	-0.408767	1.65463e-18
CHPT1	grey	0.14645	0.00250286	-0.14645	0.00250286
CHRAC1	blue	0.402997	5.47738e-18	-0.402997	5.47738e-18
CHRNA10	turquoise	0.224392	3.06343e-06	-0.224392	3.06343e-06
CHRNA5	turquoise	0.179077	0.000210117	-0.179077	0.000210117
CHRNB2	grey	0.110833	0.0224608	-0.110833	0.0224608
CHST1	brown	0.248667	2.13774e-07	-0.248667	2.13774e-07
CHST10	turquoise	0.230796	1.56038e-06	-0.230796	1.56038e-06
CHST12	brown	0.302802	1.93075e-10	-0.302802	1.93075e-10
CHST13	grey	0.188141	9.71958e-05	-0.188141	9.71958e-05
CHST14	turquoise	0.304731	1.46142e-10	-0.304731	1.46142e-10
CHST3	brown	0.117492	0.0154969	-0.117492	0.0154969
CHST6	grey	0.117036	0.0159047	-0.117036	0.0159047
CHSY3	grey	-0.0678125	0.16337	0.0678125	0.16337
CHTF18	turquoise	0.452463	8.68916e-23	-0.452463	8.68916e-23
CHTOP	turquoise	0.56983	7.14777e-38	-0.56983	7.14777e-38
CIAO2B	blue	0.290481	1.08997e-09	-0.290481	1.08997e-09
CIAO3	blue	0.454109	5.82537e-23	-0.454109	5.82537e-23
CIAPIN1	blue	0.43193	1.06554e-20	-0.43193	1.06554e-20
CIB1	blue	0.257297	7.73679e-08	-0.257297	7.73679e-08
CIB2	turquoise	0.254487	1.08165e-07	-0.254487	1.08165e-07
CILK1	yellow	0.277653	6.06073e-09	-0.277653	6.06073e-09
CILP2	brown	0.0924295	0.0572111	-0.0924295	0.0572111
CINP	blue	0.355195	4.71556e-14	-0.355195	4.71556e-14
CIP2A	turquoise	0.326644	5.34056e-12	-0.326644	5.34056e-12
CIPC	yellow	-0.0630766	0.194878	0.0630766	0.194878
CIR1	turquoise	0.388669	9.69507e-17	-0.388669	9.69507e-17
CIRBP	turquoise	0.38781	1.14656e-16	-0.38781	1.14656e-16
CISD3	blue	0.137933	0.00443506	-0.137933	0.00443506
CIT	turquoise	0.229586	1.77517e-06	-0.229586	1.77517e-06
CITED1	grey	0.12044	0.0130745	-0.12044	0.0130745
CITED4	grey	0.0976635	0.0444434	-0.0976635	0.0444434
CIZ1	turquoise	0.492316	2.87372e-27	-0.492316	2.87372e-27
CKAP2L	turquoise	0.389058	8.9843e-17	-0.389058	8.9843e-17
CKAP4	turquoise	0.436357	3.88315e-21	-0.436357	3.88315e-21
CKLF	blue	0.462161	7.98212e-24	-0.462161	7.98212e-24
CKM	grey	0.0924397	0.0571837	-0.0924397	0.0571837
CKS1B	turquoise	0.544083	4.84555e-34	-0.544083	4.84555e-34
CKS2	turquoise	0.466868	2.4371e-24	-0.466868	2.4371e-24
CLASRP	turquoise	0.513703	6.31514e-30	-0.513703	6.31514e-30
CLBA1	grey	0.275655	7.85599e-09	-0.275655	7.85599e-09
CLCF1	brown	0.113696	0.0191898	-0.113696	0.0191898
CLCN2	turquoise	0.42671	3.43741e-20	-0.42671	3.43741e-20
CLCNKA	grey	0.193591	6.00717e-05	-0.193591	6.00717e-05
CLCNKB	brown	0.101215	0.0372202	-0.101215	0.0372202
CLDN10	brown	-0.152101	0.00168366	0.152101	0.00168366
CLDN18	grey	0.0969282	0.0460776	-0.0969282	0.0460776
CLDN3	grey	0.0287746	0.554602	-0.0287746	0.554602
CLDN4	grey	0.116286	0.0165955	-0.116286	0.0165955
CLDN7	grey	0.213699	9.04931e-06	-0.213699	9.04931e-06
CLDN9	grey	0.10025	0.0390766	-0.10025	0.0390766
CLDND2	blue	0.243142	4.01867e-07	-0.243142	4.01867e-07
CLEC11A	brown	-0.0183423	0.706466	0.0183423	0.706466
CLEC2L	grey	0.136656	0.00481973	-0.136656	0.00481973
CLEC5A	brown	0.0955608	0.0492511	-0.0955608	0.0492511
CLHC1	turquoise	0.250082	1.81415e-07	-0.250082	1.81415e-07
CLIC1	turquoise	0.405109	3.54423e-18	-0.405109	3.54423e-18
CLIC3	brown	0.128006	0.00831784	-0.128006	0.00831784
CLIP1	yellow	0.147555	0.00231858	-0.147555	0.00231858
CLIP2	brown	0.253357	1.23613e-07	-0.253357	1.23613e-07
CLIP3	brown	0.142358	0.00330712	-0.142358	0.00330712
CLK2	turquoise	0.551618	3.96732e-35	-0.551618	3.96732e-35
CLK3	turquoise	0.421139	1.17353e-19	-0.421139	1.17353e-19
CLN3	blue	0.550662	5.46785e-35	-0.550662	5.46785e-35
CLN6	turquoise	0.553446	2.14056e-35	-0.553446	2.14056e-35
CLPP	blue	0.229432	1.80433e-06	-0.229432	1.80433e-06
CLPSL2	grey	0.0945018	0.0518327	-0.0945018	0.0518327
CLPTM1	turquoise	0.461383	9.69607e-24	-0.461383	9.69607e-24
CLPTM1L	turquoise	0.384534	2.165e-16	-0.384534	2.165e-16
CLPX	blue	-0.205286	2.04363e-05	0.205286	2.04363e-05
CLRN2	grey	0.0806194	0.0973472	-0.0806194	0.0973472
CLSPN	turquoise	0.279698	4.63734e-09	-0.279698	4.63734e-09
CLSTN1	turquoise	0.248809	2.10295e-07	-0.248809	2.10295e-07
CLSTN2	grey	-0.0872441	0.0727196	0.0872441	0.0727196
CLTA	blue	0.493257	2.21532e-27	-0.493257	2.21532e-27
CLTB	blue	0.358585	2.60268e-14	-0.358585	2.60268e-14
CLUAP1	turquoise	0.277653	6.06085e-09	-0.277653	6.06085e-09
CLYBL	turquoise	-0.210715	1.2127e-05	0.210715	1.2127e-05
CMBL	grey	-0.191534	7.21498e-05	0.191534	7.21498e-05
CMC2	grey	0.228604	1.96991e-06	-0.228604	1.96991e-06
CMSS1	turquoise	0.472189	6.23252e-25	-0.472189	6.23252e-25
CMTM3	brown	0.238198	6.9804e-07	-0.238198	6.9804e-07
CMTM4	turquoise	0.352171	7.96367e-14	-0.352171	7.96367e-14
CMTM7	brown	0.196198	4.74922e-05	-0.196198	4.74922e-05
CNBD2	grey	0.293965	6.73738e-10	-0.293965	6.73738e-10
CNDP1	blue	-0.585871	1.95659e-40	0.585871	1.95659e-40
CNIH1	grey	0.021465	0.659404	-0.021465	0.659404
CNIH2	grey	0.226593	2.43481e-06	-0.226593	2.43481e-06
CNIH3	grey	0.241752	4.69914e-07	-0.241752	4.69914e-07
CNIH4	blue	0.55959	2.61828e-36	-0.55959	2.61828e-36
CNKSR1	brown	-0.00747127	0.87809	0.00747127	0.87809
CNNM4	turquoise	0.321451	1.19905e-11	-0.321451	1.19905e-11
CNOT10	turquoise	0.472107	6.3659e-25	-0.472107	6.3659e-25
CNOT11	turquoise	0.454432	5.38411e-23	-0.454432	5.38411e-23
CNOT2	turquoise	0.360056	2.00661e-14	-0.360056	2.00661e-14
CNOT3	turquoise	0.496268	9.57863e-28	-0.496268	9.57863e-28
CNOT4	turquoise	0.39532	2.59917e-17	-0.39532	2.59917e-17
CNOT9	turquoise	0.43413	6.46323e-21	-0.43413	6.46323e-21
CNP	turquoise	0.399024	1.23237e-17	-0.399024	1.23237e-17
CNPPD1	blue	0.497093	7.60163e-28	-0.497093	7.60163e-28
CNPY2	blue	0.468871	1.46284e-24	-0.468871	1.46284e-24
CNPY3	turquoise	0.165399	0.000627829	-0.165399	0.000627829
CNPY4	turquoise	0.360135	1.97863e-14	-0.360135	1.97863e-14
CNST	yellow	0.195245	5.17717e-05	-0.195245	5.17717e-05
CNTD1	turquoise	0.324967	6.94624e-12	-0.324967	6.94624e-12
CNTLN	grey	0.0341996	0.482468	-0.0341996	0.482468
CNTROB	magenta	0.380521	4.67135e-16	-0.380521	4.67135e-16
COA1	turquoise	0.432422	9.53001e-21	-0.432422	9.53001e-21
COA3	turquoise	0.350599	1.04345e-13	-0.350599	1.04345e-13
COA4	blue	0.483427	3.23117e-26	-0.483427	3.23117e-26
COA5	grey	0.363225	1.14062e-14	-0.363225	1.14062e-14
COA6	blue	0.598075	1.75401e-42	-0.598075	1.75401e-42
COA8	blue	0.396956	1.87146e-17	-0.396956	1.87146e-17
COASY	turquoise	0.432214	9.99197e-21	-0.432214	9.99197e-21
COBLL1	yellow	-0.229488	1.79364e-06	0.229488	1.79364e-06
COG1	turquoise	0.46659	2.61525e-24	-0.46659	2.61525e-24
COG2	turquoise	0.532477	2.02657e-32	-0.532477	2.02657e-32
COG3	yellow	0.126967	0.00886313	-0.126967	0.00886313
COG4	turquoise	0.450661	1.34274e-22	-0.450661	1.34274e-22
COG5	turquoise	0.350364	1.08644e-13	-0.350364	1.08644e-13
COG7	turquoise	0.41745	2.61287e-19	-0.41745	2.61287e-19
COL13A1	brown	0.10711	0.0274291	-0.10711	0.0274291
COL16A1	brown	0.127576	0.00853981	-0.127576	0.00853981
COL27A1	turquoise	0.250966	1.63661e-07	-0.250966	1.63661e-07
COL8A2	brown	0.0500428	0.303928	-0.0500428	0.303928
COL9A1	grey	0.195782	4.93144e-05	-0.195782	4.93144e-05
COL9A2	turquoise	0.185236	0.000124937	-0.185236	0.000124937
COLCA2	turquoise	0.313613	3.94805e-11	-0.313613	3.94805e-11
COLGALT1	turquoise	0.466664	2.56661e-24	-0.466664	2.56661e-24
COLGALT2	grey	0.11319	0.0197358	-0.11319	0.0197358
COMMD1	blue	0.278213	5.6336e-09	-0.278213	5.6336e-09
COMMD2	turquoise	0.439186	2.02141e-21	-0.439186	2.02141e-21
COMMD3	blue	0.515865	3.31929e-30	-0.515865	3.31929e-30
COMMD4	blue	0.549507	8.04775e-35	-0.549507	8.04775e-35
COMMD5	blue	0.53058	3.67921e-32	-0.53058	3.67921e-32
COMMD6	blue	0.187106	0.000106343	-0.187106	0.000106343
COMMD7	blue	0.39958	1.10087e-17	-0.39958	1.10087e-17
COMMD9	blue	0.423347	7.23239e-20	-0.423347	7.23239e-20
COMP	brown	0.182921	0.000152197	-0.182921	0.000152197
COMT	grey	-0.170784	0.000412028	0.170784	0.000412028
COMTD1	blue	0.212526	1.01583e-05	-0.212526	1.01583e-05
COP1	turquoise	0.557734	4.96162e-36	-0.557734	4.96162e-36
COPE	blue	0.500836	2.64201e-28	-0.500836	2.64201e-28
COPG2	turquoise	0.434451	6.00753e-21	-0.434451	6.00753e-21
COPRS	turquoise	0.338418	8.0539e-13	-0.338418	8.0539e-13
COPS3	magenta	0.294012	6.69377e-10	-0.294012	6.69377e-10
COPS6	blue	0.526704	1.23079e-31	-0.526704	1.23079e-31
COPS7A	turquoise	0.421147	1.17142e-19	-0.421147	1.17142e-19
COPS7B	turquoise	0.511779	1.11496e-29	-0.511779	1.11496e-29
COPS8	turquoise	0.459527	1.53827e-23	-0.459527	1.53827e-23
COPS9	blue	0.408	1.94275e-18	-0.408	1.94275e-18
COPZ1	blue	0.564525	4.68984e-37	-0.564525	4.68984e-37
COQ3	grey	0.141062	0.00360683	-0.141062	0.00360683
COQ4	grey	0.160022	0.000944188	-0.160022	0.000944188
COQ8B	grey	0.288812	1.36926e-09	-0.288812	1.36926e-09
CORO1B	turquoise	0.537576	4.00014e-33	-0.537576	4.00014e-33
CORO1C	turquoise	0.138519	0.00426802	-0.138519	0.00426802
CORO2A	turquoise	0.212307	1.03789e-05	-0.212307	1.03789e-05
CORO6	grey	0.174692	0.000301115	-0.174692	0.000301115
CORO7	blue	0.290585	1.07462e-09	-0.290585	1.07462e-09
CORT	grey	0.176459	0.000260743	-0.176459	0.000260743
COTL1	brown	-0.0582882	0.231033	0.0582882	0.231033
COX14	blue	0.200241	3.27881e-05	-0.200241	3.27881e-05
COX16	grey	0.286964	1.75974e-09	-0.286964	1.75974e-09
COX17	blue	0.338754	7.62095e-13	-0.338754	7.62095e-13
COX18	yellow	-0.0537832	0.269162	0.0537832	0.269162
COX19	turquoise	0.473594	4.33093e-25	-0.473594	4.33093e-25
COX20	turquoise	0.3352	1.36172e-12	-0.3352	1.36172e-12
COX4I1	blue	0.239175	6.26486e-07	-0.239175	6.26486e-07
COX5A	blue	0.375258	1.2606e-15	-0.375258	1.2606e-15
COX5B	blue	0.263727	3.54123e-08	-0.263727	3.54123e-08
COX6A1	blue	0.363982	9.95726e-15	-0.363982	9.95726e-15
COX6B1	blue	0.378719	6.57622e-16	-0.378719	6.57622e-16
COX6C	blue	0.422788	8.17871e-20	-0.422788	8.17871e-20
COX7A1	brown	0.0613678	0.207273	-0.0613678	0.207273
COX7A2	blue	0.3413	5.00642e-13	-0.3413	5.00642e-13
COX7A2L	turquoise	0.354443	5.37463e-14	-0.354443	5.37463e-14
COX7B	blue	0.360305	1.91987e-14	-0.360305	1.91987e-14
COX7C	blue	0.355214	4.69996e-14	-0.355214	4.69996e-14
COX8A	blue	0.381246	4.06873e-16	-0.381246	4.06873e-16
CP	grey	-0.289088	1.3188e-09	0.289088	1.3188e-09
CPA2	grey	0.067755	0.163728	-0.067755	0.163728
CPA4	grey	0.0931364	0.0553267	-0.0931364	0.0553267
CPA5	grey	0.125084	0.00993238	-0.125084	0.00993238
CPB2	green	-0.20865	1.48131e-05	0.20865	1.48131e-05
CPEB1	grey	0.0622236	0.200996	-0.0622236	0.200996
CPEB3	blue	-0.565096	3.83557e-37	0.565096	3.83557e-37
CPEB4	yellow	-0.144532	0.00285454	0.144532	0.00285454
CPED1	blue	-0.455273	4.38509e-23	0.455273	4.38509e-23
CPLX3	grey	0.0177778	0.715099	-0.0177778	0.715099
CPN2	green	-0.208898	1.44633e-05	0.208898	1.44633e-05
CPNE1	turquoise	0.417024	2.86417e-19	-0.417024	2.86417e-19
CPNE2	brown	0.276378	7.15328e-09	-0.276378	7.15328e-09
CPNE7	brown	0.217192	6.39043e-06	-0.217192	6.39043e-06
CPNE9	grey	0.147852	0.00227126	-0.147852	0.00227126
CPPED1	grey	0.297891	3.88706e-10	-0.297891	3.88706e-10
CPS1	blue	-0.236951	8.00782e-07	0.236951	8.00782e-07
CPSF1	blue	0.529265	5.55144e-32	-0.529265	5.55144e-32
CPSF3	turquoise	0.563797	6.05518e-37	-0.563797	6.05518e-37
CPSF4	blue	0.546395	2.26379e-34	-0.546395	2.26379e-34
CPSF4L	grey	0.141041	0.00361192	-0.141041	0.00361192
CPSF6	turquoise	0.472061	6.44218e-25	-0.472061	6.44218e-25
CPT1A	grey	-0.0378359	0.437119	0.0378359	0.437119
CPT2	blue	-0.315985	2.76284e-11	0.315985	2.76284e-11
CPTP	grey	-0.0679732	0.162372	0.0679732	0.162372
CPXM1	brown	0.296524	4.71202e-10	-0.296524	4.71202e-10
CRABP2	brown	0.0534795	0.271879	-0.0534795	0.271879
CRACDL	brown	0.287385	1.66245e-09	-0.287385	1.66245e-09
CRACR2B	brown	0.211947	1.07514e-05	-0.211947	1.07514e-05
CRB3	grey	0.221963	3.93667e-06	-0.221963	3.93667e-06
CRCP	turquoise	0.199444	3.52921e-05	-0.199444	3.52921e-05
CREB3	blue	0.384001	2.39942e-16	-0.384001	2.39942e-16
CREB3L3	grey	-0.135548	0.00517743	0.135548	0.00517743
CREB3L4	grey	0.497524	6.73586e-28	-0.497524	6.73586e-28
CREB5	brown	0.0936665	0.0539477	-0.0936665	0.0539477
CREBL2	yellow	-0.120897	0.0127307	0.120897	0.0127307
CREBRF	yellow	0.0877992	0.0709109	-0.0877992	0.0709109
CREG2	turquoise	0.189876	8.35092e-05	-0.189876	8.35092e-05
CRELD1	turquoise	0.478047	1.35081e-25	-0.478047	1.35081e-25
CRELD2	blue	0.468093	1.78445e-24	-0.468093	1.78445e-24
CRHBP	blue	-0.774813	4.54007e-86	0.774813	4.54007e-86
CRHR1	brown	0.0460421	0.344267	-0.0460421	0.344267
CRIP1	brown	0.101408	0.0368571	-0.101408	0.0368571
CRIP2	brown	0.196856	4.47374e-05	-0.196856	4.47374e-05
CRLF1	grey	0.197541	4.20269e-05	-0.197541	4.20269e-05
CRMP1	turquoise	0.206068	1.89723e-05	-0.206068	1.89723e-05
CRNKL1	turquoise	0.472771	5.36181e-25	-0.472771	5.36181e-25
CROCC	turquoise	0.393578	3.67986e-17	-0.393578	3.67986e-17
CRPPA	grey	-0.0708675	0.145178	0.0708675	0.145178
CRTC1	turquoise	0.391414	5.65107e-17	-0.391414	5.65107e-17
CRTC2	turquoise	0.54392	5.11163e-34	-0.54392	5.11163e-34
CRTC3	turquoise	0.22891	1.90721e-06	-0.22891	1.90721e-06
CRYBG1	grey	-0.184619	0.000131712	0.184619	0.000131712
CRYBG2	grey	0.320262	1.44e-11	-0.320262	1.44e-11
CRYGS	turquoise	0.328415	4.03845e-12	-0.328415	4.03845e-12
CRYL1	green	-0.176546	0.000258883	0.176546	0.000258883
CRYZL1	turquoise	0.356313	3.87897e-14	-0.356313	3.87897e-14
CS	turquoise	0.456898	2.94413e-23	-0.456898	2.94413e-23
CSAD	grey	-0.17251	0.000359033	0.17251	0.000359033
CSE1L	turquoise	0.507711	3.66507e-29	-0.507711	3.66507e-29
CSK	turquoise	0.253532	1.21093e-07	-0.253532	1.21093e-07
CSKMT	blue	0.366549	6.26467e-15	-0.366549	6.26467e-15
CSNK1D	turquoise	0.507989	3.38089e-29	-0.507989	3.38089e-29
CSNK1E	turquoise	0.459795	1.43927e-23	-0.459795	1.43927e-23
CSNK1G1	turquoise	0.399851	1.04191e-17	-0.399851	1.04191e-17
CSNK1G2	turquoise	0.450731	1.32043e-22	-0.450731	1.32043e-22
CSNK2A1	turquoise	0.399243	1.17879e-17	-0.399243	1.17879e-17
CSNK2A2	turquoise	0.390626	6.60086e-17	-0.390626	6.60086e-17
CSNK2B	turquoise	0.447932	2.58289e-22	-0.447932	2.58289e-22
CSPG5	turquoise	0.282589	3.16452e-09	-0.282589	3.16452e-09
CSPP1	turquoise	0.309039	7.78949e-11	-0.309039	7.78949e-11
CSRNP1	blue	-0.566439	2.38786e-37	0.566439	2.38786e-37
CSRNP2	turquoise	0.277568	6.12801e-09	-0.277568	6.12801e-09
CST2	brown	0.199397	3.54465e-05	-0.199397	3.54465e-05
CST3	grey	0.0491357	0.312788	-0.0491357	0.312788
CSTB	blue	0.453822	6.24758e-23	-0.453822	6.24758e-23
CSTF1	turquoise	0.402485	6.08434e-18	-0.402485	6.08434e-18
CSTF2	turquoise	0.454367	5.46979e-23	-0.454367	5.46979e-23
CSTF3	turquoise	0.462621	7.1143e-24	-0.462621	7.1143e-24
CTAGE4	grey	0.176902	0.000251428	-0.176902	0.000251428
CTAGE8	grey	0.133578	0.00587337	-0.133578	0.00587337
CTAGE9	grey	0.13452	0.00553068	-0.13452	0.00553068
CTBP1	turquoise	0.396287	2.14091e-17	-0.396287	2.14091e-17
CTBP2	brown	0.0753141	0.121518	-0.0753141	0.121518
CTBS	blue	-0.244147	3.58668e-07	0.244147	3.58668e-07
CTDNEP1	magenta	0.302066	2.14599e-10	-0.302066	2.14599e-10
CTDP1	turquoise	0.409246	1.49659e-18	-0.409246	1.49659e-18
CTDSP1	turquoise	0.2567	8.31027e-08	-0.2567	8.31027e-08
CTDSPL	turquoise	0.256607	8.40363e-08	-0.256607	8.40363e-08
CTH	blue	-0.242632	4.25638e-07	0.242632	4.25638e-07
CTNNBIP1	turquoise	0.341378	4.94188e-13	-0.341378	4.94188e-13
CTNNBL1	grey	0.316024	2.7468e-11	-0.316024	2.7468e-11
CTNND2	turquoise	0.157744	0.00111809	-0.157744	0.00111809
CTPS2	turquoise	0.3647	8.75083e-15	-0.3647	8.75083e-15
CTR9	yellow	0.285144	2.24915e-09	-0.285144	2.24915e-09
CTRL	grey	0.118241	0.0148468	-0.118241	0.0148468
CTSA	blue	0.537894	3.61267e-33	-0.537894	3.61267e-33
CTSH	grey	0.181467	0.000172072	-0.181467	0.000172072
CTSK	brown	0.20409	2.28834e-05	-0.20409	2.28834e-05
CTSO	blue	-0.208612	1.48677e-05	0.208612	1.48677e-05
CTSV	grey	0.208242	1.54067e-05	-0.208242	1.54067e-05
CTSZ	grey	-0.0215365	0.658341	0.0215365	0.658341
CTTN	turquoise	0.506366	5.41297e-29	-0.506366	5.41297e-29
CTU1	blue	0.378885	6.37313e-16	-0.378885	6.37313e-16
CTU2	blue	0.361427	1.57292e-14	-0.361427	1.57292e-14
CTXN1	brown	0.182053	0.00016379	-0.182053	0.00016379
CUEDC1	brown	0.425951	4.06839e-20	-0.425951	4.06839e-20
CUEDC2	blue	0.413455	6.1494e-19	-0.413455	6.1494e-19
CUL1	turquoise	0.281011	3.90036e-09	-0.281011	3.90036e-09
CUL7	turquoise	0.557206	5.94823e-36	-0.557206	5.94823e-36
CUL9	turquoise	0.546718	2.03412e-34	-0.546718	2.03412e-34
CUTA	turquoise	0.479383	9.49111e-26	-0.479383	9.49111e-26
CUX1	turquoise	0.262681	4.02723e-08	-0.262681	4.02723e-08
CWC15	blue	0.426834	3.34372e-20	-0.426834	3.34372e-20
CWC27	turquoise	0.487517	1.07062e-26	-0.487517	1.07062e-26
CWF19L1	turquoise	0.45408	5.86652e-23	-0.45408	5.86652e-23
CX3CL1	grey	-0.0123434	0.799939	0.0123434	0.799939
CXorf56	black	0.405538	3.24302e-18	-0.405538	3.24302e-18
CXXC1	turquoise	0.477583	1.52625e-25	-0.477583	1.52625e-25
CXXC5	grey	0.164214	0.000687623	-0.164214	0.000687623
CYB561D1	turquoise	0.422597	8.52846e-20	-0.422597	8.52846e-20
CYB561D2	blue	0.451799	1.02046e-22	-0.451799	1.02046e-22
CYB5A	green	-0.209578	1.35422e-05	0.209578	1.35422e-05
CYB5D1	yellow	-0.0121235	0.803429	0.0121235	0.803429
CYB5R2	grey	0.0635802	0.191331	-0.0635802	0.191331
CYBA	brown	0.080573	0.0975403	-0.080573	0.0975403
CYBC1	turquoise	0.493893	1.85729e-27	-0.493893	1.85729e-27
CYC1	blue	0.458439	2.01359e-23	-0.458439	2.01359e-23
CYCS	grey	0.361595	1.52639e-14	-0.361595	1.52639e-14
CYHR1	blue	0.522649	4.28004e-31	-0.522649	4.28004e-31
CYP1A2	turquoise	-0.578467	3.10371e-39	0.578467	3.10371e-39
CYP27A1	green	-0.177805	0.000233424	0.177805	0.000233424
CYP2B6	turquoise	-0.461926	8.46663e-24	0.461926	8.46663e-24
CYP2C18	grey	-0.245731	2.99532e-07	0.245731	2.99532e-07
CYP2C19	grey	-0.506083	5.87545e-29	0.506083	5.87545e-29
CYP2C8	blue	-0.439778	1.76186e-21	0.439778	1.76186e-21
CYP2C9	blue	-0.34215	4.34739e-13	0.34215	4.34739e-13
CYP2D6	green	-0.0311413	0.522497	0.0311413	0.522497
CYP2E1	grey	-0.311644	5.29701e-11	0.311644	5.29701e-11
CYP2J2	green	-0.252241	1.40966e-07	0.252241	1.40966e-07
CYP2R1	turquoise	0.52149	6.09336e-31	-0.52149	6.09336e-31
CYP2W1	grey	0.152137	0.00167938	-0.152137	0.00167938
CYP39A1	blue	-0.502326	1.72834e-28	0.502326	1.72834e-28
CYP3A4	turquoise	-0.40099	8.26149e-18	0.40099	8.26149e-18
CYP3A43	grey	-0.29742	4.15434e-10	0.29742	4.15434e-10
CYP4A11	green	-0.405521	3.25386e-18	0.405521	3.25386e-18
CYP4A22	green	-0.420245	1.42596e-19	0.420245	1.42596e-19
CYP4F11	grey	-0.0313782	0.519337	0.0313782	0.519337
CYP4F2	green	-0.313337	4.1151e-11	0.313337	4.1151e-11
CYP4F3	green	-0.178888	0.000213428	0.178888	0.000213428
CYP4V2	blue	-0.357273	3.27841e-14	0.357273	3.27841e-14
CYP8B1	green	-0.315969	2.76951e-11	0.315969	2.76951e-11
CYREN	turquoise	0.396015	2.2612e-17	-0.396015	2.2612e-17
CYRIB	blue	0.399969	1.01722e-17	-0.399969	1.01722e-17
CYS1	brown	-0.148384	0.00218853	0.148384	0.00218853
CYSRT1	grey	0.264919	3.05638e-08	-0.264919	3.05638e-08
CYSTM1	blue	0.459554	1.52812e-23	-0.459554	1.52812e-23
CYTH2	turquoise	0.47965	8.84288e-26	-0.47965	8.84288e-26
CYTH3	brown	0.338527	7.91159e-13	-0.338527	7.91159e-13
CYYR1	pink	0.274803	8.76956e-09	-0.274803	8.76956e-09
CZIB	blue	0.31466	3.37382e-11	-0.31466	3.37382e-11
DAAM2	grey	0.0131173	0.787686	-0.0131173	0.787686
DAB2IP	grey	0.329996	3.14241e-12	-0.329996	3.14241e-12
DACH2	grey	0.121466	0.0123139	-0.121466	0.0123139
DACT3	brown	-0.00841716	0.8628	0.00841716	0.8628
DAD1	blue	0.53035	3.9546e-32	-0.53035	3.9546e-32
DAGLB	blue	0.429506	1.84024e-20	-0.429506	1.84024e-20
DALRD3	turquoise	0.419933	1.52614e-19	-0.419933	1.52614e-19
DAND5	turquoise	0.212147	1.05426e-05	-0.212147	1.05426e-05
DAO	green	-0.213558	9.17678e-06	0.213558	9.17678e-06
DAP3	blue	0.605914	7.61978e-44	-0.605914	7.61978e-44
DAPK3	turquoise	0.451262	1.16157e-22	-0.451262	1.16157e-22
DAXX	turquoise	0.555104	1.21952e-35	-0.555104	1.21952e-35
DAZAP1	turquoise	0.522689	4.22789e-31	-0.522689	4.22789e-31
DBF4	turquoise	0.390948	6.19585e-17	-0.390948	6.19585e-17
DBF4B	turquoise	0.418644	2.01893e-19	-0.418644	2.01893e-19
DBH	blue	-0.620384	1.84393e-46	0.620384	1.84393e-46
DBI	grey	0.11104	0.0222088	-0.11104	0.0222088
DBN1	brown	0.316094	2.71756e-11	-0.316094	2.71756e-11
DBNDD1	grey	0.364028	9.87499e-15	-0.364028	9.87499e-15
DBNDD2	brown	0.228901	1.90899e-06	-0.228901	1.90899e-06
DBNL	blue	0.529036	5.9642e-32	-0.529036	5.9642e-32
DBP	grey	0.340923	5.32887e-13	-0.340923	5.32887e-13
DBR1	turquoise	0.351941	8.28623e-14	-0.351941	8.28623e-14
DBT	blue	-0.263445	3.66607e-08	0.263445	3.66607e-08
DCAF15	turquoise	0.44489	5.31918e-22	-0.44489	5.31918e-22
DCAF16	turquoise	0.356706	3.62107e-14	-0.356706	3.62107e-14
DCAF4	turquoise	0.461107	1.03854e-23	-0.461107	1.03854e-23
DCAKD	grey	0.258385	6.78866e-08	-0.258385	6.78866e-08
DCDC2	brown	0.167695	0.000525417	-0.167695	0.000525417
DCLRE1B	turquoise	0.390485	6.78685e-17	-0.390485	6.78685e-17
DCLRE1C	turquoise	0.335115	1.38057e-12	-0.335115	1.38057e-12
DCTD	grey	0.0166717	0.732124	-0.0166717	0.732124
DCTN1	turquoise	0.433306	7.79872e-21	-0.433306	7.79872e-21
DCTN2	turquoise	0.603601	1.93962e-43	-0.603601	1.93962e-43
DCTN3	blue	0.379355	5.83022e-16	-0.379355	5.83022e-16
DCTN5	turquoise	0.36774	5.04568e-15	-0.36774	5.04568e-15
DCTPP1	blue	0.452534	8.54088e-23	-0.452534	8.54088e-23
DCUN1D2	turquoise	0.328152	4.21028e-12	-0.328152	4.21028e-12
DCUN1D4	yellow	0.206559	1.81036e-05	-0.206559	1.81036e-05
DCUN1D5	turquoise	0.373142	1.86925e-15	-0.373142	1.86925e-15
DCXR	brown	-0.24434	3.50892e-07	0.24434	3.50892e-07
DDA1	turquoise	0.477335	1.62914e-25	-0.477335	1.62914e-25
DDAH2	turquoise	0.337812	8.89547e-13	-0.337812	8.89547e-13
DDI2	yellow	0.0765064	0.115714	-0.0765064	0.115714
DDIAS	turquoise	0.337559	9.27173e-13	-0.337559	9.27173e-13
DDIT3	blue	0.401607	7.28312e-18	-0.401607	7.28312e-18
DDN	grey	0.122389	0.0116628	-0.122389	0.0116628
DDOST	turquoise	0.499422	3.94419e-28	-0.499422	3.94419e-28
DDR1	turquoise	0.1841	0.000137683	-0.1841	0.000137683
DDRGK1	blue	0.37179	2.40087e-15	-0.37179	2.40087e-15
DDX10	turquoise	0.415893	3.65233e-19	-0.415893	3.65233e-19
DDX11	turquoise	0.378181	7.2799e-16	-0.378181	7.2799e-16
DDX19B	grey	-0.167436	0.000536139	0.167436	0.000536139
DDX23	turquoise	0.433432	7.57682e-21	-0.433432	7.57682e-21
DDX27	turquoise	0.480895	6.35462e-26	-0.480895	6.35462e-26
DDX31	turquoise	0.415667	3.83409e-19	-0.415667	3.83409e-19
DDX39A	turquoise	0.56713	1.8698e-37	-0.56713	1.8698e-37
DDX41	blue	0.63267	8.60586e-49	-0.63267	8.60586e-49
DDX49	blue	0.586815	1.36793e-40	-0.586815	1.36793e-40
DDX50	turquoise	0.344473	2.94905e-13	-0.344473	2.94905e-13
DDX51	blue	0.491142	3.97233e-27	-0.491142	3.97233e-27
DDX52	turquoise	0.380783	4.44425e-16	-0.380783	4.44425e-16
DDX54	turquoise	0.492154	3.00575e-27	-0.492154	3.00575e-27
DDX56	blue	0.504409	9.51824e-29	-0.504409	9.51824e-29
DDX60	grey	0.00317195	0.948077	-0.00317195	0.948077
DDX60L	grey	-0.0486041	0.318058	0.0486041	0.318058
DEAF1	turquoise	0.499474	3.88749e-28	-0.499474	3.88749e-28
DEDD	turquoise	0.594994	5.87748e-42	-0.594994	5.87748e-42
DEDD2	turquoise	0.400093	9.91962e-18	-0.400093	9.91962e-18
DEF6	brown	0.170871	0.000409171	-0.170871	0.000409171
DEF8	turquoise	0.505572	6.8089e-29	-0.505572	6.8089e-29
DEFB132	grey	0.155774	0.00129186	-0.155774	0.00129186
DEFB134	grey	0.0582001	0.231739	-0.0582001	0.231739
DEGS1	turquoise	0.386922	1.36317e-16	-0.386922	1.36317e-16
DEGS2	brown	0.111763	0.0213483	-0.111763	0.0213483
DENND1A	turquoise	0.297211	4.27855e-10	-0.297211	4.27855e-10
DENND4A	yellow	-0.0160422	0.741872	0.0160422	0.741872
DENND4B	turquoise	0.546011	2.56921e-34	-0.546011	2.56921e-34
DENND5B	yellow	0.0204322	0.674832	-0.0204322	0.674832
DENND6B	turquoise	0.343732	3.33888e-13	-0.343732	3.33888e-13
DENR	turquoise	0.478906	1.07688e-25	-0.478906	1.07688e-25
DEPDC1B	turquoise	0.3447	2.83868e-13	-0.3447	2.83868e-13
DEPDC7	green	-0.283339	2.86355e-09	0.283339	2.86355e-09
DFFB	turquoise	0.294791	6.00507e-10	-0.294791	6.00507e-10
DGAT1	blue	0.280988	3.91265e-09	-0.280988	3.91265e-09
DGCR2	turquoise	0.474172	3.72627e-25	-0.474172	3.72627e-25
DGCR8	turquoise	0.370367	3.1207e-15	-0.370367	3.1207e-15
DGKQ	turquoise	0.491796	3.31794e-27	-0.491796	3.31794e-27
DGKZ	turquoise	0.51199	1.04778e-29	-0.51199	1.04778e-29
DGUOK	blue	0.324368	7.62745e-12	-0.324368	7.62745e-12
DHODH	turquoise	-0.412632	7.32547e-19	0.412632	7.32547e-19
DHPS	turquoise	0.473953	3.94508e-25	-0.473953	3.94508e-25
DHRS11	turquoise	0.359821	2.09202e-14	-0.359821	2.09202e-14
DHRS7B	grey	0.257522	7.53074e-08	-0.257522	7.53074e-08
DHTKD1	green	-0.22791	2.12e-06	0.22791	2.12e-06
DHX16	turquoise	0.498398	5.26641e-28	-0.498398	5.26641e-28
DHX30	turquoise	0.512648	8.6264e-30	-0.512648	8.6264e-30
DHX34	turquoise	0.560988	1.61325e-36	-0.560988	1.61325e-36
DHX35	turquoise	0.41584	3.69414e-19	-0.41584	3.69414e-19
DHX37	turquoise	0.464221	4.76001e-24	-0.464221	4.76001e-24
DHX57	turquoise	0.518957	1.31241e-30	-0.518957	1.31241e-30
DIO1	grey	-0.128381	0.00812853	0.128381	0.00812853
DIPK1B	grey	0.323371	8.90808e-12	-0.323371	8.90808e-12
DIRAS1	grey	0.165322	0.000631557	-0.165322	0.000631557
DIS3L2	turquoise	0.530528	3.74051e-32	-0.530528	3.74051e-32
DKC1	black	0.442903	8.49368e-22	-0.442903	8.49368e-22
DKKL1	grey	0.191649	7.14173e-05	-0.191649	7.14173e-05
DLC1	pink	-0.293033	7.66775e-10	0.293033	7.66775e-10
DLG3	brown	0.129104	0.00777459	-0.129104	0.00777459
DLGAP3	grey	0.132855	0.00614904	-0.132855	0.00614904
DLGAP4	turquoise	0.473886	4.01389e-25	-0.473886	4.01389e-25
DLGAP5	turquoise	0.419636	1.62775e-19	-0.419636	1.62775e-19
DLK2	grey	0.295489	5.44773e-10	-0.295489	5.44773e-10
DLL3	grey	0.0777506	0.109892	-0.0777506	0.109892
DLX4	grey	0.158738	0.00103883	-0.158738	0.00103883
DLX6	grey	0.132329	0.00635693	-0.132329	0.00635693
DMAC1	grey	-0.0695652	0.152735	0.0695652	0.152735
DMAC2	turquoise	0.388595	9.83629e-17	-0.388595	9.83629e-17
DMAP1	blue	0.444017	6.53549e-22	-0.444017	6.53549e-22
DMBT1	grey	0.0848826	0.0808401	-0.0848826	0.0808401
DMBX1	brown	0.118073	0.0149909	-0.118073	0.0149909
DMD	blue	-0.283912	2.65273e-09	0.283912	2.65273e-09
DMGDH	green	-0.349081	1.35273e-13	0.349081	1.35273e-13
DMKN	grey	0.141405	0.00352521	-0.141405	0.00352521
DMPK	brown	0.338467	7.98916e-13	-0.338467	7.98916e-13
DMRTA1	grey	-0.179132	0.000209155	0.179132	0.000209155
DMRTC1B	grey	0.0424583	0.383163	-0.0424583	0.383163
DMTF1	turquoise	0.412749	7.1458e-19	-0.412749	7.1458e-19
DMTN	grey	0.113464	0.019438	-0.113464	0.019438
DMWD	turquoise	0.441479	1.18539e-21	-0.441479	1.18539e-21
DMXL1	yellow	0.142074	0.0033708	-0.142074	0.0033708
DNAAF3	grey	0.0443394	0.362423	-0.0443394	0.362423
DNAAF4	brown	0.135326	0.00525193	-0.135326	0.00525193
DNAAF5	turquoise	0.458737	1.87059e-23	-0.458737	1.87059e-23
DNAH14	turquoise	0.393119	4.03137e-17	-0.393119	4.03137e-17
DNAH7	brown	0.104693	0.0311361	-0.104693	0.0311361
DNAJB1	grey	0.204345	2.23398e-05	-0.204345	2.23398e-05
DNAJB11	turquoise	0.632866	7.88258e-49	-0.632866	7.88258e-49
DNAJB12	turquoise	0.390286	7.05915e-17	-0.390286	7.05915e-17
DNAJB2	blue	0.493289	2.19578e-27	-0.493289	2.19578e-27
DNAJB5	turquoise	0.335746	1.24614e-12	-0.335746	1.24614e-12
DNAJB6	turquoise	0.516614	2.65329e-30	-0.516614	2.65329e-30
DNAJB9	grey	-0.00964197	0.843077	0.00964197	0.843077
DNAJC1	grey	0.27912	5.00265e-09	-0.27912	5.00265e-09
DNAJC17	blue	0.268573	1.93785e-08	-0.268573	1.93785e-08
DNAJC18	brown	0.247398	2.47459e-07	-0.247398	2.47459e-07
DNAJC2	turquoise	0.457692	2.42135e-23	-0.457692	2.42135e-23
DNAJC25	blue	-0.341854	4.56607e-13	0.341854	4.56607e-13
DNAJC3	yellow	0.193785	5.90359e-05	-0.193785	5.90359e-05
DNAJC30	grey	0.173509	0.00033133	-0.173509	0.00033133
DNAJC4	grey	0.119257	0.0140034	-0.119257	0.0140034
DNAJC5	turquoise	0.528047	8.11335e-32	-0.528047	8.11335e-32
DNAJC7	turquoise	0.466097	2.96344e-24	-0.466097	2.96344e-24
DNAJC8	turquoise	0.422775	8.20233e-20	-0.422775	8.20233e-20
DNAJC9	turquoise	0.394736	2.92109e-17	-0.394736	2.92109e-17
DNAL1	turquoise	0.222607	3.6846e-06	-0.222607	3.6846e-06
DNAL4	turquoise	0.428232	2.44797e-20	-0.428232	2.44797e-20
DNASE1	turquoise	0.328269	4.133e-12	-0.328269	4.133e-12
DNASE1L3	turquoise	-0.589688	4.57601e-41	0.589688	4.57601e-41
DNASE2	grey	0.24053	5.38747e-07	-0.24053	5.38747e-07
DNM1	turquoise	0.113998	0.0188697	-0.113998	0.0188697
DNM1L	turquoise	0.433762	7.02874e-21	-0.433762	7.02874e-21
DNM2	turquoise	0.400618	8.91258e-18	-0.400618	8.91258e-18
DNMT1	turquoise	0.415123	4.30742e-19	-0.415123	4.30742e-19
DNMT3A	turquoise	0.432383	9.61663e-21	-0.432383	9.61663e-21
DNMT3B	turquoise	0.330194	3.04469e-12	-0.330194	3.04469e-12
DNPEP	blue	0.359872	2.07332e-14	-0.359872	2.07332e-14
DNPH1	turquoise	0.398645	1.33071e-17	-0.398645	1.33071e-17
DNTTIP1	blue	0.440441	1.51e-21	-0.440441	1.51e-21
DNTTIP2	turquoise	0.389672	7.96388e-17	-0.389672	7.96388e-17
DOCK6	brown	0.531483	2.77151e-32	-0.531483	2.77151e-32
DOCK9	pink	0.203748	2.36343e-05	-0.203748	2.36343e-05
DOHH	turquoise	0.464032	4.99258e-24	-0.464032	4.99258e-24
DOK1	brown	0.15636	0.00123772	-0.15636	0.00123772
DOK3	brown	0.157885	0.00110653	-0.157885	0.00110653
DOK7	grey	0.175967	0.000271427	-0.175967	0.000271427
DOLK	blue	0.50926	2.33392e-29	-0.50926	2.33392e-29
DOLPP1	blue	0.275918	7.59291e-09	-0.275918	7.59291e-09
DONSON	turquoise	0.451724	1.03899e-22	-0.451724	1.03899e-22
DOT1L	turquoise	0.368382	4.48825e-15	-0.368382	4.48825e-15
DPCD	blue	0.394287	3.19472e-17	-0.394287	3.19472e-17
DPF1	grey	0.117089	0.0158566	-0.117089	0.0158566
DPF2	turquoise	0.513114	7.51831e-30	-0.513114	7.51831e-30
DPH2	turquoise	0.506839	4.7205e-29	-0.506839	4.7205e-29
DPH5	blue	0.43079	1.37838e-20	-0.43079	1.37838e-20
DPH6	turquoise	0.349214	1.32245e-13	-0.349214	1.32245e-13
DPH7	blue	0.503412	1.26691e-28	-0.503412	1.26691e-28
DPM1	turquoise	0.346164	2.21878e-13	-0.346164	2.21878e-13
DPM2	blue	0.465635	3.331e-24	-0.465635	3.331e-24
DPM3	blue	0.316072	2.7269e-11	-0.316072	2.7269e-11
DPP3	turquoise	0.430735	1.39575e-20	-0.430735	1.39575e-20
DPP4	grey	0.11683	0.016092	-0.11683	0.016092
DPP9	turquoise	0.306899	1.0661e-10	-0.306899	1.0661e-10
DPY30	blue	0.516204	2.99905e-30	-0.516204	2.99905e-30
DPYD	grey	-0.184004	0.000138813	0.184004	0.000138813
DPYS	green	-0.244015	3.64076e-07	0.244015	3.64076e-07
DRAM1	brown	0.283642	2.75007e-09	-0.283642	2.75007e-09
DRAM2	turquoise	0.445323	4.80191e-22	-0.445323	4.80191e-22
DRAP1	blue	0.52757	9.41019e-32	-0.52757	9.41019e-32
DRC3	turquoise	0.202535	2.64853e-05	-0.202535	2.64853e-05
DRD4	grey	0.210978	1.18203e-05	-0.210978	1.18203e-05
DRG1	turquoise	0.492718	2.57163e-27	-0.492718	2.57163e-27
DRG2	turquoise	0.409124	1.53551e-18	-0.409124	1.53551e-18
DRICH1	grey	0.228091	2.07972e-06	-0.228091	2.07972e-06
DROSHA	turquoise	0.483606	3.07938e-26	-0.483606	3.07938e-26
DRP2	grey	0.107007	0.0275778	-0.107007	0.0275778
DSCAML1	brown	0.0597708	0.219364	-0.0597708	0.219364
DSCC1	turquoise	0.474665	3.27719e-25	-0.474665	3.27719e-25
DSG1	grey	-0.131294	0.00678416	0.131294	0.00678416
DSG2	turquoise	0.0212063	0.663255	-0.0212063	0.663255
DSN1	turquoise	0.528861	6.29801e-32	-0.528861	6.29801e-32
DSTN	turquoise	0.249469	1.94813e-07	-0.249469	1.94813e-07
DSTYK	turquoise	0.413844	5.6603e-19	-0.413844	5.6603e-19
DTD1	turquoise	0.289752	1.20438e-09	-0.289752	1.20438e-09
DTL	turquoise	0.452145	9.38399e-23	-0.452145	9.38399e-23
DTNB	turquoise	0.44195	1.06182e-21	-0.44195	1.06182e-21
DTNBP1	blue	0.363079	1.17098e-14	-0.363079	1.17098e-14
DTWD2	yellow	0.100013	0.0395434	-0.100013	0.0395434
DTX2	blue	0.40973	1.35206e-18	-0.40973	1.35206e-18
DTX3	brown	0.180379	0.000188513	-0.180379	0.000188513
DTYMK	blue	0.552073	3.40295e-35	-0.552073	3.40295e-35
DUOX1	turquoise	0.218708	5.4852e-06	-0.218708	5.4852e-06
DUS1L	turquoise	0.52052	8.18154e-31	-0.52052	8.18154e-31
DUS2	blue	0.383432	2.67733e-16	-0.383432	2.67733e-16
DUS3L	turquoise	0.410198	1.22538e-18	-0.410198	1.22538e-18
DUS4L	turquoise	0.475206	2.84586e-25	-0.475206	2.84586e-25
DUSP1	blue	-0.350587	1.04569e-13	0.350587	1.04569e-13
DUSP12	turquoise	0.551635	3.94357e-35	-0.551635	3.94357e-35
DUSP15	grey	0.135652	0.00514297	-0.135652	0.00514297
DUSP16	grey	-0.115999	0.0168675	0.115999	0.0168675
DUSP18	brown	0.298942	3.3505e-10	-0.298942	3.3505e-10
DUSP22	turquoise	0.379128	6.08625e-16	-0.379128	6.08625e-16
DUSP23	blue	0.380611	4.59216e-16	-0.380611	4.59216e-16
DUSP28	turquoise	0.546601	2.11459e-34	-0.546601	2.11459e-34
DUSP7	turquoise	0.413364	6.26958e-19	-0.413364	6.26958e-19
DUT	grey	0.477055	1.75393e-25	-0.477055	1.75393e-25
DVL1	turquoise	0.307472	9.80456e-11	-0.307472	9.80456e-11
DVL2	turquoise	0.484674	2.31103e-26	-0.484674	2.31103e-26
DVL3	turquoise	0.491305	3.79798e-27	-0.491305	3.79798e-27
DXO	turquoise	0.55561	1.02649e-35	-0.55561	1.02649e-35
DYM	turquoise	0.443869	6.76787e-22	-0.443869	6.76787e-22
DYNC1H1	turquoise	0.492315	2.87477e-27	-0.492315	2.87477e-27
DYNC1LI1	turquoise	0.387406	1.24062e-16	-0.387406	1.24062e-16
DYNC2LI1	turquoise	0.388605	9.81754e-17	-0.388605	9.81754e-17
DYNLL1	blue	0.558984	3.22791e-36	-0.558984	3.22791e-36
DYNLRB1	blue	0.509416	2.22981e-29	-0.509416	2.22981e-29
DYNLT1	grey	0.284716	2.38206e-09	-0.284716	2.38206e-09
DYRK1B	turquoise	0.331842	2.33999e-12	-0.331842	2.33999e-12
DYRK2	turquoise	0.328992	3.68614e-12	-0.328992	3.68614e-12
DYRK4	blue	0.208214	1.54485e-05	-0.208214	1.54485e-05
DYSF	grey	0.174852	0.00029724	-0.174852	0.00029724
DZANK1	turquoise	0.219999	4.81195e-06	-0.219999	4.81195e-06
DZIP1	brown	0.0725987	0.13558	-0.0725987	0.13558
DZIP1L	turquoise	0.136787	0.00477883	-0.136787	0.00477883
DZIP3	turquoise	0.382011	3.51538e-16	-0.382011	3.51538e-16
E2F1	turquoise	0.525132	1.99914e-31	-0.525132	1.99914e-31
E2F2	turquoise	0.348851	1.40685e-13	-0.348851	1.40685e-13
E2F3	turquoise	0.336218	1.15402e-12	-0.336218	1.15402e-12
E2F4	turquoise	0.479382	9.4941e-26	-0.479382	9.4941e-26
E2F5	blue	0.332931	1.96438e-12	-0.332931	1.96438e-12
E2F6	turquoise	0.35659	3.69562e-14	-0.35659	3.69562e-14
E4F1	turquoise	0.530859	3.37109e-32	-0.530859	3.37109e-32
EAF2	turquoise	0.252996	1.28995e-07	-0.252996	1.28995e-07
EBF2	pink	0.345423	2.5138e-13	-0.345423	2.5138e-13
EBF4	grey	0.0107159	0.825864	-0.0107159	0.825864
EBLN2	yellow	0.169679	0.00044967	-0.169679	0.00044967
ECE1	grey	-0.0761546	0.117404	0.0761546	0.117404
ECE2	blue	0.356483	3.76522e-14	-0.356483	3.76522e-14
ECHDC2	green	-0.143942	0.00297143	0.143942	0.00297143
ECM2	grey	-0.134211	0.00564098	0.134211	0.00564098
ECSIT	turquoise	0.246486	2.74759e-07	-0.246486	2.74759e-07
ECT2	turquoise	0.413171	6.53288e-19	-0.413171	6.53288e-19
EDC3	turquoise	0.567193	1.82877e-37	-0.567193	1.82877e-37
EDEM1	blue	-0.114214	0.0186443	0.114214	0.0186443
EDEM2	blue	0.492757	2.54386e-27	-0.492757	2.54386e-27
EDEM3	yellow	0.240921	5.15728e-07	-0.240921	5.15728e-07
EDF1	blue	0.314398	3.5095e-11	-0.314398	3.5095e-11
EDNRB	pink	-0.318233	1.96399e-11	0.318233	1.96399e-11
EED	turquoise	0.464881	4.03036e-24	-0.464881	4.03036e-24
EEF1AKMT2	turquoise	0.17877	0.000215534	-0.17877	0.000215534
EEF1B2	blue	0.32056	1.37551e-11	-0.32056	1.37551e-11
EEF1D	blue	0.419454	1.69365e-19	-0.419454	1.69365e-19
EEF1E1	turquoise	0.377352	8.51081e-16	-0.377352	8.51081e-16
EEF1G	blue	0.12447	0.0103052	-0.12447	0.0103052
EEFSEC	turquoise	0.291602	9.34373e-10	-0.291602	9.34373e-10
EEPD1	grey	0.3137	3.897e-11	-0.3137	3.897e-11
EFCAB10	turquoise	0.237686	7.3857e-07	-0.237686	7.3857e-07
EFCAB5	grey	0.204777	2.14462e-05	-0.204777	2.14462e-05
EFCAB7	turquoise	0.303044	1.86471e-10	-0.303044	1.86471e-10
EFEMP2	brown	0.0590215	0.225208	-0.0590215	0.225208
EFHB	brown	0.0889832	0.0671754	-0.0889832	0.0671754
EFHC1	turquoise	0.326571	5.40173e-12	-0.326571	5.40173e-12
EFHD2	turquoise	0.253907	1.15852e-07	-0.253907	1.15852e-07
EFNA3	blue	0.369817	3.45196e-15	-0.369817	3.45196e-15
EFNA4	blue	0.541928	9.80078e-34	-0.541928	9.80078e-34
EFNA5	green	0.0933008	0.0548959	-0.0933008	0.0548959
EFNB1	brown	0.20118	3.00536e-05	-0.20118	3.00536e-05
EFR3A	yellow	0.191735	7.08716e-05	-0.191735	7.08716e-05
EFR3B	turquoise	0.184351	0.000134765	-0.184351	0.000134765
EFTUD2	turquoise	0.50558	6.79281e-29	-0.50558	6.79281e-29
EGFL7	brown	0.235037	9.87373e-07	-0.235037	9.87373e-07
EGFL8	turquoise	0.304399	1.53341e-10	-0.304399	1.53341e-10
EGLN2	blue	0.382302	3.32513e-16	-0.382302	3.32513e-16
EHBP1	yellow	-0.049791	0.30637	0.049791	0.30637
EHBP1L1	turquoise	0.338561	7.86656e-13	-0.338561	7.86656e-13
EHD1	turquoise	0.276067	7.44823e-09	-0.276067	7.44823e-09
EHHADH	green	-0.276835	6.74135e-09	0.276835	6.74135e-09
EHMT2	turquoise	0.57729	4.78502e-39	-0.57729	4.78502e-39
EID2	turquoise	0.345981	2.28842e-13	-0.345981	2.28842e-13
EID2B	turquoise	0.337828	8.87115e-13	-0.337828	8.87115e-13
EIF1	turquoise	0.354472	5.34711e-14	-0.354472	5.34711e-14
EIF1AD	turquoise	0.527244	1.04118e-31	-0.527244	1.04118e-31
EIF2AK1	turquoise	0.446272	3.83441e-22	-0.446272	3.83441e-22
EIF2B1	turquoise	0.573223	2.10794e-38	-0.573223	2.10794e-38
EIF2B2	turquoise	0.489846	5.66947e-27	-0.489846	5.66947e-27
EIF2B4	blue	0.525536	1.76526e-31	-0.525536	1.76526e-31
EIF2B5	turquoise	0.513747	6.23251e-30	-0.513747	6.23251e-30
EIF2D	turquoise	0.567637	1.56194e-37	-0.567637	1.56194e-37
EIF2S2	blue	0.478528	1.19004e-25	-0.478528	1.19004e-25
EIF2S3	turquoise	0.359184	2.34136e-14	-0.359184	2.34136e-14
EIF3B	blue	0.508191	3.18741e-29	-0.508191	3.18741e-29
EIF3D	turquoise	0.479751	8.61024e-26	-0.479751	8.61024e-26
EIF3F	blue	0.398952	1.2506e-17	-0.398952	1.2506e-17
EIF3G	turquoise	0.460768	1.13024e-23	-0.460768	1.13024e-23
EIF3H	blue	0.434572	5.84337e-21	-0.434572	5.84337e-21
EIF3I	blue	0.36378	1.03248e-14	-0.36378	1.03248e-14
EIF3K	blue	0.452509	8.59345e-23	-0.452509	8.59345e-23
EIF3M	blue	0.462422	7.47902e-24	-0.462422	7.47902e-24
EIF4A3	turquoise	0.44909	1.95818e-22	-0.44909	1.95818e-22
EIF4E1B	grey	0.04928	0.311367	-0.04928	0.311367
EIF4E2	blue	0.38599	1.63364e-16	-0.38599	1.63364e-16
EIF4EBP1	blue	0.185931	0.000117692	-0.185931	0.000117692
EIF4ENIF1	turquoise	0.412177	8.06615e-19	-0.412177	8.06615e-19
EIF5	grey	-0.068562	0.158755	0.068562	0.158755
EIF5A	magenta	0.0171801	0.724283	-0.0171801	0.724283
EIF5A2	turquoise	0.243426	3.89195e-07	-0.243426	3.89195e-07
EIF5B	blue	0.387508	1.2161e-16	-0.387508	1.2161e-16
EIF6	blue	0.432848	8.65371e-21	-0.432848	8.65371e-21
EIPR1	turquoise	0.419323	1.74236e-19	-0.419323	1.74236e-19
ELAC1	grey	0.169299	0.000463361	-0.169299	0.000463361
ELAC2	magenta	0.198416	3.87927e-05	-0.198416	3.87927e-05
ELAVL1	turquoise	0.485933	1.64507e-26	-0.485933	1.64507e-26
ELF3	grey	0.1168	0.0161196	-0.1168	0.0161196
ELF4	brown	0.125523	0.00967374	-0.125523	0.00967374
ELK1	turquoise	0.28955	1.23819e-09	-0.28955	1.23819e-09
ELL	turquoise	0.188718	9.24275e-05	-0.188718	9.24275e-05
ELL2	grey	-0.0536848	0.27004	0.0536848	0.27004
ELL3	grey	0.33326	1.86313e-12	-0.33326	1.86313e-12
ELMO3	brown	0.0489497	0.314625	-0.0489497	0.314625
ELMOD3	turquoise	0.521979	5.25139e-31	-0.521979	5.25139e-31
ELOB	blue	0.335166	1.36917e-12	-0.335166	1.36917e-12
ELOC	blue	0.504335	9.72166e-29	-0.504335	9.72166e-29
ELOF1	turquoise	0.258296	6.86198e-08	-0.258296	6.86198e-08
ELOVL1	turquoise	0.573293	2.05475e-38	-0.573293	2.05475e-38
ELOVL6	grey	-0.085879	0.0773285	0.085879	0.0773285
ELOVL7	turquoise	0.18275	0.000154414	-0.18275	0.000154414
ELP5	magenta	0.175761	0.000276049	-0.175761	0.000276049
ELP6	blue	0.371601	2.48602e-15	-0.371601	2.48602e-15
EMC10	grey	0.273921	9.82253e-09	-0.273921	9.82253e-09
EMC4	turquoise	0.508843	2.63613e-29	-0.508843	2.63613e-29
EMC7	grey	0.442522	9.28619e-22	-0.442522	9.28619e-22
EMC8	blue	0.455402	4.24822e-23	-0.455402	4.24822e-23
EMC9	blue	0.310438	6.33515e-11	-0.310438	6.33515e-11
EMCN	pink	0.283912	2.65273e-09	-0.283912	2.65273e-09
EMD	black	0.468156	1.75565e-24	-0.468156	1.75565e-24
EME1	turquoise	0.384571	2.14973e-16	-0.384571	2.14973e-16
EME2	turquoise	0.428209	2.4605e-20	-0.428209	2.4605e-20
EMG1	blue	0.338834	7.52216e-13	-0.338834	7.52216e-13
EMID1	grey	0.183104	0.000149858	-0.183104	0.000149858
EMILIN2	brown	0.223285	3.43549e-06	-0.223285	3.43549e-06
EML2	turquoise	0.354616	5.21509e-14	-0.354616	5.21509e-14
EML3	turquoise	0.355438	4.51971e-14	-0.355438	4.51971e-14
EMP3	brown	0.0467037	0.337371	-0.0467037	0.337371
EN2	brown	0.131964	0.0065048	-0.131964	0.0065048
ENAM	grey	0.116	0.0168668	-0.116	0.0168668
ENDOG	grey	-0.0204513	0.674544	0.0204513	0.674544
ENDOV	grey	0.209646	1.34539e-05	-0.209646	1.34539e-05
ENKD1	grey	0.185489	0.00012225	-0.185489	0.00012225
ENO1	turquoise	0.292969	7.73642e-10	-0.292969	7.73642e-10
ENO2	brown	0.113218	0.0197052	-0.113218	0.0197052
ENO4	brown	0.127876	0.00838457	-0.127876	0.00838457
ENOPH1	turquoise	0.443825	6.83798e-22	-0.443825	6.83798e-22
ENPEP	blue	-0.218589	5.55177e-06	0.218589	5.55177e-06
ENPP1	grey	-0.178202	0.000225908	0.178202	0.000225908
ENPP5	grey	0.101519	0.0366506	-0.101519	0.0366506
ENSA	blue	0.528241	7.63914e-32	-0.528241	7.63914e-32
ENTPD2	grey	0.276094	7.42171e-09	-0.276094	7.42171e-09
ENTPD5	blue	-0.173513	0.000331226	0.173513	0.000331226
ENTPD6	turquoise	0.532828	1.81404e-32	-0.532828	1.81404e-32
ENTR1	blue	0.321831	1.13073e-11	-0.321831	1.13073e-11
ENY2	blue	0.408703	1.67693e-18	-0.408703	1.67693e-18
EOLA1	black	0.343796	3.30294e-13	-0.343796	3.30294e-13
EOLA2	black	0.477534	1.5462e-25	-0.477534	1.5462e-25
EPAS1	pink	-0.127709	0.00847081	0.127709	0.00847081
EPB41L4B	grey	-0.365094	8.15029e-15	0.365094	8.15029e-15
EPB41L5	yellow	-0.0175674	0.718327	0.0175674	0.718327
EPCAM	brown	0.0371543	0.445428	-0.0371543	0.445428
EPHA1	grey	0.100383	0.0388159	-0.100383	0.0388159
EPHA10	brown	0.159331	0.00099408	-0.159331	0.00099408
EPHA6	brown	0.0729485	0.133701	-0.0729485	0.133701
EPHB3	brown	0.0660156	0.174841	-0.0660156	0.174841
EPHB4	grey	0.251493	1.53889e-07	-0.251493	1.53889e-07
EPHB6	brown	0.0257213	0.59739	-0.0257213	0.59739
EPHX1	grey	0.128693	0.0079738	-0.128693	0.0079738
EPHX2	green	-0.361839	1.46146e-14	0.361839	1.46146e-14
EPN1	blue	0.288648	1.40031e-09	-0.288648	1.40031e-09
EPN2	turquoise	0.2588	6.45764e-08	-0.2588	6.45764e-08
EPN3	brown	0.0738695	0.12885	-0.0738695	0.12885
EPOR	turquoise	0.124582	0.0102364	-0.124582	0.0102364
EPS15L1	turquoise	0.473663	4.25402e-25	-0.473663	4.25402e-25
EPS8L1	brown	0.0523536	0.282114	-0.0523536	0.282114
EPS8L2	grey	0.247784	2.36686e-07	-0.247784	2.36686e-07
EQTN	grey	0.124527	0.0102703	-0.124527	0.0102703
ERAL1	turquoise	0.474059	3.83727e-25	-0.474059	3.83727e-25
ERAP1	yellow	0.192996	6.33488e-05	-0.192996	6.33488e-05
ERAS	grey	0.176296	0.000264225	-0.176296	0.000264225
ERCC1	blue	0.34968	1.22134e-13	-0.34968	1.22134e-13
ERCC2	blue	0.468023	1.81617e-24	-0.468023	1.81617e-24
ERCC3	turquoise	0.451343	1.13923e-22	-0.451343	1.13923e-22
ERCC5	grey	0.253703	1.18678e-07	-0.253703	1.18678e-07
ERCC6L	turquoise	0.33433	1.56772e-12	-0.33433	1.56772e-12
ERFE	turquoise	0.275539	7.97421e-09	-0.275539	7.97421e-09
ERG	pink	-0.0876425	0.0714178	0.0876425	0.0714178
ERGIC3	blue	0.476269	2.15527e-25	-0.476269	2.15527e-25
ERH	turquoise	0.431574	1.15484e-20	-0.431574	1.15484e-20
ERI3	blue	0.485978	1.62537e-26	-0.485978	1.62537e-26
ERLIN1	grey	-0.341139	5.14128e-13	0.341139	5.14128e-13
ERMAP	yellow	0.0303376	0.533292	-0.0303376	0.533292
ERMP1	turquoise	0.35297	6.93795e-14	-0.35297	6.93795e-14
ERN1	yellow	0.0762068	0.117152	-0.0762068	0.117152
ERO1A	turquoise	0.255156	9.99015e-08	-0.255156	9.99015e-08
ERP27	grey	0.133397	0.00594104	-0.133397	0.00594104
ERP29	blue	0.149988	0.00195582	-0.149988	0.00195582
ERRFI1	grey	-0.283916	2.65133e-09	0.283916	2.65133e-09
ERVK3-1	turquoise	0.507261	4.17655e-29	-0.507261	4.17655e-29
ESCO2	turquoise	0.269542	1.71524e-08	-0.269542	1.71524e-08
ESPL1	turquoise	0.32406	8.0025e-12	-0.32406	8.0025e-12
ESR1	blue	-0.541313	1.19693e-33	0.541313	1.19693e-33
ESRP1	brown	0.0714928	0.141653	-0.0714928	0.141653
ESRRA	grey	0.380236	4.93249e-16	-0.380236	4.93249e-16
ESS2	turquoise	0.516355	2.8674e-30	-0.516355	2.8674e-30
ESYT2	turquoise	0.203416	2.43844e-05	-0.203416	2.43844e-05
ETAA1	turquoise	0.391329	5.74686e-17	-0.391329	5.74686e-17
ETFA	grey	-0.0830893	0.0874845	0.0830893	0.0874845
ETFBKMT	green	-0.0676081	0.164645	0.0676081	0.164645
ETFDH	blue	-0.455098	4.57592e-23	0.455098	4.57592e-23
ETFRF1	blue	-0.256435	8.57775e-08	0.256435	8.57775e-08
ETHE1	grey	-0.0635299	0.191683	0.0635299	0.191683
ETNPPL	blue	-0.136681	0.00481174	0.136681	0.00481174
ETS2	blue	-0.4025	6.0667e-18	0.4025	6.0667e-18
ETV2	blue	0.336632	1.07874e-12	-0.336632	1.07874e-12
ETV4	blue	0.304796	1.44791e-10	-0.304796	1.44791e-10
ETV5	turquoise	0.155276	0.00133953	-0.155276	0.00133953
ETV6	brown	0.21472	8.17937e-06	-0.21472	8.17937e-06
EVA1A	turquoise	-0.224137	3.14566e-06	0.224137	3.14566e-06
EVA1B	blue	0.292526	8.22511e-10	-0.292526	8.22511e-10
EVC2	turquoise	0.11263	0.0203558	-0.11263	0.0203558
EVI5L	turquoise	0.455571	4.07624e-23	-0.455571	4.07624e-23
EVPL	grey	0.155183	0.00134869	-0.155183	0.00134869
EVX1	grey	0.124947	0.010015	-0.124947	0.010015
EWSR1	turquoise	0.481851	4.92532e-26	-0.481851	4.92532e-26
EXD3	blue	0.375585	1.18589e-15	-0.375585	1.18589e-15
EXO1	turquoise	0.423322	7.27232e-20	-0.423322	7.27232e-20
EXO5	turquoise	0.371937	2.33666e-15	-0.371937	2.33666e-15
EXOC3	turquoise	0.491705	3.40202e-27	-0.491705	3.40202e-27
EXOC4	turquoise	0.500689	2.75516e-28	-0.500689	2.75516e-28
EXOG	turquoise	0.41784	2.40211e-19	-0.41784	2.40211e-19
EXOSC1	blue	0.489007	7.13369e-27	-0.489007	7.13369e-27
EXOSC10	turquoise	0.394819	2.87282e-17	-0.394819	2.87282e-17
EXOSC2	turquoise	0.40084	8.51867e-18	-0.40084	8.51867e-18
EXOSC3	turquoise	0.375862	1.12578e-15	-0.375862	1.12578e-15
EXOSC4	blue	0.388501	1.00183e-16	-0.388501	1.00183e-16
EXOSC5	blue	0.471938	6.64993e-25	-0.471938	6.64993e-25
EXOSC6	grey	0.0881008	0.0699436	-0.0881008	0.0699436
EXOSC7	blue	0.419831	1.56044e-19	-0.419831	1.56044e-19
EXOSC8	turquoise	0.440704	1.42043e-21	-0.440704	1.42043e-21
EXOSC9	turquoise	0.487207	1.16478e-26	-0.487207	1.16478e-26
[truncated: 5,006 more rows]
