# Supplementary material for: Pan-cancer analysis of ARFs family and ARF5 promoted the progression of hepatocellular carcinoma
Source: Heliyon. 2024 Apr 6;10(7):e29099. doi: 10.1016/j.heliyon.2024.e29099 (PMC11015141; doi:10.1016/j.heliyon.2024.e29099)
Supplement: Multimedia component 7 [file mmc7.xlsx]

## Sheet: Table S3
Table S3. Genes with significant differences for go and KEGG pathway analysis
Number	SYMBOL	Entrez ID
1	AADAT	51166
2	AAMDC	28971
3	AASS	10157
4	ABCA8	10351
5	ABCB8	11194
6	ABCC9	10060
7	ABHD12	26090
8	ABHD14A	25864
9	ABHD2	11057
12	ACAA2	10449
13	ACACB	32
14	ACAD11	84129
15	ACADM	34
16	ACADSB	36
17	ACD	65057
18	ACOT8	10005
19	ACSL1	2180
20	ACSM3	6296
21	ACTB	60
22	ACTR1A	10121
23	ADCK1	57143
24	ADCK5	203054
25	ADGRA3	166647
26	ADGRG7	84873
27	ADPRS	54936
28	ADRA1A	148
29	ADRA1B	147
30	ADRM1	11047
31	AFM	173
32	AGAP3	116988
33	AGL	178
34	AGTRAP	57085
35	AHCY	191
36	AHSA1	10598
37	AIFM2	84883
38	AIP	9049
39	AK6	102157402
40	AKT1S1	84335
43	ALDH8A1	64577
44	ALDH9A1	223
45	ALDOA	226
46	ALG3	10195
47	ALKBH4	54784
48	ALKBH6	84964
49	ALKBH7	84266
50	ALYREF	10189
51	AMDHD2	51005
52	ANAPC15	25906
53	ANAPC2	29882
54	ANKHD1-EIF4EBP3	404734
55	ANKRD39	51239
56	ANTKMT	65990
57	ANXA10	11199
58	ANXA11	311
59	ANXA2	302
60	ANXA2R	389289
61	AP1M1	8907
62	AP1S1	1174
63	AP2M1	1173
64	AP2S1	1175
65	AP4M1	9179
66	AP5S1	55317
67	AP5Z1	9907
68	APOL6	80830
69	APRT	353
70	APTX	54840
71	ARF5	381
72	ARFGAP1	55738
73	ARFRP1	10139
74	ARHGAP39	80728
75	ARL2	402
76	ARL3	403
77	ARL6IP4	51329
78	ARPC1A	10552
79	ARPC3	10094
80	ARPC4	10093
81	ARPC5L	81873
82	ARRB2	409
83	ARRDC1	92714
84	ASB6	140459
85	ASPA	443
86	ATAD3A	55210
87	ATAD3B	83858
88	ATF4	468
89	ATG101	60673
90	ATIC	471
91	ATP11C	286410
92	ATP5F1C	509
93	ATP5F1D	513
94	ATP5F1E	514
95	ATP5MC1	516
96	ATP5MC2	517
98	ATP5ME	521
99	ATP5MF	9551
100	ATP5MG	10632
102	ATP5PO	539
103	ATP6V0B	533
104	ATP6V0E1	8992
105	ATP6V1E1	529
106	ATP6V1F	9296
107	ATRAID	51374
108	AUP1	550
109	AURKAIP1	54998
110	AVPR1A	552
111	B3GALT6	126792
112	B3GAT3	26229
113	B4GALT2	8704
114	B4GALT7	11285
115	B9D1	27077
116	B9D2	80776
117	BABAM1	29086
118	BABAM2	9577
119	BAD	572
120	BANF1	8815
121	BAX	581
122	BCAS4	55653
123	BCCIP	56647
124	BCKDHA	593
125	BCKDHB	594
126	BCL2L12	83596
127	BCL7B	9275
128	BCL7C	9274
129	BID	637
130	BIN1	274
131	BLOC1S1	2647
132	BLOC1S4	55330
133	BLVRA	644
134	BMERB1	89927
135	BNIP1	662
136	BOLA1	51027
137	BOLA2B	654483
138	BOLA3	388962
139	BOP1	23246
140	BORCS8	729991
141	BRAT1	221927
142	BRI3	25798
143	BRK1	55845
144	BRMS1	25855
145	BTF3	689
146	BUD23	114049
147	BUD31	8896
148	C11orf54	28970
149	C11orf68	83638
150	C11orf98	102288414
152	C12orf57	113246
153	C12orf73	728568
154	C14orf119	55017
155	C15orf40	123207
156	C15orf61	145853
157	C16orf91	283951
158	C18orf21	83608
159	C19orf53	28974
160	C1orf122	127687
161	C1orf35	79169
162	C1orf56	54964
163	C1R	715
164	C1RL	51279
165	C1S	716
166	C20orf27	54976
167	C2orf76	130355
168	C7orf26	79034
169	C7orf50	84310
170	C8orf33	65265
171	C8orf76	84933
173	CALR	811
174	CAMLG	819
175	CAPNS1	826
176	CARD19	84270
177	CARS2	79587
178	CBR4	84869
179	CCDC107	203260
180	CCDC12	151903
181	CCDC124	115098
182	CCDC157	550631
183	CCDC167	154467
184	CCDC183	84960
185	CCDC24	149473
187	CCDC61	729440
188	CCDC85B	11007
189	CCER2	643669
190	CCT3	7203
191	CCT7	10574
192	CD151	977
193	CD2BP2	10421
194	CD302	9936
195	CD320	51293
196	CD63	967
197	CDK2AP2	10263
198	CDK5	1020
199	CDK5RAP1	51654
200	CDKN2AIPNL	91368
201	CENPB	1059
202	CFDP1	10428
203	CFL1	1072
204	CHCHD1	118487
205	CHCHD2	51142
206	CHCHD4	131474
207	CHCHD5	84269
208	CHCHD6	84303
209	CHKB	1120
210	CHMP1A	5119
211	CHMP2A	27243
212	CHMP4A	29082
213	CHMP4B	128866
214	CHRAC1	54108
215	CIAO2B	51647
216	CIAO3	64428
217	CIAPIN1	57019
218	CIB1	10519
219	CINP	51550
220	CISD3	284106
221	CKLF	51192
222	CLDND2	125875
223	CLN3	1201
224	CLPP	8192
225	CLPX	10845
226	CLTA	1211
227	CLTB	1212
228	CNDP1	84735
229	CNIH4	29097
230	CNPPD1	27013
231	CNPY2	10330
232	COA4	51287
233	COA6	388753
234	COA8	84334
235	COMMD1	150684
236	COMMD3	23412
237	COMMD4	54939
238	COMMD5	28991
239	COMMD6	170622
240	COMMD7	149951
241	COMMD9	29099
242	COMTD1	118881
243	COPE	11316
244	COPS6	10980
245	COPS9	150678
246	COPZ1	22818
247	CORO7	79585
248	COX14	84987
249	COX17	10063
250	COX4I1	1327
251	COX5A	9377
252	COX5B	1329
253	COX6A1	1337
254	COX6B1	1340
255	COX6C	1345
256	COX7A2	1347
257	COX7B	1349
258	COX7C	1350
259	COX8A	1351
260	CPEB3	22849
261	CPED1	79974
262	CPS1	1373
263	CPSF1	29894
264	CPSF4	10898
265	CPT2	1376
266	CREB3	10488
267	CRELD2	79174
268	CRHBP	1393
269	CSKMT	751071
270	CSRNP1	64651
271	CSTB	1476
272	CTBS	1486
273	CTH	1491
274	CTSA	5476
275	CTSO	1519
276	CTU1	90353
277	CTU2	348180
278	CUEDC2	79004
279	CWC15	51503
280	CYB561D2	11068
281	CYC1	1537
282	CYHR1	50626
283	CYP2C8	1558
284	CYP2C9	1559
285	CYP39A1	51302
286	CYP4V2	285440
287	CYRIB	51571
288	CYSTM1	84418
289	CZIB	54987
290	DAD1	1603
291	DAGLB	221955
292	DAP3	7818
293	DBH	1621
294	DBNL	28988
295	DBT	1629
296	DCTN3	11258
297	DCTPP1	79077
298	DDIT3	1649
299	DDRGK1	65992
300	DDX41	51428
301	DDX49	54555
302	DDX51	317781
303	DDX56	54606
304	DGAT1	8694
305	DGUOK	1716
306	DMAP1	55929
307	DMD	1756
308	DNAJB2	3300
309	DNAJC17	55192
310	DNAJC25	548645
311	DNPEP	23549
312	DNTTIP1	116092
313	DOLK	22845
314	DOLPP1	57171
315	DPCD	25911
316	DPH5	51611
317	DPH7	92715
318	DPM2	8818
319	DPM3	54344
320	DPY30	84661
321	DRAP1	10589
322	DTNBP1	84062
323	DTX2	113878
324	DTYMK	1841
325	DUS2	54920
326	DUSP1	1843
327	DUSP23	54935
328	DYNLL1	8655
329	DYNLRB1	83658
330	DYRK4	8798
331	E2F5	1875
332	ECE2	9718
333	EDEM1	9695
334	EDEM2	55741
335	EDF1	8721
336	EEF1B2	1933
337	EEF1D	1936
338	EEF1G	1937
339	EFNA3	1944
340	EFNA4	1945
341	EGLN2	112398
342	EIF2B4	8890
343	EIF2S2	8894
344	EIF3B	8662
345	EIF3F	8665
346	EIF3H	8667
347	EIF3I	8668
348	EIF3K	27335
349	EIF3M	10480
350	EIF4E2	9470
351	EIF4EBP1	1978
352	EIF5B	9669
353	EIF6	3692
354	ELOB	6923
355	ELOC	6921
356	ELP6	54859
357	EMC8	10328
358	EMC9	51016
359	EMG1	10436
360	ENPEP	2028
361	ENSA	2029
362	ENTPD5	957
363	ENTR1	10807
364	ENY2	56943
365	EPN1	29924
366	ERCC1	2067
367	ERCC2	2068
368	ERGIC3	51614
369	ERI3	79033
370	ERP29	10961
371	ESR1	2099
372	ETFDH	2110
373	ETFRF1	144363
374	ETNPPL	64850
375	ETS2	2114
376	ETV2	2116
377	ETV4	2118
378	EVA1B	55194
379	EXD3	54932
380	EXOSC1	51013
381	EXOSC4	54512
382	EXOSC5	56915
383	EXOSC7	23016
384	F11	2160
385	F8	2157
386	FAAP20	199990
387	FAM104B	90736
388	FAM13A	10144
389	FAM174C	55009
391	FAM228B	375190
392	FAM234A	83986
393	FAM83H	286077
394	FAM89B	23625
395	FAM98C	147965
396	FASTK	10922
397	FAU	2197
398	FBL	2091
399	FBXL15	79176
400	FBXL6	26233
401	FBXW4	6468
402	FBXW9	84261
403	FDX2	112812
404	FIBP	9158
405	FIS1	51024
406	FKBP1A	2280
407	FKBP1C	642489
408	FKBP2	2286
409	FKBP4	2288
410	FKBP8	23770
411	FLAD1	80308
412	FLOT2	2319
413	FLYWCH2	114984
414	FOXO1	2308
415	FRA10AC1	118924
416	FRG1	2483
418	GADD45GIP1	90480
419	GAPDH	2597
420	GAR1	54433
421	GARS1	2617
422	GBE1	2632
423	GBP7	388646
424	GDPD3	79153
425	GEMIN6	79833
426	GEMIN7	79760
427	GET3	439
428	GFER	2671
429	GGCT	79017
430	GHR	2690
431	GLI4	2738
432	GLS2	27165
433	GMPPA	29926
434	GNAO1	2775
435	GNB1L	54584
436	GNB2	2783
437	GNE	10020
438	GNG5	2787
439	GNPNAT1	64841
440	GOT2	2806
441	GPAA1	8733
442	GPATCH3	63906
443	GPD1	2819
444	GPI	2821
445	GPR146	115330
446	GPR89A	653519
447	GPX4	2879
448	GRWD1	83743
449	GSDMD	79792
450	GSS	2937
451	GTF2A2	2958
452	GTF3C5	9328
453	GTPBP6	8225
454	GUK1	2987
455	H2AC20	8338
456	H2AJ	55766
457	HARS1	3035
458	HAUS7	55559
459	HAX1	10456
460	HCFC1R1	54985
461	HDAC11	79885
462	HDDC3	374659
463	HES6	55502
464	HGH1	51236
465	HIGD2A	192286
466	HIKESHI	51501
467	HM13	81502
468	HMBS	3145
469	HNRNPA1P48	642659
470	HPCAL1	3241
471	HPS5	11234
472	HRAS	3265
473	HSBP1	3281
474	HSCB	150274
475	HSD17B13	345275
476	HSF1	3297
477	HSPB1	3315
478	HSPBP1	23640
479	HSPE1	3336
480	IAH1	285148
481	IDH3B	3420
482	IFI27L1	122509
483	IFI27L2	83982
484	IFT22	64792
485	IFT27	11020
486	IFT43	112752
487	IFTAP	119710
488	ILKAP	80895
489	IMMP1L	196294
490	IMP3	55272
491	IMP4	92856
492	IMPDH2	3615
493	INAFM1	255783
494	INHBC	3626
495	INO80B	83444
496	INPP5E	56623
497	INS-IGF2	723961
498	INSIG1	3638
499	INTS1	26173
500	INTS8	55656
501	IPO4	79711
502	IRF3	3661
503	ISCA2	122961
504	ISOC2	79763
505	ISY1	57461
506	ITGB1BP1	9270
507	ITPA	3704
508	IYD	389434
509	JAGN1	84522
510	JMJD4	65094
511	JMJD8	339123
512	JOSD2	126119
513	JPT1	51155
514	JRK	8629
515	JTB	10899
516	KARS1	3735
517	KCNJ14	3770
518	KCNK7	10089
519	KDELR1	10945
520	KDM8	79831
521	KIAA0930	23313
522	KIF22	3835
523	KIF9	64147
524	KLF9	687
525	KLHDC4	54758
526	KLHL15	80311
527	KLHL2	11275
528	KPTN	11133
529	KRT10	3858
530	KRTCAP2	200185
531	KXD1	79036
532	LAMTOR1	55004
533	LAMTOR2	28956
534	LAMTOR4	389541
535	LAMTOR5	10542
536	LARP1B	55132
537	LCMT1	51451
538	LENG1	79165
539	LIN37	55957
540	LIN7B	64130
541	LIPG	9388
542	LLPH	84298
543	LMAN2	10960
544	LMNA	4000
545	LONP2	83752
546	LPCAT3	10162
547	LPIN2	9663
548	LRRC14	9684
549	LRRC46	90506
550	LRWD1	222229
551	LSM10	84967
552	LSM3	27258
553	LSM4	25804
554	LSM5	23658
555	LSM7	51690
556	LSM8	51691
557	LYPLA2	11313
558	MAD2L2	10459
559	MAF1	84232
560	MALSU1	115416
561	MAN1B1	11253
562	MANBAL	63905
563	MANF	7873
564	MAPK3	5595
565	MAPKAP1	79109
566	MASP1	5648
567	MBLAC1	255374
568	MCAT	27349
569	MCC	4163
570	MCCC2	64087
571	MCRIP1	348262
572	MCRIP2	84331
573	MCRS1	10445
574	MDK	4192
575	MED19	219541
576	MED22	6837
577	MED27	9442
578	MED30	90390
579	MED7	9443
580	MEPCE	56257
581	MESP1	55897
582	METTL1	4234
583	METTL22	79091
584	METTL26	84326
585	METTL5	29081
586	MFAP3L	9848
587	MFSD3	113655
588	MFSD5	84975
589	MGST3	4259
590	MICOS10	440574
591	MICOS13	125988
592	MIGA2	84895
593	MIIP	60672
594	MINDY4	84182
595	MLST8	64223
596	MMUT	4594
597	MOB2	81532
598	MORN2	729967
599	MOSPD3	64598
600	MPDZ	8777
601	MPG	4350
602	MPV17L2	84769
603	MRGBP	55257
604	MROH1	727957
605	MRPL11	65003
606	MRPL12	6182
607	MRPL13	28998
608	MRPL15	29088
609	MRPL17	63875
610	MRPL20	55052
611	MRPL21	219927
612	MRPL22	29093
613	MRPL23	6150
614	MRPL24	79590
615	MRPL27	51264
616	MRPL28	10573
617	MRPL33	9553
618	MRPL36	64979
619	MRPL41	64975
620	MRPL43	84545
621	MRPL47	57129
622	MRPL48	51642
623	MRPL51	51258
624	MRPL52	122704
625	MRPL54	116541
626	MRPL55	128308
627	MRPL57	78988
628	MRPS11	64963
629	MRPS12	6183
630	MRPS15	64960
631	MRPS16	51021
632	MRPS17	51373
633	MRPS2	51116
634	MRPS21	54460
635	MRPS25	64432
636	MRPS26	64949
637	MRPS30	10884
638	MRPS33	51650
639	MRPS34	65993
640	MRPS5	64969
641	MRPS9	64965
642	MRTO4	51154
643	MSRB2	22921
644	MSTO1	55154
649	MTARC2	54996
650	MTDH	92140
651	MTFP1	51537
652	MTFR1	9650
653	MTG2	26164
654	MTLN	205251
655	MTMR14	64419
656	MVB12A	93343
657	MVD	4597
658	MYG1	60314
659	MYL6	4637
660	MYL6B	140465
661	MYLK	4638
662	MYPOP	339344
663	MZT2A	653784
664	MZT2B	80097
665	N4BP2L1	90634
666	NAA60	79903
667	NABP2	79035
668	NACA	4666
669	NACA2	342538
670	NAGPA	51172
671	NANS	54187
672	NAT1	9
673	NAT14	57106
674	NAT2	10
675	NAXE	128240
676	NCBP2AS2	152217
677	NDUFA1	4694
678	NDUFA11	126328
679	NDUFA12	55967
680	NDUFA13	51079
681	NDUFA2	4695
682	NDUFA3	4696
683	NDUFA4	4697
684	NDUFA4L2	56901
685	NDUFA6	4700
686	NDUFA7	4701
687	NDUFA8	4702
688	NDUFA9	4704
689	NDUFAF2	91942
690	NDUFAF3	25915
691	NDUFAF5	79133
692	NDUFAF8	284184
693	NDUFB1	4707
694	NDUFB10	4716
695	NDUFB11	54539
696	NDUFB2	4708
697	NDUFB3	4709
698	NDUFB4	4710
699	NDUFB7	4713
700	NDUFB8	4714
701	NDUFB9	4715
702	NDUFC2	4718
703	NDUFS3	4722
704	NDUFS5	4725
705	NDUFS6	4726
706	NDUFS7	374291
707	NDUFS8	4728
708	NDUFV3	4731
709	NECAB3	63941
710	NEDD8	4738
711	NELFB	25920
712	NENF	29937
713	NEURL2	140825
714	NFKBIB	4793
715	NFKBIE	4794
716	NFU1	27247
717	NHP2	55651
718	NIFK	84365
719	NLE1	54475
720	NMB	4828
721	NME1	4830
722	NME3	4832
723	NOC4L	79050
724	NOL12	79159
725	NOP10	55505
726	NOP16	51491
727	NOP53	29997
728	NOP56	10528
729	NOSIP	51070
730	NPC2	10577
731	NPEPL1	79716
732	NPM1	4869
733	NPM3	10360
734	NPRL2	10641
735	NR2C2AP	126382
736	NR3C2	4306
737	NSFL1C	55968
738	NSMCE1	197370
739	NSMCE2	286053
740	NSUN5	55695
741	NT5C	30833
742	NTAQ1	55093
743	NTMT1	28989
744	NTPCR	84284
745	NUBP2	10101
746	NUDC	10726
747	NUDT1	4521
748	NUDT14	256281
749	NUDT16L1	84309
750	NUDT2	318
751	NUDT22	84304
752	NUTF2	10204
753	NXT1	29107
754	OAZ1	4946
755	OGFR	11054
756	OIT3	170392
757	ORMDL2	29095
758	OST4	100128731
759	OTUB1	55611
760	OXA1L	5018
761	PA2G4	5036
762	PAF1	54623
763	PAFAH1B3	5050
764	PALM2AKAP2	445815
765	PAM16	51025
766	PANK1	53354
767	PAPSS2	9060
768	PARK7	11315
769	PARL	55486
770	PARP12	64761
771	PAXX	286257
772	PBDC1	51260
773	PBLD	64081
774	PCBP4	57060
775	PCGF1	84759
776	PCK1	5105
777	PCSK6	5046
778	PDAP1	11333
779	PDCD2L	84306
780	PDCD5	9141
781	PDCD6	10016
782	PDE9A	5152
783	PDIA3	2923
784	PDK4	5166
785	PDLIM5	10611
786	PDRG1	81572
787	PDXK	8566
788	PEF1	553115
789	PET100	100131801
790	PET117	100303755
791	PEX16	9409
792	PFDN2	5202
793	PFDN4	5203
794	PFDN5	5204
795	PGLS	25796
796	PGP	283871
797	PHKG2	5261
798	PHLDA2	7262
799	PHPT1	29085
800	PI4K2A	55361
801	PI4K2B	55300
802	PIGBOS1	101928527
803	PIGQ	9091
804	PIGU	128869
805	PIGZ	80235
806	PIH1D1	55011
807	PIK3R1	5295
808	PIK3R2	5296
809	PIN4	5303
810	PLA2G15	23659
811	PLOD3	8985
812	PLPP3	8613
813	PLSCR4	57088
814	PMF1	11243
815	PMF1-BGLAP	100527963
816	PMVK	10654
817	PNKP	11284
818	POLD2	5425
819	POLE4	56655
820	POLL	27343
821	POLR1D	51082
822	POLR2G	5436
823	POLR2H	5437
824	POLR2I	5438
825	POLR2J	5439
826	POLR2K	5440
827	POLR2L	5441
828	POLR3K	51728
829	POMP	51371
830	POMT1	10585
831	POMZP3	22932
832	POP4	10775
833	POP5	51367
834	POP7	10248
835	PPCDC	60490
836	PPIA	5478
837	PPIB	5479
838	PPIE	10450
839	PPIH	10465
840	PPOX	5498
841	PPP1CA	5499
842	PPP1R14B	26472
843	PPP1R16A	84988
844	PPP1R35	221908
845	PPP1R7	5510
846	PPP2R1A	5518
847	PPP4C	5531
848	PQBP1	10084
849	PRADC1	84279
850	PRAF2	11230
851	PRDX2	7001
852	PRDX5	25824
853	PRELID1	27166
854	PRKRIP1	79706
855	PRMT1	3276
856	PRMT7	54496
857	PROS1	5627
858	PRPF31	26121
859	PRPF6	24148
860	PRR13	54458
861	PRR7	80758
862	PSD3	23362
863	PSENEN	55851
864	PSMA2	5683
865	PSMA4	5685
866	PSMA7	5688
867	PSMB2	5690
868	PSMB3	5691
869	PSMB4	5692
870	PSMB5	5693
871	PSMB7	5695
872	PSMC2	5701
873	PSMC3	5702
874	PSMC4	5704
875	PSMD13	5719
876	PSMD4	5710
877	PSMD8	5714
878	PSMD9	5715
879	PSME2	5721
880	PSMF1	9491
881	PSMG3	84262
882	PTCD1	26024
883	PTDSS2	81490
884	PTGES2	80142
885	PTOV1	53635
886	PTP4A3	11156
887	PTPA	5524
888	PTRH2	51651
889	PTRHD1	391356
890	PUF60	22827
891	PUS1	80324
892	PUSL1	126789
893	PYCARD	29108
894	PYCR2	29920
895	PYCR3	65263
896	PYM1	84305
897	PZP	5858
898	QARS1	5859
899	QPCTL	54814
900	RAB13	5872
901	RAB4B	53916
902	RAB5IF	55969
903	RABAC1	10567
904	RABGGTA	5875
905	RABIF	5877
906	RAC1	5879
907	RACK1	10399
908	RALY	22913
909	RANGRF	29098
910	RAPGEF4	11069
911	RARS1	5917
912	RBCK1	10616
913	RBIS	401466
914	RBM42	79171
915	RBX1	9978
916	RCAN1	1827
917	RCC1L	81554
918	RDH13	112724
919	REEP2	51308
920	RELB	5971
921	RETREG1	54463
922	REX1BD	55049
923	REXO4	57109
924	RFXANK	8625
925	RHOC	389
926	RHOG	391
927	RHPN1	114822
928	RIPK2	8767
929	RMDN2	151393
930	RNASEH2C	84153
931	RNASET2	8635
932	RNF125	54941
933	RNF152	220441
934	RNF181	51255
935	RNF187	149603
936	RNF25	64320
937	RNF7	9616
938	RNH1	6050
939	RNPEPL1	57140
940	ROMO1	140823
941	RP9	6100
942	RPL10	6134
943	RPL10A	4736
944	RPL11	6135
945	RPL12	6136
946	RPL13	6137
947	RPL13A	23521
948	RPL14	9045
949	RPL15	6138
950	RPL17	6139
951	RPL18	6141
952	RPL18A	6142
953	RPL19	6143
954	RPL21	6144
955	RPL22	6146
956	RPL22L1	200916
957	RPL23	9349
958	RPL23A	6147
959	RPL24	6152
960	RPL26	6154
961	RPL26L1	51121
962	RPL27	6155
963	RPL27A	6157
964	RPL28	6158
965	RPL29	6159
966	RPL3	6122
967	RPL30	6156
968	RPL31	6160
969	RPL32	6161
970	RPL34	6164
971	RPL35	11224
972	RPL35A	6165
973	RPL36	25873
974	RPL36A	6173
975	RPL36A-HNRNPH2	100529097
976	RPL36AL	6166
977	RPL37	6167
978	RPL37A	6168
979	RPL38	6169
980	RPL39	6170
981	RPL4	6124
982	RPL41	6171
983	RPL5	6125
984	RPL6	6128
985	RPL7	6129
986	RPL7A	6130
987	RPL8	6132
988	RPL9	6133
989	RPLP0	6175
990	RPLP1	6176
991	RPLP2	6181
992	RPP25L	138716
993	RPP30	10556
994	RPS10	6204
995	RPS11	6205
996	RPS12	6206
997	RPS13	6207
998	RPS14	6208
999	RPS15	6209
1000	RPS15A	6210
1001	RPS16	6217
1002	RPS17	6218
1003	RPS18	6222
1004	RPS19	6223
1005	RPS19BP1	91582
1006	RPS2	6187
1007	RPS20	6224
1008	RPS21	6227
1009	RPS23	6228
1010	RPS24	6229
1011	RPS25	6230
1012	RPS26	6231
1013	RPS27	6232
1014	RPS27A	6233
1015	RPS27AP5	100271374
1016	RPS28	6234
1017	RPS29	6235
1018	RPS3	6188
1019	RPS3A	6189
1020	RPS4X	6191
1021	RPS5	6193
1022	RPS6	6194
1023	RPS7	6201
1024	RPS8	6202
1025	RPS9	6203
1026	RPSA	3921
1027	RPUSD1	113000
1028	RPUSD2	27079
1029	RPUSD3	285367
1030	RRAS	6237
1031	RRP1	8568
1032	RRP12	23223
1033	RRP7A	27341
1034	RRP8	23378
1035	RRP9	9136
1036	RSL1D1	26156
1037	RSL24D1	51187
1038	RTRAF	51637
1039	RUVBL2	10856
1040	S100A10	6281
1041	S100A13	6284
1042	SAC3D1	29901
1043	SAMD10	140700
1044	SARNP	84324
1045	SARS1	6301
1046	SARS2	54938
1047	SART1	9092
1048	SCAMP3	10067
1049	SCAND1	51282
1050	SCNM1	79005
1051	SCP2	6342
1052	SCRIB	23513
1053	SCX	642658
1054	SDF2L1	23753
1055	SDHAF1	644096
1056	SDHAF2	54949
1057	SEC13	6396
1058	SEC61B	10952
1059	SEC61G	23480
1060	SELENOH	280636
1061	SELENOK	58515
1062	SELENOM	140606
1063	SELENOS	55829
1064	SEM1	7979
1065	SEPSECS	51091
1066	SERF2	10169
1067	SERGEF	26297
1068	SERPINB6	5269
1069	SERTAD3	29946
1070	SF3B6	51639
1071	SFXN4	119559
1072	SGF29	112869
1073	SH3GLB2	56904
1074	SHARPIN	81858
1075	SHLD1	149840
1076	SHMT1	6470
1077	SIPA1	6494
1078	SKP1	6500
1079	SLC12A9	56996
1080	SLC25A15	10166
1081	SLC25A26	115286
1082	SLC25A3	5250
1083	SLC25A39	51629
1084	SLC25A6	293
1085	SLC2A10	81031
1086	SLC30A1	7779
1087	SLC31A1	1317
1088	SLC35C2	51006
1089	SLC35D1	23169
1090	SLC38A4	55089
1091	SLC39A14	23516
1092	SLC41A2	84102
1093	SLC46A3	283537
1094	SLC50A1	55974
1095	SLC52A2	79581
1096	SLC66A1	54896
1097	SLC6A8	6535
1098	SLC9B2	133308
1099	SLCO1B1	10599
1100	SLCO2B1	11309
1101	SLIRP	81892
1102	SMDT1	91689
1103	SMG9	56006
1104	SMIM14	201895
1105	SMIM20	389203
1106	SMIM26	388789
1107	SMIM27	100129250
1108	SMIM4	440957
1109	SMIM7	79086
1110	SMUG1	23583
1111	SMYD3	64754
1112	SNAPC4	6621
1113	SNAPC5	10302
1114	SNRNP25	79622
1115	SNRNP35	11066
1116	SNRPA	6626
1117	SNRPB	6628
1118	SNRPB2	6629
1119	SNRPD1	6632
1120	SNRPD2	6633
1121	SNRPE	6635
1122	SNRPF	6636
1123	SNRPG	6637
1124	SNTA1	6640
1125	SNX21	90203
1126	SNX8	29886
1127	SORBS2	8470
1128	SORL1	6653
1129	SOWAHB	345079
1130	SPATA24	202051
1131	SPATA33	124045
1132	SPHK1	8877
1133	SPIRE2	84501
1134	SPOUT1	51490
1135	SPRN	503542
1136	SPSB2	84727
1137	SPTY2D1OS	100506540
1138	SRA1	10011
1139	SRD5A2	6716
1140	SREK1IP1	285672
1141	SRM	6723
1142	SRP14	6727
1143	SRP19	6728
1144	SRPRB	58477
1145	SS18L2	51188
1146	SSBP1	6742
1147	SSNA1	8636
1148	SSR2	6746
1149	SSU72	29101
1150	ST20	400410
1151	ST3GAL6	10402
1152	STARD5	80765
1153	STK32C	282974
1154	STOML1	9399
1155	STOML2	30968
1156	STUB1	10273
1157	STX4	6810
1158	STX5	6811
1159	STXBP2	6813
1160	STYXL1	51657
1161	SUCLG2	8801
1162	SUGP1	57794
1163	SUMO1	7341
1164	SUPV3L1	6832
1165	SURF2	6835
1166	SURF6	6838
1167	SVBP	374969
1168	SWI5	375757
1169	SYF2	25949
1170	SYS1	90196
1171	TADA3	10474
1172	TAF10	6881
1173	TAPT1	202018
1174	TARBP2	6895
1175	TAT	6898
1176	TBC1D13	54662
1177	TBCB	1155
1178	TBL3	10607
1179	TBRG4	9238
1180	TCIRG1	10312
1182	TDO2	6999
1183	TECPR1	25851
1184	TECR	9524
1185	TEX264	51368
1186	TFPT	29844
1187	THADA	63892
1188	THAP3	90326
1189	THAP4	51078
1190	THAP7	80764
1191	THAP8	199745
1192	THEM6	51337
1193	THOC6	79228
1194	THOC7	80145
1195	THRSP	7069
1196	TIGD5	84948
1197	TIMM10	26519
1198	TIMM17B	10245
1199	TIMM23	100287932
1200	TIMM50	92609
1201	TIMM8B	26521
1202	TIMM9	26520
1203	TMA7	51372
1204	TMBIM6	7009
1205	TMED9	54732
1206	TMEM11	8834
1207	TMEM115	11070
1208	TMEM126A	84233
1209	TMEM141	85014
1210	TMEM147	10430
1211	TMEM160	54958
1212	TMEM161A	54929
1213	TMEM179B	374395
1215	TMEM192	201931
1216	TMEM203	94107
1217	TMEM208	29100
1218	TMEM219	124446
1219	TMEM220	388335
1220	TMEM222	84065
1221	TMEM223	79064
1222	TMEM234	56063
1223	TMEM250	90120
1224	TMEM258	746
1225	TMEM74B	55321
1226	TMEM81	388730
1227	TMEM9	252839
1228	TMEM91	641649
1229	TMSB10	9168
1230	TMUB1	83590
1231	TNFRSF4	7293
1232	TNIP2	79155
1233	TOMM40	10452
1234	TOMM5	401505
1235	TOMM7	54543
1236	TOP1MT	116447
1237	TOR2A	27433
1238	TP53I3	9540
1239	TP53RK	112858
1240	TPD52L2	7165
1241	TPI1	7167
1242	TPRA1	131601
1243	TPRN	286262
1244	TRADD	8717
1245	TRAF4	9618
1246	TRAPPC2B	10597
1247	TRAPPC2L	51693
1248	TRAPPC3	27095
1249	TRAPPC4	51399
1250	TRAPPC6A	79090
1251	TRAPPC9	83696
1252	TRIM11	81559
1253	TRIM28	10155
1254	TRIR	79002
1255	TRMT112	51504
1256	TRMT61A	115708
1257	TRNP1	388610
1258	TRPT1	83707
1259	TSEN34	79042
1260	TSNARE1	203062
1261	TSR3	115939
1262	TSSC4	10078
1264	TTC1	7265
1265	TTPA	7274
1266	TUBB4B	10383
1267	TUBE1	51175
1268	TUFM	7284
1269	TUSC2	11334
1270	TUT1	64852
1271	TWF2	11344
1272	TXN	7295
1273	TXNL4A	10907
1274	U2AF1L4	199746
1275	UBA52	7311
1276	UBAC1	10422
1277	UBAC2	337867
1278	UBALD2	283991
1279	UBE2F	140739
1280	UBE2M	9040
1281	UBE2S	27338
1282	UBL5	59286
1283	UBL7	84993
1284	UBTD1	80019
1285	UBXN1	51035
1286	UCK1	83549
1287	UFC1	51506
1288	UFSP1	402682
1289	UGT1A1	54658
1290	UPP1	7378
1291	UQCC3	790955
1292	UQCR10	29796
1293	UQCR11	10975
1294	UQCRB	7381
1295	URM1	81605
1296	UROD	7389
1297	USE1	55850
1298	USF1	7391
1299	USF2	7392
1300	USP20	10868
1301	UXT	8409
1302	VIPR1	7433
1303	VOPP1	81552
1304	VPS16	64601
1305	VPS18	57617
1306	VPS28	51160
1307	VPS4A	27183
1308	VPS72	6944
1309	VWA8	23078
1310	WASHC1	100287171
1311	WDR4	10785
1312	WDR45	11152
1313	WDR5	11091
1314	WDR74	54663
1315	WDR83OS	51398
1317	WIPI2	26100
1318	XDH	7498
1319	XPA	7507
1320	YBEY	54059
1321	YDJC	150223
1322	YIF1A	10897
1323	YIF1B	90522
1324	YKT6	10652
1325	YPEL3	83719
1326	YWHAZ	7534
1327	ZACN	353174
1328	ZBTB21	49854
1329	ZBTB8OS	339487
1330	ZC3H3	23144
1331	ZC3HC1	51530
1332	ZDHHC12	84885
1333	ZFAND2B	130617
1334	ZFP41	286128
1335	ZFYVE19	84936
1336	ZGLP1	100125288
1337	ZHX1-C8orf76	100533106
1338	ZMYND19	116225
1339	ZNF16	7564
1340	ZNF20	7568
1341	ZNF205	7755
1342	ZNF250	58500
1343	ZNF32	7580
1344	ZNF358	140467
1345	ZNF394	84124
1346	ZNF408	79797
1347	ZNF428	126299
1348	ZNF444	55311
1349	ZNF511	118472
1350	ZNF524	147807
1351	ZNF576	79177
1352	ZNF579	163033
1353	ZNF580	51157
1354	ZNF581	51545
1355	ZNF593	51042
1356	ZNF622	90441
1357	ZNF672	79894
1358	ZNF7	7553
1359	ZNF706	51123
1360	ZNF707	286075
1361	ZNF771	51333
1362	ZNF784	147808
1363	ZNF787	126208
1364	ZNHIT1	10467
1365	ZNHIT2	741
1367	ZNRD2	10534
1368	ZP3	7784
