# Supplementary material for: Pan-cancer analysis of ARFs family and ARF5 promoted the progression of hepatocellular carcinoma
Source: Heliyon. 2024 Apr 6;10(7):e29099. doi: 10.1016/j.heliyon.2024.e29099 (PMC11015141; doi:10.1016/j.heliyon.2024.e29099)
Supplement: Multimedia component 8 [file mmc8.xlsx]

## Sheet: GO
Table S4. GO pathway enrichment analysis
	ONTOLOGY	ID	Description	GeneRatio	BgRatio	pvalue	p.adjust	qvalue	geneID	Count
GO:0002181	BP	GO:0002181	cytoplasmic translation	91/1230	148/18723	1.3505e-69	6.36623e-66	5.99762e-66	CPEB3/DPH5/DPH7/EIF2S2/EIF3B/EIF3F/EIF3H/EIF3I/EIF3K/EIF3M/RPL10/RPL10A/RPL11/RPL12/RPL13/RPL13A/RPL14/RPL15/RPL17/RPL18/RPL18A/RPL19/RPL21/RPL22/RPL22L1/RPL23/RPL23A/RPL24/RPL26/RPL26L1/RPL27/RPL27A/RPL28/RPL29/RPL3/RPL30/RPL31/RPL32/RPL34/RPL35/RPL35A/RPL36/RPL36A/RPL37/RPL37A/RPL38/RPL39/RPL4/RPL41/RPL5/RPL6/RPL7/RPL7A/RPL8/RPL9/RPLP0/RPLP1/RPLP2/RPS10/RPS11/RPS12/RPS13/RPS14/RPS15/RPS15A/RPS1…	91
GO:0022613	BP	GO:0022613	ribonucleoprotein complex biogenesis	125/1230	463/18723	2.75526e-44	6.49415e-41	6.11813e-41	BOP1/BUD23/CD2BP2/DDX49/DDX51/DDX56/EIF2S2/EIF3B/EIF3F/EIF3H/EIF3I/EIF3K/EIF3M/EIF6/EMG1/ERCC2/ERI3/EXOSC1/EXOSC4/EXOSC5/EXOSC7/FBL/FRG1/GAR1/GEMIN6/GEMIN7/IMP3/IMP4/ISY1/LSM4/MALSU1/METTL5/MPV17L2/MRPL20/MRPL22/MRPL36/MRPS11/MRPS2/MRTO4/MTG2/NHP2/NIFK/NLE1/NOC4L/NOP10/NOP16/NOP53/NOP56/NPM1/NPM3/NSUN5/PA2G4/PIH1D1/PIN4/POP4/POP5/POP7/PRMT7/PRPF31/PRPF6/PUF60/RBIS/REXO4/RPL10/RPL10A/RPL11/RPL13A/…	125
GO:0042254	BP	GO:0042254	ribosome biogenesis	99/1230	299/18723	1.04293e-43	1.63878e-40	1.5439e-40	BOP1/BUD23/DDX49/DDX51/DDX56/EIF6/EMG1/ERCC2/ERI3/EXOSC1/EXOSC4/EXOSC5/EXOSC7/FBL/FRG1/GAR1/IMP3/IMP4/MALSU1/METTL5/MPV17L2/MRPL20/MRPL22/MRPL36/MRPS11/MRPS2/MRTO4/MTG2/NHP2/NIFK/NLE1/NOC4L/NOP10/NOP16/NOP53/NOP56/NPM1/NPM3/NSUN5/PA2G4/PIH1D1/PIN4/POP4/POP5/POP7/RBIS/REXO4/RPL10/RPL10A/RPL11/RPL14/RPL23A/RPL24/RPL26/RPL26L1/RPL27/RPL3/RPL35/RPL35A/RPL38/RPL5/RPL6/RPL7/RPL7A/RPLP0/RPP30/RPS14/RPS1…	99
GO:0034470	BP	GO:0034470	ncRNA processing	101/1230	395/18723	1.20631e-33	1.42164e-30	1.33933e-30	BOP1/BUD23/CDK5RAP1/CTU1/CTU2/DDX49/DDX51/DDX56/DUS2/EIF6/ELP6/EMG1/ERCC2/ERI3/EXOSC1/EXOSC4/EXOSC5/EXOSC7/FBL/FRG1/GAR1/IMP3/IMP4/INTS1/INTS8/KARS1/METTL1/METTL5/MRPS11/MRTO4/NHP2/NIFK/NOC4L/NOP10/NOP53/NOP56/NPM3/NSUN5/PA2G4/PIH1D1/PIN4/POLR3K/POP4/POP5/POP7/PTCD1/PUS1/PUSL1/REXO4/RPL10A/RPL11/RPL14/RPL26/RPL27/RPL35/RPL35A/RPL5/RPL7/RPL7A/RPP25L/RPP30/RPS14/RPS15/RPS16/RPS17/RPS19/RPS21/RPS24/…	101
GO:0006364	BP	GO:0006364	rRNA processing	75/1230	225/18723	1.60743e-33	1.51549e-30	1.42774e-30	BOP1/BUD23/DDX49/DDX51/DDX56/EIF6/EMG1/ERCC2/ERI3/EXOSC1/EXOSC4/EXOSC5/EXOSC7/FBL/FRG1/GAR1/IMP3/IMP4/METTL5/MRPS11/MRTO4/NHP2/NIFK/NOC4L/NOP10/NOP53/NOP56/NPM3/NSUN5/PA2G4/PIH1D1/PIN4/POP4/POP5/POP7/REXO4/RPL10A/RPL11/RPL14/RPL26/RPL27/RPL35/RPL35A/RPL5/RPL7/RPL7A/RPP30/RPS14/RPS15/RPS16/RPS17/RPS19/RPS21/RPS24/RPS25/RPS27/RPS28/RPS6/RPS7/RPS8/RPUSD1/RPUSD2/RPUSD3/RRP1/RRP12/RRP7A/RRP8/RRP9/RSL1…	75
GO:0016072	BP	GO:0016072	rRNA metabolic process	76/1230	236/18723	8.45477e-33	6.64263e-30	6.25801e-30	BOP1/BUD23/DDX49/DDX51/DDX56/EIF6/EMG1/ERCC2/ERI3/EXOSC1/EXOSC4/EXOSC5/EXOSC7/FBL/FRG1/GAR1/IMP3/IMP4/METTL5/MRPS11/MRTO4/NHP2/NIFK/NOC4L/NOP10/NOP53/NOP56/NPM3/NSUN5/PA2G4/PIH1D1/PIN4/POP4/POP5/POP7/REXO4/RPL10A/RPL11/RPL14/RPL26/RPL27/RPL35/RPL35A/RPL5/RPL7/RPL7A/RPP30/RPS14/RPS15/RPS16/RPS17/RPS19/RPS21/RPS24/RPS25/RPS27/RPS28/RPS6/RPS7/RPS8/RPUSD1/RPUSD2/RPUSD3/RRP1/RRP12/RRP7A/RRP8/RRP9/RSL1…	76
GO:0034660	BP	GO:0034660	ncRNA metabolic process	111/1230	485/18723	3.37544e-32	2.27312e-29	2.1415e-29	BOP1/BUD23/CARS2/CDK5RAP1/CTU1/CTU2/DDX49/DDX51/DDX56/DUS2/EIF6/ELP6/EMG1/ERCC2/ERI3/EXOSC1/EXOSC4/EXOSC5/EXOSC7/FBL/FRG1/GAR1/GARS1/HARS1/HRAS/IMP3/IMP4/INTS1/INTS8/KARS1/MEPCE/METTL1/METTL5/MRPS11/MRTO4/NHP2/NIFK/NOC4L/NOP10/NOP53/NOP56/NPM3/NSUN5/PA2G4/PIH1D1/PIN4/POLR3K/POP4/POP5/POP7/PTCD1/PUS1/PUSL1/QARS1/RARS1/REXO4/RPL10A/RPL11/RPL14/RPL26/RPL27/RPL35/RPL35A/RPL5/RPL7/RPL7A/RPP25L/RPP30/R…	111
GO:0006119	BP	GO:0006119	oxidative phosphorylation	54/1230	141/18723	6.96555e-28	4.10445e-25	3.8668e-25	ANTKMT/ATP5F1C/ATP5F1D/ATP5F1E/ATP5ME/ATP5MF/ATP5MG/ATP5PO/BID/CHCHD2/COA6/COX4I1/COX5A/COX5B/COX6A1/COX6B1/COX6C/COX7A2/COX7B/COX7C/COX8A/CYC1/DGUOK/NDUFA1/NDUFA12/NDUFA2/NDUFA3/NDUFA4/NDUFA6/NDUFA7/NDUFA8/NDUFA9/NDUFB1/NDUFB10/NDUFB2/NDUFB3/NDUFB4/NDUFB7/NDUFB8/NDUFB9/NDUFC2/NDUFS3/NDUFS5/NDUFS6/NDUFS7/NDUFS8/NDUFV3/PARK7/SDHAF2/STOML2/UQCC3/UQCR10/UQCR11/UQCRB	54
GO:0009060	BP	GO:0009060	aerobic respiration	61/1230	189/18723	1.3374e-26	7.00499e-24	6.59939e-24	ANTKMT/ARL2/ATP5F1C/ATP5F1D/ATP5F1E/ATP5ME/ATP5MF/ATP5MG/ATP5PO/BID/BLOC1S1/CHCHD2/COA6/COX4I1/COX5A/COX5B/COX6A1/COX6B1/COX6C/COX7A2/COX7B/COX7C/COX8A/CYC1/DGUOK/IDH3B/MTFR1/NDUFA1/NDUFA12/NDUFA2/NDUFA3/NDUFA4/NDUFA6/NDUFA7/NDUFA8/NDUFA9/NDUFB1/NDUFB10/NDUFB2/NDUFB3/NDUFB4/NDUFB7/NDUFB8/NDUFB9/NDUFC2/NDUFS3/NDUFS5/NDUFS6/NDUFS7/NDUFS8/NDUFV3/NOP53/OXA1L/PARK7/SDHAF2/STOML2/SUCLG2/UQCC3/UQCR10/UQ…	61
GO:0045333	BP	GO:0045333	cellular respiration	67/1230	230/18723	3.59153e-26	1.69304e-23	1.59502e-23	AIFM2/ANTKMT/ARL2/ATP5F1C/ATP5F1D/ATP5F1E/ATP5ME/ATP5MF/ATP5MG/ATP5PO/BID/BLOC1S1/CHCHD2/COA6/COX4I1/COX5A/COX5B/COX6A1/COX6B1/COX6C/COX7A2/COX7B/COX7C/COX8A/CYC1/DGUOK/ETFDH/ETFRF1/GPD1/IDH3B/MTFR1/MTLN/NDUFA1/NDUFA12/NDUFA2/NDUFA3/NDUFA4/NDUFA6/NDUFA7/NDUFA8/NDUFA9/NDUFB1/NDUFB10/NDUFB2/NDUFB3/NDUFB4/NDUFB7/NDUFB8/NDUFB9/NDUFC2/NDUFS3/NDUFS5/NDUFS6/NDUFS7/NDUFS8/NDUFV3/NOP53/OXA1L/PARK7/PRELID1…	67
GO:0022904	BP	GO:0022904	respiratory electron transport chain	47/1230	114/18723	4.253e-26	1.8226e-23	1.71707e-23	AIFM2/BID/CHCHD2/COA6/COX4I1/COX5A/COX5B/COX6A1/COX6C/COX7A2/COX7C/COX8A/CYC1/DGUOK/ETFDH/ETFRF1/GPD1/NDUFA1/NDUFA12/NDUFA2/NDUFA3/NDUFA4/NDUFA6/NDUFA7/NDUFA8/NDUFA9/NDUFB1/NDUFB10/NDUFB2/NDUFB3/NDUFB4/NDUFB7/NDUFB8/NDUFB9/NDUFC2/NDUFS3/NDUFS5/NDUFS6/NDUFS7/NDUFS8/NDUFV3/PARK7/SDHAF2/UQCC3/UQCR10/UQCR11/UQCRB	47
GO:0042773	BP	GO:0042773	ATP synthesis coupled electron transport	43/1230	95/18723	5.37027e-26	1.94734e-23	1.83459e-23	BID/CHCHD2/COA6/COX4I1/COX5A/COX5B/COX6A1/COX6C/COX7A2/COX7C/COX8A/CYC1/DGUOK/NDUFA1/NDUFA12/NDUFA2/NDUFA3/NDUFA4/NDUFA6/NDUFA7/NDUFA8/NDUFA9/NDUFB1/NDUFB10/NDUFB2/NDUFB3/NDUFB4/NDUFB7/NDUFB8/NDUFB9/NDUFC2/NDUFS3/NDUFS5/NDUFS6/NDUFS7/NDUFS8/NDUFV3/PARK7/SDHAF2/UQCC3/UQCR10/UQCR11/UQCRB	43
GO:0042775	BP	GO:0042775	mitochondrial ATP synthesis coupled electron transport	43/1230	95/18723	5.37027e-26	1.94734e-23	1.83459e-23	BID/CHCHD2/COA6/COX4I1/COX5A/COX5B/COX6A1/COX6C/COX7A2/COX7C/COX8A/CYC1/DGUOK/NDUFA1/NDUFA12/NDUFA2/NDUFA3/NDUFA4/NDUFA6/NDUFA7/NDUFA8/NDUFA9/NDUFB1/NDUFB10/NDUFB2/NDUFB3/NDUFB4/NDUFB7/NDUFB8/NDUFB9/NDUFC2/NDUFS3/NDUFS5/NDUFS6/NDUFS7/NDUFS8/NDUFV3/PARK7/SDHAF2/UQCC3/UQCR10/UQCR11/UQCRB	43
GO:0033108	BP	GO:0033108	mitochondrial respiratory chain complex assembly	41/1230	93/18723	2.67996e-24	9.02379e-22	8.5013e-22	C12orf73/CHCHD4/COA4/COA8/COX14/COX17/NDUFA1/NDUFA11/NDUFA12/NDUFA13/NDUFA2/NDUFA3/NDUFA6/NDUFA8/NDUFA9/NDUFAF2/NDUFAF3/NDUFAF5/NDUFAF8/NDUFB1/NDUFB10/NDUFB11/NDUFB2/NDUFB3/NDUFB4/NDUFB7/NDUFB8/NDUFB9/NDUFC2/NDUFS3/NDUFS5/NDUFS7/NDUFS8/OXA1L/PET100/PET117/SDHAF1/SDHAF2/SMIM20/TMEM126A/UQCC3	41
GO:0046034	BP	GO:0046034	ATP metabolic process	70/1230	277/18723	2.80527e-23	8.81602e-21	8.30556e-21	ALDOA/ANTKMT/ARL2/ATP5F1C/ATP5F1D/ATP5F1E/ATP5MC1/ATP5MC2/ATP5ME/ATP5MF/ATP5MG/ATP5PO/BAD/BID/CHCHD2/CLPX/COA6/COX4I1/COX5A/COX5B/COX6A1/COX6B1/COX6C/COX7A2/COX7B/COX7C/COX8A/CYC1/DGUOK/EIF6/ENTPD5/FIS1/GAPDH/GPD1/GPI/GUK1/JMJD8/NDUFA1/NDUFA12/NDUFA2/NDUFA3/NDUFA4/NDUFA6/NDUFA7/NDUFA8/NDUFA9/NDUFB1/NDUFB10/NDUFB2/NDUFB3/NDUFB4/NDUFB7/NDUFB8/NDUFB9/NDUFC2/NDUFS3/NDUFS5/NDUFS6/NDUFS7/NDUFS8/NDUFV3/…	70
GO:0019646	BP	GO:0019646	aerobic electron transport chain	38/1230	87/18723	1.93639e-22	5.70508e-20	5.37475e-20	COX4I1/COX5A/COX5B/COX6A1/COX6C/COX7A2/COX7C/COX8A/CYC1/NDUFA1/NDUFA2/NDUFA3/NDUFA4/NDUFA6/NDUFA7/NDUFA8/NDUFA9/NDUFB1/NDUFB10/NDUFB2/NDUFB3/NDUFB4/NDUFB7/NDUFB8/NDUFB9/NDUFC2/NDUFS3/NDUFS5/NDUFS6/NDUFS7/NDUFS8/NDUFV3/PARK7/SDHAF2/UQCC3/UQCR10/UQCR11/UQCRB	38
GO:0015980	BP	GO:0015980	energy derivation by oxidation of organic compounds	74/1230	318/18723	3.27049e-22	9.06888e-20	8.54378e-20	ACADM/AGL/AIFM2/ANTKMT/ARL2/ATP5F1C/ATP5F1D/ATP5F1E/ATP5ME/ATP5MF/ATP5MG/ATP5PO/BID/BLOC1S1/CHCHD2/COA6/COX4I1/COX5A/COX5B/COX6A1/COX6B1/COX6C/COX7A2/COX7B/COX7C/COX8A/CYC1/DGUOK/ETFDH/ETFRF1/GBE1/GPD1/IDH3B/MTFR1/MTLN/NDUFA1/NDUFA12/NDUFA2/NDUFA3/NDUFA4/NDUFA6/NDUFA7/NDUFA8/NDUFA9/NDUFB1/NDUFB10/NDUFB2/NDUFB3/NDUFB4/NDUFB7/NDUFB8/NDUFB9/NDUFC2/NDUFS3/NDUFS5/NDUFS6/NDUFS7/NDUFS8/NDUFV3/NOP53/OXA1…	74
GO:0022900	BP	GO:0022900	electron transport chain	53/1230	175/18723	7.99698e-22	2.09432e-19	1.97306e-19	AIFM2/BID/CHCHD2/CIAPIN1/COA6/COX4I1/COX5A/COX5B/COX6A1/COX6B1/COX6C/COX7A2/COX7B/COX7C/COX8A/CYC1/DGUOK/ETFDH/ETFRF1/FDX2/GPD1/IDH3B/NDUFA1/NDUFA12/NDUFA13/NDUFA2/NDUFA3/NDUFA4/NDUFA6/NDUFA7/NDUFA8/NDUFA9/NDUFB1/NDUFB10/NDUFB2/NDUFB3/NDUFB4/NDUFB7/NDUFB8/NDUFB9/NDUFC2/NDUFS3/NDUFS5/NDUFS6/NDUFS7/NDUFS8/NDUFV3/PARK7/SDHAF2/UQCC3/UQCR10/UQCR11/UQCRB	53
GO:0042273	BP	GO:0042273	ribosomal large subunit biogenesis	33/1230	72/18723	1.79697e-20	4.45839e-18	4.20024e-18	BOP1/EIF6/MALSU1/MRPL20/MRTO4/NHP2/NIFK/NLE1/NOP16/NOP53/NPM1/RPL10/RPL10A/RPL11/RPL14/RPL23A/RPL24/RPL26/RPL26L1/RPL3/RPL35/RPL35A/RPL38/RPL5/RPL6/RPL7/RPL7A/RPLP0/RSL1D1/RSL24D1/SURF6/WDR74/ZNF622	33
GO:0010257	BP	GO:0010257	NADH dehydrogenase complex assembly	29/1230	57/18723	9.3536e-20	2.09966e-17	1.97809e-17	NDUFA1/NDUFA11/NDUFA12/NDUFA13/NDUFA2/NDUFA3/NDUFA6/NDUFA8/NDUFA9/NDUFAF2/NDUFAF3/NDUFAF5/NDUFAF8/NDUFB1/NDUFB10/NDUFB11/NDUFB2/NDUFB3/NDUFB4/NDUFB7/NDUFB8/NDUFB9/NDUFC2/NDUFS3/NDUFS5/NDUFS7/NDUFS8/OXA1L/TMEM126A	29
GO:0032981	BP	GO:0032981	mitochondrial respiratory chain complex I assembly	29/1230	57/18723	9.3536e-20	2.09966e-17	1.97809e-17	NDUFA1/NDUFA11/NDUFA12/NDUFA13/NDUFA2/NDUFA3/NDUFA6/NDUFA8/NDUFA9/NDUFAF2/NDUFAF3/NDUFAF5/NDUFAF8/NDUFB1/NDUFB10/NDUFB11/NDUFB2/NDUFB3/NDUFB4/NDUFB7/NDUFB8/NDUFB9/NDUFC2/NDUFS3/NDUFS5/NDUFS7/NDUFS8/OXA1L/TMEM126A	29
GO:0006091	BP	GO:0006091	generation of precursor metabolites and energy	88/1230	490/18723	3.0908e-18	6.62275e-16	6.23928e-16	ACADM/AGL/AIFM2/ALDOA/ANTKMT/ARL2/ATP5F1C/ATP5F1D/ATP5F1E/ATP5ME/ATP5MF/ATP5MG/ATP5PO/AVPR1A/BID/BLOC1S1/CHCHD2/CIAPIN1/COA6/COA8/COX17/COX4I1/COX5A/COX5B/COX6A1/COX6B1/COX6C/COX7A2/COX7B/COX7C/COX8A/CYC1/DGUOK/EIF6/ENTPD5/ETFDH/ETFRF1/FDX2/GAPDH/GBE1/GPD1/GPI/IDH3B/JMJD8/MTFR1/MTLN/NDUFA1/NDUFA12/NDUFA13/NDUFA2/NDUFA3/NDUFA4/NDUFA6/NDUFA7/NDUFA8/NDUFA9/NDUFB1/NDUFB10/NDUFB2/NDUFB3/NDUFB4/NDUFB7/…	88
GO:0042255	BP	GO:0042255	ribosome assembly	28/1230	61/18723	1.34827e-17	2.76337e-15	2.60337e-15	BOP1/EIF6/MPV17L2/MRPL20/MRPL22/MRPS11/MRPS2/MRTO4/NLE1/NOP53/NPM1/RPL10/RPL11/RPL23A/RPL24/RPL3/RPL38/RPL5/RPL6/RPLP0/RPS14/RPS15/RPS19/RPS27/RPS28/RPS5/RPSA/RRP7A	28
GO:0022618	BP	GO:0022618	ribonucleoprotein complex assembly	52/1230	220/18723	2.78348e-16	5.46722e-14	5.15066e-14	BOP1/CD2BP2/EIF2S2/EIF3B/EIF3F/EIF3H/EIF3I/EIF3K/EIF3M/EIF6/GEMIN6/GEMIN7/ISY1/LSM4/MRPL20/MRPS11/MRTO4/NLE1/NOP53/PIH1D1/PRMT7/PRPF31/PRPF6/PUF60/RPL10/RPL11/RPL13A/RPL23A/RPL24/RPL3/RPL38/RPL5/RPL6/RPLP0/RPS14/RPS15/RPS19/RPS27/RPS28/RPS5/RPSA/RRP7A/RUVBL2/SART1/SNRPB/SNRPD1/SNRPD2/SNRPE/SNRPF/SNRPG/TARBP2/TXNL4A	52
GO:0071826	BP	GO:0071826	ribonucleoprotein complex subunit organization	52/1230	227/18723	1.12892e-15	2.1287e-13	2.00544e-13	BOP1/CD2BP2/EIF2S2/EIF3B/EIF3F/EIF3H/EIF3I/EIF3K/EIF3M/EIF6/GEMIN6/GEMIN7/ISY1/LSM4/MRPL20/MRPS11/MRTO4/NLE1/NOP53/PIH1D1/PRMT7/PRPF31/PRPF6/PUF60/RPL10/RPL11/RPL13A/RPL23A/RPL24/RPL3/RPL38/RPL5/RPL6/RPLP0/RPS14/RPS15/RPS19/RPS27/RPS28/RPS5/RPSA/RRP7A/RUVBL2/SART1/SNRPB/SNRPD1/SNRPD2/SNRPE/SNRPF/SNRPG/TARBP2/TXNL4A	52
GO:0006120	BP	GO:0006120	mitochondrial electron transport, NADH to ubiquinone	24/1230	51/18723	1.38395e-15	2.50921e-13	2.36392e-13	NDUFA1/NDUFA2/NDUFA3/NDUFA4/NDUFA6/NDUFA7/NDUFA8/NDUFA9/NDUFB1/NDUFB10/NDUFB2/NDUFB3/NDUFB4/NDUFB7/NDUFB8/NDUFB9/NDUFC2/NDUFS3/NDUFS5/NDUFS6/NDUFS7/NDUFS8/NDUFV3/PARK7	24
GO:0032543	BP	GO:0032543	mitochondrial translation	26/1230	76/18723	8.83147e-13	1.54191e-10	1.45263e-10	CDK5RAP1/CHCHD1/GARS1/HARS1/MALSU1/MPV17L2/MRPL23/MRPL43/MRPL47/MRPL51/MRPL52/MRPL57/MRPS11/MRPS12/MRPS15/MRPS16/MRPS17/MRPS2/MRPS21/MRPS34/MTG2/NDUFA7/RCC1L/RPUSD3/SARS2/TUFM	26
GO:0140053	BP	GO:0140053	mitochondrial gene expression	31/1230	108/18723	1.23062e-12	2.07183e-10	1.95187e-10	CDK5RAP1/CHCHD1/FASTK/GARS1/HARS1/MALSU1/MPV17L2/MRPL12/MRPL23/MRPL43/MRPL47/MRPL51/MRPL52/MRPL57/MRPS11/MRPS12/MRPS15/MRPS16/MRPS17/MRPS2/MRPS21/MRPS34/MTG2/NDUFA7/PUS1/RCC1L/RPUSD3/SARS2/SUPV3L1/TBRG4/TUFM	31
GO:0042274	BP	GO:0042274	ribosomal small subunit biogenesis	24/1230	73/18723	1.75604e-11	2.85448e-09	2.6892e-09	EMG1/ERCC2/MRPS11/NPM1/RPL38/RPS14/RPS15/RPS16/RPS17/RPS19/RPS21/RPS24/RPS25/RPS27/RPS28/RPS5/RPS6/RPS7/RPS8/RPSA/RRP7A/SURF6/TBL3/TSR3	24
GO:0000027	BP	GO:0000027	ribosomal large subunit assembly	14/1230	27/18723	2.31629e-10	3.63966e-08	3.42892e-08	BOP1/MRPL20/MRTO4/NLE1/NOP53/RPL10/RPL11/RPL23A/RPL24/RPL3/RPL38/RPL5/RPL6/RPLP0	14
GO:0072594	BP	GO:0072594	establishment of protein localization to organelle	64/1230	422/18723	2.76424e-10	4.20343e-08	3.96004e-08	ACD/AIP/AP4M1/BAX/BID/CCT3/CCT7/CHCHD4/CHMP4A/CHMP4B/DDIT3/DMAP1/EDEM1/FIS1/GET3/HAX1/HIKESHI/IMMP1L/IPO4/LMNA/LONP2/LRWD1/NABP2/NAGPA/NDUFA13/NUTF2/NXT1/OXA1L/PAM16/PARL/PDCD5/PEX16/PIH1D1/PIK3R1/PIK3R2/RANGRF/ROMO1/RPL23/RUVBL2/SCRIB/SEC13/SEC61B/SEC61G/SGF29/SORL1/SPRN/SRP14/SRP19/SRPRB/SUMO1/TIMM10/TIMM17B/TIMM23/TIMM50/TIMM8B/TIMM9/TOMM40/TOMM5/TOMM7/TRIM28/UBL5/VPS28/VPS4A/ZFAND2B	64
GO:1902600	BP	GO:1902600	proton transmembrane transport	34/1230	157/18723	4.98667e-10	7.346e-08	6.92065e-08	ANTKMT/ATP5F1C/ATP5F1D/ATP5F1E/ATP5MC1/ATP5MC2/ATP5ME/ATP5MF/ATP5MG/ATP5PO/ATP6V0B/ATP6V0E1/ATP6V1E1/ATP6V1F/COA8/COX17/COX4I1/COX5A/COX5B/COX6A1/COX6B1/COX7B/COX8A/CYC1/MFSD3/NDUFA4/NDUFS7/PARK7/SLC25A3/SLC2A10/SLC9B2/STOML2/TCIRG1/UQCR10	34
GO:0006399	BP	GO:0006399	tRNA metabolic process	35/1230	179/18723	4.93519e-09	7.04984e-07	6.64165e-07	CARS2/CDK5RAP1/CTU1/CTU2/DUS2/ELP6/EXOSC7/GARS1/HARS1/KARS1/METTL1/POLR3K/POP4/POP5/POP7/PTCD1/PUS1/PUSL1/QARS1/RARS1/RPP25L/RPP30/RTRAF/SARS1/SARS2/SEPSECS/THADA/TP53RK/TRMT112/TRMT61A/TRPT1/TSEN34/URM1/WDR4/ZBTB8OS	35
GO:0008380	BP	GO:0008380	RNA splicing	61/1230	434/18723	1.41519e-08	1.96212e-06	1.84851e-06	ALYREF/ARL6IP4/BUD31/CD2BP2/CWC15/DDX41/FASTK/FRG1/GEMIN6/GEMIN7/ISY1/LSM10/LSM3/LSM4/LSM5/LSM7/LSM8/NPM1/PCBP4/PIK3R1/PPIE/PPIH/PPP2R1A/PQBP1/PRKRIP1/PRMT1/PRMT7/PRPF31/PRPF6/PUF60/RALY/RBM42/RP9/RPS13/RPS26/RTRAF/SART1/SCNM1/SF3B6/SNRNP25/SNRNP35/SNRPA/SNRPB/SNRPB2/SNRPD1/SNRPD2/SNRPE/SNRPF/SNRPG/SREK1IP1/SUGP1/SYF2/THOC6/THOC7/TMBIM6/TRPT1/TSEN34/TXNL4A/U2AF1L4/UBL5/ZBTB8OS	61
GO:0006839	BP	GO:0006839	mitochondrial transport	42/1230	254/18723	2.72911e-08	3.67573e-06	3.4629e-06	ACAA2/AIP/ALKBH7/ANTKMT/ATP5F1C/ATP5F1D/ATP5F1E/ATP5ME/ATP5MF/ATP5MG/ATP5PO/BAD/BAX/BID/CHCHD4/CPT2/FIS1/HAX1/IMMP1L/NDUFA13/OXA1L/PAM16/PARL/PDCD5/ROMO1/SFXN4/SLC25A15/SLC25A3/SLC25A6/SMDT1/STOML2/TIMM10/TIMM17B/TIMM23/TIMM50/TIMM8B/TIMM9/TOMM40/TOMM5/TOMM7/UBL5/ZNF205	42
GO:0006605	BP	GO:0006605	protein targeting	48/1230	314/18723	3.68931e-08	4.83094e-06	4.55122e-06	AIP/AP4M1/BID/CDK5/CHCHD4/CHMP4A/CHMP4B/CIB1/EDEM1/FIS1/GET3/HAX1/HRAS/IMMP1L/ITGB1BP1/LONP2/NACA/NACA2/NAGPA/NDUFA13/PAM16/PARL/PDCD5/PEX16/ROMO1/RPL11/SEC61B/SEC61G/SORL1/SRP14/SRP19/SRPRB/SSR2/TIMM10/TIMM17B/TIMM23/TIMM50/TIMM8B/TIMM9/TOMM40/TOMM5/TOMM7/UBL5/VPS4A/YIF1B/YWHAZ/ZDHHC12/ZFAND2B	48
GO:0008033	BP	GO:0008033	tRNA processing	27/1230	127/18723	4.50221e-08	5.73606e-06	5.40393e-06	CDK5RAP1/CTU1/CTU2/DUS2/ELP6/KARS1/METTL1/POLR3K/POP4/POP5/POP7/PTCD1/PUS1/PUSL1/RPP25L/RPP30/RTRAF/SARS1/THADA/TP53RK/TRMT112/TRMT61A/TRPT1/TSEN34/URM1/WDR4/ZBTB8OS	27
GO:0000028	BP	GO:0000028	ribosomal small subunit assembly	10/1230	19/18723	7.7206e-08	9.5776e-06	9.02305e-06	MRPS11/RPL38/RPS14/RPS15/RPS19/RPS27/RPS28/RPS5/RPSA/RRP7A	10
GO:1904667	BP	GO:1904667	negative regulation of ubiquitin protein ligase activity	8/1230	12/18723	1.32383e-07	1.60014e-05	1.50749e-05	MAD2L2/RPL11/RPL23/RPL37/RPL5/RPS15/RPS20/RPS7	8
GO:1990542	BP	GO:1990542	mitochondrial transmembrane transport	23/1230	102/18723	1.42684e-07	1.68153e-05	1.58416e-05	ANTKMT/ATP5F1C/ATP5F1D/ATP5F1E/ATP5ME/ATP5MF/ATP5MG/ATP5PO/CHCHD4/CPT2/PAM16/ROMO1/SFXN4/SLC25A15/SLC25A3/SLC25A6/SMDT1/STOML2/TIMM17B/TIMM23/TIMM50/TOMM40/TOMM7	23
GO:0009201	BP	GO:0009201	ribonucleoside triphosphate biosynthetic process	19/1230	74/18723	1.97879e-07	2.27513e-05	2.1434e-05	ALDOA/ANTKMT/ATP5F1C/ATP5F1D/ATP5F1E/ATP5MC1/ATP5MC2/ATP5ME/ATP5MF/ATP5MG/ATP5PO/DGUOK/IMPDH2/NME1/NME3/NUDT2/STOML2/UCK1/UQCC3	19
GO:0009259	BP	GO:0009259	ribonucleotide metabolic process	53/1230	385/18723	2.46985e-07	2.7503e-05	2.59105e-05	AADAT/AASS/ACACB/ACOT8/ACSL1/ACSM3/ALDOA/ANTKMT/APRT/ARL2/ATIC/ATP5F1C/ATP5F1D/ATP5F1E/ATP5MC1/ATP5MC2/ATP5ME/ATP5MF/ATP5MG/ATP5PO/BAD/DGAT1/DGUOK/EIF6/ENTPD5/GAPDH/GPD1/GPI/GUK1/IMPDH2/ITPA/JMJD8/MCCC2/MVD/NME1/NME3/NT5C/NUDT2/PANK1/PAPSS2/PDE9A/PDK4/PMVK/PPCDC/STOML2/SUCLG2/TDO2/TECR/TPI1/UCK1/UPP1/UQCC3/XDH	53
GO:0009206	BP	GO:0009206	purine ribonucleoside triphosphate biosynthetic process	18/1230	68/18723	2.50876e-07	2.7503e-05	2.59105e-05	ALDOA/ANTKMT/ATP5F1C/ATP5F1D/ATP5F1E/ATP5MC1/ATP5MC2/ATP5ME/ATP5MF/ATP5MG/ATP5PO/DGUOK/IMPDH2/NME1/NME3/NUDT2/STOML2/UQCC3	18
GO:0019693	BP	GO:0019693	ribose phosphate metabolic process	54/1230	396/18723	2.59671e-07	2.78202e-05	2.62094e-05	AADAT/AASS/ACACB/ACOT8/ACSL1/ACSM3/ALDOA/ANTKMT/APRT/ARL2/ATIC/ATP5F1C/ATP5F1D/ATP5F1E/ATP5MC1/ATP5MC2/ATP5ME/ATP5MF/ATP5MG/ATP5PO/BAD/DGAT1/DGUOK/EIF6/ENTPD5/GAPDH/GPD1/GPI/GUK1/IMPDH2/ITPA/JMJD8/MCCC2/MVD/NME1/NME3/NT5C/NUDT14/NUDT2/PANK1/PAPSS2/PDE9A/PDK4/PMVK/PPCDC/STOML2/SUCLG2/TDO2/TECR/TPI1/UCK1/UPP1/UQCC3/XDH	54
GO:0015985	BP	GO:0015985	energy coupled proton transport, down electrochemical gradient	11/1230	26/18723	2.90179e-07	2.9737e-05	2.80152e-05	ANTKMT/ATP5F1C/ATP5F1D/ATP5F1E/ATP5MC1/ATP5MC2/ATP5ME/ATP5MF/ATP5MG/ATP5PO/STOML2	11
GO:0015986	BP	GO:0015986	ATP synthesis coupled proton transport	11/1230	26/18723	2.90179e-07	2.9737e-05	2.80152e-05	ANTKMT/ATP5F1C/ATP5F1D/ATP5F1E/ATP5MC1/ATP5MC2/ATP5ME/ATP5MF/ATP5MG/ATP5PO/STOML2	11
GO:0009145	BP	GO:0009145	purine nucleoside triphosphate biosynthetic process	18/1230	69/18723	3.18754e-07	3.15433e-05	2.97169e-05	ALDOA/ANTKMT/ATP5F1C/ATP5F1D/ATP5F1E/ATP5MC1/ATP5MC2/ATP5ME/ATP5MF/ATP5MG/ATP5PO/DGUOK/IMPDH2/NME1/NME3/NUDT2/STOML2/UQCC3	18
GO:0000154	BP	GO:0000154	rRNA modification	13/1230	37/18723	3.21188e-07	3.15433e-05	2.97169e-05	BUD23/EMG1/FBL/GAR1/METTL5/NHP2/NOP10/NSUN5/RPUSD1/RPUSD2/RPUSD3/TRMT112/TSR3	13
GO:0009150	BP	GO:0009150	purine ribonucleotide metabolic process	51/1230	368/18723	3.37103e-07	3.24307e-05	3.05529e-05	AADAT/AASS/ACACB/ACOT8/ACSL1/ACSM3/ALDOA/ANTKMT/APRT/ARL2/ATIC/ATP5F1C/ATP5F1D/ATP5F1E/ATP5MC1/ATP5MC2/ATP5ME/ATP5MF/ATP5MG/ATP5PO/BAD/DGAT1/DGUOK/EIF6/ENTPD5/GAPDH/GPD1/GPI/GUK1/IMPDH2/ITPA/JMJD8/MCCC2/MVD/NME1/NME3/NT5C/NUDT2/PANK1/PAPSS2/PDE9A/PDK4/PMVK/PPCDC/STOML2/SUCLG2/TDO2/TECR/TPI1/UQCC3/XDH	51
GO:0006753	BP	GO:0006753	nucleoside phosphate metabolic process	63/1230	497/18723	3.82601e-07	3.60716e-05	3.3983e-05	AADAT/AASS/ACACB/ACOT8/ACSL1/ACSM3/AK6/ALDOA/ANTKMT/APRT/ARL2/ATIC/ATP5F1C/ATP5F1D/ATP5F1E/ATP5MC1/ATP5MC2/ATP5ME/ATP5MF/ATP5MG/ATP5PO/BAD/DCTPP1/DGAT1/DGUOK/DTYMK/EIF6/ENTPD5/FLAD1/GAPDH/GARS1/GPD1/GPI/GUK1/IMPDH2/ITPA/JMJD8/KARS1/MCCC2/MVD/NAXE/NME1/NME3/NT5C/NUDT14/NUDT2/PANK1/PAPSS2/PARK7/PDE9A/PDK4/PMVK/PPCDC/SMUG1/STOML2/SUCLG2/TDO2/TECR/TPI1/UCK1/UPP1/UQCC3/XDH	63
GO:0006457	BP	GO:0006457	protein folding	35/1230	212/18723	4.01534e-07	3.71144e-05	3.49654e-05	AHSA1/AIP/ARL2/CALR/CCT3/CCT7/CHCHD4/CLPX/DNAJB2/DNAJC25/ENTPD5/ERP29/FKBP1A/FKBP2/FKBP4/FKBP8/HSPB1/HSPBP1/HSPE1/NUDC/PDCD5/PDIA3/PDRG1/PFDN2/PFDN4/PFDN5/PPIA/PPIB/PPIE/PPIH/RUVBL2/SDF2L1/TOR2A/TTC1/WDR83OS	35
GO:0009142	BP	GO:0009142	nucleoside triphosphate biosynthetic process	20/1230	85/18723	4.4331e-07	4.01877e-05	3.78608e-05	ALDOA/ANTKMT/ATP5F1C/ATP5F1D/ATP5F1E/ATP5MC1/ATP5MC2/ATP5ME/ATP5MF/ATP5MG/ATP5PO/DGUOK/DTYMK/IMPDH2/NME1/NME3/NUDT2/STOML2/UCK1/UQCC3	20
GO:0009117	BP	GO:0009117	nucleotide metabolic process	62/1230	489/18723	4.69454e-07	4.17548e-05	3.93372e-05	AADAT/AASS/ACACB/ACOT8/ACSL1/ACSM3/AK6/ALDOA/ANTKMT/APRT/ARL2/ATIC/ATP5F1C/ATP5F1D/ATP5F1E/ATP5MC1/ATP5MC2/ATP5ME/ATP5MF/ATP5MG/ATP5PO/BAD/DCTPP1/DGAT1/DGUOK/DTYMK/EIF6/ENTPD5/FLAD1/GAPDH/GARS1/GPD1/GPI/GUK1/IMPDH2/ITPA/JMJD8/KARS1/MCCC2/MVD/NAXE/NME1/NME3/NT5C/NUDT2/PANK1/PAPSS2/PARK7/PDE9A/PDK4/PMVK/PPCDC/SMUG1/STOML2/SUCLG2/TDO2/TECR/TPI1/UCK1/UPP1/UQCC3/XDH	62
GO:0031118	BP	GO:0031118	rRNA pseudouridine synthesis	7/1230	10/18723	5.22771e-07	4.5636e-05	4.29936e-05	GAR1/NHP2/NOP10/RPUSD1/RPUSD2/RPUSD3/TSR3	7
GO:0001522	BP	GO:0001522	pseudouridine synthesis	9/1230	18/18723	6.26216e-07	5.36724e-05	5.05647e-05	GAR1/NHP2/NOP10/PUS1/PUSL1/RPUSD1/RPUSD2/RPUSD3/TSR3	9
GO:1904666	BP	GO:1904666	regulation of ubiquitin protein ligase activity	10/1230	23/18723	7.49843e-07	6.31207e-05	5.94659e-05	MAD2L2/RPL11/RPL23/RPL37/RPL5/RPS15/RPS20/RPS7/SKP1/UBE2S	10
GO:0009144	BP	GO:0009144	purine nucleoside triphosphate metabolic process	20/1230	88/18723	8.03457e-07	6.60975e-05	6.22703e-05	ALDOA/ANTKMT/ATP5F1C/ATP5F1D/ATP5F1E/ATP5MC1/ATP5MC2/ATP5ME/ATP5MF/ATP5MG/ATP5PO/DGUOK/GUK1/IMPDH2/ITPA/NME1/NME3/NUDT2/STOML2/UQCC3	20
GO:0072655	BP	GO:0072655	establishment of protein localization to mitochondrion	24/1230	120/18723	8.13249e-07	6.60975e-05	6.22703e-05	AIP/BAX/BID/CHCHD4/DDIT3/FIS1/HAX1/IMMP1L/NDUFA13/OXA1L/PAM16/PARL/PDCD5/ROMO1/TIMM10/TIMM17B/TIMM23/TIMM50/TIMM8B/TIMM9/TOMM40/TOMM5/TOMM7/UBL5	24
GO:0009141	BP	GO:0009141	nucleoside triphosphate metabolic process	23/1230	112/18723	8.42888e-07	6.73453e-05	6.34459e-05	ALDOA/ANTKMT/ATP5F1C/ATP5F1D/ATP5F1E/ATP5MC1/ATP5MC2/ATP5ME/ATP5MF/ATP5MG/ATP5PO/DCTPP1/DGUOK/DTYMK/GUK1/IMPDH2/ITPA/NME1/NME3/NUDT2/STOML2/UCK1/UQCC3	23
GO:0031396	BP	GO:0031396	regulation of protein ubiquitination	34/1230	210/18723	9.30738e-07	7.3125e-05	6.88909e-05	ARRB2/CAMLG/CDK5/COMMD1/DNAJB2/FKBP1A/HSPBP1/MAD2L2/NPM1/OTUB1/PARK7/PDCD6/PEF1/PPIA/PRR7/RBX1/RIPK2/RPL11/RPL23/RPL37/RPL5/RPS15/RPS2/RPS20/RPS3/RPS7/SKP1/SPHK1/STUB1/SVBP/UBE2S/UBXN1/VPS28/WASHC1	34
GO:0009199	BP	GO:0009199	ribonucleoside triphosphate metabolic process	20/1230	89/18723	9.73063e-07	7.51971e-05	7.0843e-05	ALDOA/ANTKMT/ATP5F1C/ATP5F1D/ATP5F1E/ATP5MC1/ATP5MC2/ATP5ME/ATP5MF/ATP5MG/ATP5PO/DGUOK/IMPDH2/ITPA/NME1/NME3/NUDT2/STOML2/UCK1/UQCC3	20
GO:0009205	BP	GO:0009205	purine ribonucleoside triphosphate metabolic process	19/1230	82/18723	1.1008e-06	8.2519e-05	7.7741e-05	ALDOA/ANTKMT/ATP5F1C/ATP5F1D/ATP5F1E/ATP5MC1/ATP5MC2/ATP5ME/ATP5MF/ATP5MG/ATP5PO/DGUOK/IMPDH2/ITPA/NME1/NME3/NUDT2/STOML2/UQCC3	19
GO:0042776	BP	GO:0042776	mitochondrial ATP synthesis coupled proton transport	9/1230	19/18723	1.12033e-06	8.2519e-05	7.7741e-05	ANTKMT/ATP5F1C/ATP5F1D/ATP5F1E/ATP5ME/ATP5MF/ATP5MG/ATP5PO/STOML2	9
GO:0051444	BP	GO:0051444	negative regulation of ubiquitin-protein transferase activity	9/1230	19/18723	1.12033e-06	8.2519e-05	7.7741e-05	MAD2L2/PARK7/RPL11/RPL23/RPL37/RPL5/RPS15/RPS20/RPS7	9
GO:0072521	BP	GO:0072521	purine-containing compound metabolic process	54/1230	416/18723	1.24483e-06	9.02788e-05	8.50515e-05	AADAT/AASS/ACACB/ACOT8/ACSL1/ACSM3/AHCY/ALDOA/ANTKMT/APRT/ARL2/ATIC/ATP5F1C/ATP5F1D/ATP5F1E/ATP5MC1/ATP5MC2/ATP5ME/ATP5MF/ATP5MG/ATP5PO/BAD/DGAT1/DGUOK/EIF6/ENTPD5/GAPDH/GPD1/GPI/GUK1/IMPDH2/ITPA/JMJD8/MCCC2/MVD/NME1/NME3/NT5C/NUDT1/NUDT2/PANK1/PAPSS2/PDE9A/PDK4/PMVK/PPCDC/SHMT1/STOML2/SUCLG2/TDO2/TECR/TPI1/UQCC3/XDH	54
GO:0031397	BP	GO:0031397	negative regulation of protein ubiquitination	19/1230	83/18723	1.34062e-06	9.57525e-05	9.02083e-05	ARRB2/CAMLG/CDK5/MAD2L2/OTUB1/PARK7/PPIA/PRR7/RPL11/RPL23/RPL37/RPL5/RPS15/RPS20/RPS3/RPS7/SVBP/UBXN1/VPS28	19
GO:0006626	BP	GO:0006626	protein targeting to mitochondrion	21/1230	100/18723	1.70857e-06	0.000120212	0.000113252	AIP/BID/CHCHD4/FIS1/HAX1/IMMP1L/NDUFA13/PAM16/PARL/PDCD5/ROMO1/TIMM10/TIMM17B/TIMM23/TIMM50/TIMM8B/TIMM9/TOMM40/TOMM5/TOMM7/UBL5	21
GO:0070585	BP	GO:0070585	protein localization to mitochondrion	24/1230	125/18723	1.75418e-06	0.000121606	0.000114565	AIP/BAX/BID/CHCHD4/DDIT3/FIS1/HAX1/IMMP1L/NDUFA13/OXA1L/PAM16/PARL/PDCD5/ROMO1/TIMM10/TIMM17B/TIMM23/TIMM50/TIMM8B/TIMM9/TOMM40/TOMM5/TOMM7/UBL5	24
GO:0000387	BP	GO:0000387	spliceosomal snRNP assembly	14/1230	50/18723	2.59213e-06	0.000177092	0.000166838	CD2BP2/GEMIN6/GEMIN7/LSM4/PRMT7/PRPF31/PRPF6/SART1/SNRPB/SNRPD1/SNRPD2/SNRPE/SNRPF/SNRPG	14
GO:0006754	BP	GO:0006754	ATP biosynthetic process	15/1230	57/18723	2.70062e-06	0.000181867	0.000171337	ALDOA/ANTKMT/ATP5F1C/ATP5F1D/ATP5F1E/ATP5MC1/ATP5MC2/ATP5ME/ATP5MF/ATP5MG/ATP5PO/DGUOK/NUDT2/STOML2/UQCC3	15
GO:0009260	BP	GO:0009260	ribonucleotide biosynthetic process	30/1230	182/18723	2.74289e-06	0.000182112	0.000171568	ACACB/ACSL1/ALDOA/ANTKMT/APRT/ATIC/ATP5F1C/ATP5F1D/ATP5F1E/ATP5MC1/ATP5MC2/ATP5ME/ATP5MF/ATP5MG/ATP5PO/DGUOK/GUK1/IMPDH2/NME1/NME3/NUDT2/PANK1/PAPSS2/PDK4/PPCDC/STOML2/TECR/UCK1/UPP1/UQCC3	30
GO:1903321	BP	GO:1903321	negative regulation of protein modification by small protein conjugation or removal	20/1230	95/18723	2.87854e-06	0.000187899	0.000177019	ARRB2/CAMLG/CDK5/COPS9/MAD2L2/OTUB1/PARK7/PPIA/PRR7/RPL11/RPL23/RPL37/RPL5/RPS15/RPS20/RPS3/RPS7/SVBP/UBXN1/VPS28	20
GO:0090150	BP	GO:0090150	establishment of protein localization to membrane	38/1230	260/18723	2.90976e-06	0.000187899	0.000177019	ARFRP1/BAX/BID/CAMLG/CDK5/CHMP4A/CHMP4B/CIB1/CLN3/EMC8/EMC9/FIS1/GET3/HRAS/ITGB1BP1/NACA/NACA2/NDUFA13/OXA1L/PDCD5/PEX16/RACK1/REEP2/ROMO1/SCRIB/SEC61B/SEC61G/SRP14/SRP19/SSR2/SYS1/TIMM10/TIMM8B/TIMM9/WDR83OS/YIF1B/ZDHHC12/ZFAND2B	38
GO:0006163	BP	GO:0006163	purine nucleotide metabolic process	51/1230	396/18723	3.07936e-06	0.000196163	0.000184805	AADAT/AASS/ACACB/ACOT8/ACSL1/ACSM3/ALDOA/ANTKMT/APRT/ARL2/ATIC/ATP5F1C/ATP5F1D/ATP5F1E/ATP5MC1/ATP5MC2/ATP5ME/ATP5MF/ATP5MG/ATP5PO/BAD/DGAT1/DGUOK/EIF6/ENTPD5/GAPDH/GPD1/GPI/GUK1/IMPDH2/ITPA/JMJD8/MCCC2/MVD/NME1/NME3/NT5C/NUDT2/PANK1/PAPSS2/PDE9A/PDK4/PMVK/PPCDC/STOML2/SUCLG2/TDO2/TECR/TPI1/UQCC3/XDH	51
GO:1903320	BP	GO:1903320	regulation of protein modification by small protein conjugation or removal	36/1230	242/18723	3.48778e-06	0.000219219	0.000206525	ARRB2/CAMLG/CDK5/COMMD1/COPS9/DNAJB2/FKBP1A/HSPBP1/MAD2L2/NOP53/NPM1/OTUB1/PARK7/PDCD6/PEF1/PPIA/PRR7/RBX1/RIPK2/RPL11/RPL23/RPL37/RPL5/RPS15/RPS2/RPS20/RPS3/RPS7/SKP1/SPHK1/STUB1/SVBP/UBE2S/UBXN1/VPS28/WASHC1	36
GO:0009152	BP	GO:0009152	purine ribonucleotide biosynthetic process	28/1230	169/18723	5.27074e-06	0.000326925	0.000307995	ACACB/ACSL1/ALDOA/ANTKMT/APRT/ATIC/ATP5F1C/ATP5F1D/ATP5F1E/ATP5MC1/ATP5MC2/ATP5ME/ATP5MF/ATP5MG/ATP5PO/DGUOK/GUK1/IMPDH2/NME1/NME3/NUDT2/PANK1/PAPSS2/PDK4/PPCDC/STOML2/TECR/UQCC3	28
GO:0046390	BP	GO:0046390	ribose phosphate biosynthetic process	30/1230	190/18723	6.70665e-06	0.000410586	0.000386813	ACACB/ACSL1/ALDOA/ANTKMT/APRT/ATIC/ATP5F1C/ATP5F1D/ATP5F1E/ATP5MC1/ATP5MC2/ATP5ME/ATP5MF/ATP5MG/ATP5PO/DGUOK/GUK1/IMPDH2/NME1/NME3/NUDT2/PANK1/PAPSS2/PDK4/PPCDC/STOML2/TECR/UCK1/UPP1/UQCC3	30
GO:0006413	BP	GO:0006413	translational initiation	22/1230	118/18723	7.69574e-06	0.000465099	0.000438169	ATF4/EIF2B4/EIF2S2/EIF3B/EIF3F/EIF3H/EIF3I/EIF3K/EIF3M/EIF4E2/EIF4EBP1/EIF5B/EIF6/HSPB1/NPM1/POLR2G/PPP1CA/RPL13A/RPS17/RPS3/RPS3A/RPS5	22
GO:0045116	BP	GO:0045116	protein neddylation	8/1230	18/18723	8.18949e-06	0.000488674	0.000460379	COPS9/NEDD8/RBX1/RNF7/RPL11/RPL5/UBE2F/UBE2M	8
GO:0048193	BP	GO:0048193	Golgi vesicle transport	40/1230	296/18723	1.12518e-05	0.000663013	0.000624623	AP4M1/ARF5/ARFRP1/ARL3/BNIP1/CLN3/CNIH4/COMMD1/COPE/COPZ1/CORO7/ERGIC3/INSIG1/KDELR1/LMAN2/PDCD6/PEF1/PLPP3/RAB13/RABIF/RACK1/RANGRF/SCAMP3/SEC13/SNX8/SORL1/SPIRE2/STX5/SYS1/TMED9/TMEM115/TRAPPC2B/TRAPPC2L/TRAPPC3/TRAPPC4/TRAPPC6A/USE1/YIF1A/YIF1B/YKT6	40
GO:0017004	BP	GO:0017004	cytochrome complex assembly	11/1230	36/18723	1.22561e-05	0.000713273	0.000671973	C12orf73/COA4/COA6/COA8/COX14/COX17/OXA1L/PET100/PET117/SMIM20/UQCC3	11
GO:0000377	BP	GO:0000377	RNA splicing, via transesterification reactions with bulged adenosine as nucleophile	42/1230	320/18723	1.41294e-05	0.000802483	0.000756018	ALYREF/BUD31/CD2BP2/CWC15/DDX41/FRG1/GEMIN6/GEMIN7/ISY1/LSM3/LSM4/LSM5/LSM7/LSM8/NPM1/PCBP4/PPIE/PPIH/PQBP1/PRMT7/PRPF31/PRPF6/PUF60/RALY/RBM42/SART1/SCNM1/SF3B6/SNRNP25/SNRNP35/SNRPA/SNRPB/SNRPB2/SNRPD1/SNRPD2/SNRPE/SNRPF/SNRPG/SYF2/TXNL4A/U2AF1L4/UBL5	42
GO:0000398	BP	GO:0000398	mRNA splicing, via spliceosome	42/1230	320/18723	1.41294e-05	0.000802483	0.000756018	ALYREF/BUD31/CD2BP2/CWC15/DDX41/FRG1/GEMIN6/GEMIN7/ISY1/LSM3/LSM4/LSM5/LSM7/LSM8/NPM1/PCBP4/PPIE/PPIH/PQBP1/PRMT7/PRPF31/PRPF6/PUF60/RALY/RBM42/SART1/SCNM1/SF3B6/SNRNP25/SNRNP35/SNRPA/SNRPB/SNRPB2/SNRPD1/SNRPD2/SNRPE/SNRPF/SNRPG/SYF2/TXNL4A/U2AF1L4/UBL5	42
GO:0065002	BP	GO:0065002	intracellular protein transmembrane transport	13/1230	51/18723	1.81089e-05	0.00101625	0.000957412	CHCHD4/LONP2/PAM16/PEX16/ROMO1/SEC61B/SEC61G/TIMM17B/TIMM23/TIMM50/TOMM40/TOMM7/ZFAND2B	13
GO:0000375	BP	GO:0000375	RNA splicing, via transesterification reactions	42/1230	324/18723	1.91157e-05	0.00106013	0.000998752	ALYREF/BUD31/CD2BP2/CWC15/DDX41/FRG1/GEMIN6/GEMIN7/ISY1/LSM3/LSM4/LSM5/LSM7/LSM8/NPM1/PCBP4/PPIE/PPIH/PQBP1/PRMT7/PRPF31/PRPF6/PUF60/RALY/RBM42/SART1/SCNM1/SF3B6/SNRNP25/SNRNP35/SNRPA/SNRPB/SNRPB2/SNRPD1/SNRPD2/SNRPE/SNRPF/SNRPG/SYF2/TXNL4A/U2AF1L4/UBL5	42
GO:0070972	BP	GO:0070972	protein localization to endoplasmic reticulum	16/1230	74/18723	1.95281e-05	0.00106413	0.00100251	CHMP4A/CHMP4B/DDRGK1/EDEM1/GET3/GPAA1/INSIG1/KDELR1/SEC61B/SEC61G/SRP14/SRP19/SRPRB/TAPT1/UBAC2/ZFAND2B	16
GO:0007006	BP	GO:0007006	mitochondrial membrane organization	21/1230	116/18723	1.96392e-05	0.00106413	0.00100251	ACAA2/ADCK1/ALKBH7/BAD/BAX/BID/CHCHD6/MICOS10/MICOS13/NDUFA13/OXA1L/PDCD5/RCC1L/ROMO1/TIMM10/TIMM50/TIMM8B/TIMM9/TMEM11/UQCC3/ZNF205	21
GO:0071806	BP	GO:0071806	protein transmembrane transport	14/1230	59/18723	2.10669e-05	0.00112851	0.00106317	AP4M1/CHCHD4/LONP2/PAM16/PEX16/ROMO1/SEC61B/SEC61G/TIMM17B/TIMM23/TIMM50/TOMM40/TOMM7/ZFAND2B	14
GO:0007007	BP	GO:0007007	inner mitochondrial membrane organization	11/1230	38/18723	2.17342e-05	0.00115118	0.00108452	ADCK1/CHCHD6/MICOS10/MICOS13/NDUFA13/ROMO1/TIMM10/TIMM8B/TIMM9/TMEM11/UQCC3	11
GO:0008535	BP	GO:0008535	respiratory chain complex IV assembly	9/1230	26/18723	2.48955e-05	0.00127562	0.00120176	COA4/COA6/COA8/COX14/COX17/OXA1L/PET100/PET117/SMIM20	9
GO:0016226	BP	GO:0016226	iron-sulfur cluster assembly	9/1230	26/18723	2.48955e-05	0.00127562	0.00120176	BOLA2B/CIAO2B/CIAO3/CIAPIN1/HSCB/ISCA2/NFU1/NUBP2/XDH	9
GO:0031163	BP	GO:0031163	metallo-sulfur cluster assembly	9/1230	26/18723	2.48955e-05	0.00127562	0.00120176	BOLA2B/CIAO2B/CIAO3/CIAPIN1/HSCB/ISCA2/NFU1/NUBP2/XDH	9
GO:0009165	BP	GO:0009165	nucleotide biosynthetic process	35/1230	254/18723	2.57494e-05	0.00130519	0.00122962	ACACB/ACSL1/AK6/ALDOA/ANTKMT/APRT/ATIC/ATP5F1C/ATP5F1D/ATP5F1E/ATP5MC1/ATP5MC2/ATP5ME/ATP5MF/ATP5MG/ATP5PO/DGUOK/DTYMK/FLAD1/GARS1/GUK1/IMPDH2/KARS1/NME1/NME3/NUDT2/PANK1/PAPSS2/PDK4/PPCDC/STOML2/TECR/UCK1/UPP1/UQCC3	35
GO:0051438	BP	GO:0051438	regulation of ubiquitin-protein transferase activity	13/1230	53/18723	2.82911e-05	0.00141877	0.00133662	MAD2L2/PARK7/RPL11/RPL23/RPL37/RPL5/RPS15/RPS2/RPS20/RPS7/SKP1/STUB1/UBE2S	13
GO:1901293	BP	GO:1901293	nucleoside phosphate biosynthetic process	35/1230	256/18723	3.04344e-05	0.00151019	0.00142275	ACACB/ACSL1/AK6/ALDOA/ANTKMT/APRT/ATIC/ATP5F1C/ATP5F1D/ATP5F1E/ATP5MC1/ATP5MC2/ATP5ME/ATP5MF/ATP5MG/ATP5PO/DGUOK/DTYMK/FLAD1/GARS1/GUK1/IMPDH2/KARS1/NME1/NME3/NUDT2/PANK1/PAPSS2/PDK4/PPCDC/STOML2/TECR/UCK1/UPP1/UQCC3	35
GO:0006123	BP	GO:0006123	mitochondrial electron transport, cytochrome c to oxygen	8/1230	21/18723	3.18796e-05	0.00156542	0.00147478	COX4I1/COX5A/COX5B/COX6A1/COX6C/COX7A2/COX7C/COX8A	8
GO:0009451	BP	GO:0009451	RNA modification	26/1230	167/18723	3.45976e-05	0.00168137	0.00158402	BUD23/CDK5RAP1/CTU1/CTU2/DUS2/ELP6/EMG1/FBL/GAR1/MEPCE/METTL1/METTL5/NHP2/NOP10/NSUN5/PUS1/PUSL1/RPUSD1/RPUSD2/RPUSD3/THADA/TRMT112/TRMT61A/TSR3/URM1/WDR4	26
GO:0001732	BP	GO:0001732	formation of cytoplasmic translation initiation complex	7/1230	16/18723	3.50716e-05	0.00168701	0.00158933	EIF2S2/EIF3B/EIF3F/EIF3H/EIF3I/EIF3K/EIF3M	7
GO:0010498	BP	GO:0010498	proteasomal protein catabolic process	56/1230	490/18723	3.67576e-05	0.00175026	0.00164891	AGAP3/ARRB2/AUP1/CALR/CAMLG/COMMD1/DDIT3/DDRGK1/DNAJB2/EDEM1/EDEM2/EIF3H/ELOB/FBXL15/FBXL6/FBXW4/HM13/HSPBP1/KLHL15/MAN1B1/NOP53/NSFL1C/PARK7/PSMA2/PSMA4/PSMA7/PSMB2/PSMB3/PSMB4/PSMB5/PSMB7/PSMC2/PSMC3/PSMC4/PSMD4/PSMD8/PSME2/PSMF1/RACK1/RBCK1/RBX1/RNF187/RPL11/SDF2L1/SEC61B/SELENOS/SHARPIN/SKP1/SPSB2/STUB1/SUMO1/TMUB1/UBAC2/UBE2S/UBXN1/ZFAND2B	56
GO:0033617	BP	GO:0033617	mitochondrial cytochrome c oxidase assembly	8/1230	22/18723	4.7218e-05	0.00222586	0.00209698	COA4/COA8/COX14/COX17/OXA1L/PET100/PET117/SMIM20	8
GO:0072522	BP	GO:0072522	purine-containing compound biosynthetic process	29/1230	200/18723	4.86656e-05	0.00225654	0.00212589	ACACB/ACSL1/ALDOA/ANTKMT/APRT/ATIC/ATP5F1C/ATP5F1D/ATP5F1E/ATP5MC1/ATP5MC2/ATP5ME/ATP5MF/ATP5MG/ATP5PO/DGUOK/GUK1/IMPDH2/NME1/NME3/NUDT2/PANK1/PAPSS2/PDK4/PPCDC/SHMT1/STOML2/TECR/UQCC3	29
GO:0000470	BP	GO:0000470	maturation of LSU-rRNA	9/1230	28/18723	4.88264e-05	0.00225654	0.00212589	BOP1/EIF6/NHP2/NIFK/RPL10A/RPL35/RPL7/RPL7A/RSL1D1	9
GO:0006164	BP	GO:0006164	purine nucleotide biosynthetic process	28/1230	191/18723	5.3525e-05	0.00244968	0.00230784	ACACB/ACSL1/ALDOA/ANTKMT/APRT/ATIC/ATP5F1C/ATP5F1D/ATP5F1E/ATP5MC1/ATP5MC2/ATP5ME/ATP5MF/ATP5MG/ATP5PO/DGUOK/GUK1/IMPDH2/NME1/NME3/NUDT2/PANK1/PAPSS2/PDK4/PPCDC/STOML2/TECR/UQCC3	28
GO:0000413	BP	GO:0000413	protein peptidyl-prolyl isomerization	11/1230	42/18723	6.06341e-05	0.00274836	0.00258922	AIP/FKBP1A/FKBP2/FKBP4/FKBP8/PIN4/PPIA/PPIB/PPIE/PPIH/PTPA	11
GO:0031123	BP	GO:0031123	RNA 3'-end processing	20/1230	116/18723	6.32708e-05	0.00284056	0.00267609	CPEB3/CPSF1/CPSF4/ERI3/EXOSC4/EXOSC5/EXOSC7/FBL/HSF1/INTS1/INTS8/LSM10/PAF1/POLR3K/PTCD1/RPS21/SSU72/SUPV3L1/TUT1/ZC3H3	20
GO:0051205	BP	GO:0051205	protein insertion into membrane	13/1230	57/18723	6.43954e-05	0.00286377	0.00269796	BAX/CAMLG/EMC8/EMC9/GET3/NDUFA13/OXA1L/PDCD5/ROMO1/TIMM10/TIMM8B/TIMM9/WDR83OS	13
GO:0044743	BP	GO:0044743	protein transmembrane import into intracellular organelle	10/1230	36/18723	7.59034e-05	0.00334401	0.00315038	CHCHD4/LONP2/PAM16/PEX16/ROMO1/TIMM17B/TIMM23/TIMM50/TOMM40/TOMM7	10
GO:0018208	BP	GO:0018208	peptidyl-proline modification	13/1230	58/18723	7.8061e-05	0.00340722	0.00320993	AIP/EGLN2/FKBP1A/FKBP2/FKBP4/FKBP8/NTMT1/PIN4/PPIA/PPIB/PPIE/PPIH/PTPA	13
GO:0006888	BP	GO:0006888	endoplasmic reticulum to Golgi vesicle-mediated transport	21/1230	130/18723	0.000111166	0.00480766	0.00452929	CNIH4/COPE/ERGIC3/INSIG1/KDELR1/LMAN2/PDCD6/PEF1/RANGRF/SEC13/SORL1/STX5/TMED9/TRAPPC2B/TRAPPC2L/TRAPPC3/TRAPPC4/TRAPPC6A/YIF1A/YIF1B/YKT6	21
GO:0070199	BP	GO:0070199	establishment of protein localization to chromosome	8/1230	25/18723	0.000133771	0.00573269	0.00540076	ACD/CCT3/CCT7/LRWD1/NABP2/PIH1D1/RUVBL2/SGF29	8
GO:0043161	BP	GO:0043161	proteasome-mediated ubiquitin-dependent protein catabolic process	47/1230	412/18723	0.000157876	0.00670477	0.00631655	AGAP3/ARRB2/AUP1/CALR/CAMLG/COMMD1/DDIT3/DDRGK1/DNAJB2/EDEM1/EDEM2/EIF3H/ELOB/FBXL15/FBXL6/FBXW4/HSPBP1/KLHL15/MAN1B1/NOP53/NSFL1C/PARK7/PSMA2/PSMB3/PSMB5/PSMC2/PSMC3/PSMC4/PSMD4/PSMD8/PSMF1/RACK1/RBCK1/RBX1/RNF187/RPL11/SEC61B/SELENOS/SHARPIN/SKP1/SPSB2/STUB1/SUMO1/TMUB1/UBE2S/UBXN1/ZFAND2B	47
GO:0034976	BP	GO:0034976	response to endoplasmic reticulum stress	33/1230	256/18723	0.000160017	0.00673499	0.00634502	ATF4/AUP1/BAX/BID/CALR/CREB3/CTH/DDIT3/DDRGK1/DNAJB2/EDEM1/EDEM2/ERP29/HM13/LPCAT3/MAN1B1/MANF/PARK7/PDIA3/PIGBOS1/PIK3R1/PIK3R2/RACK1/SDF2L1/SEC61B/SELENOK/SELENOS/STUB1/TMBIM6/TMUB1/UBAC2/UBXN1/UFC1	33
GO:0140694	BP	GO:0140694	non-membrane-bounded organelle assembly	43/1230	367/18723	0.000164447	0.00686019	0.00646298	AUP1/BCCIP/BOP1/CCDC61/CHMP1A/CHMP2A/CHMP4B/DBNL/EIF6/HAUS7/KIF9/LSM3/LSM4/MPV17L2/MRPL20/MRPL22/MRPS11/MRPS2/MRTO4/NLE1/NOP53/NPM1/RPL10/RPL11/RPL23A/RPL24/RPL3/RPL38/RPL5/RPL6/RPLP0/RPS14/RPS15/RPS19/RPS23/RPS27/RPS28/RPS3/RPS5/RPSA/RRP7A/SAC3D1/STYXL1	43
GO:0030150	BP	GO:0030150	protein import into mitochondrial matrix	7/1230	20/18723	0.000188249	0.00778424	0.00733353	PAM16/ROMO1/TIMM17B/TIMM23/TIMM50/TOMM40/TOMM7	7
GO:0032527	BP	GO:0032527	protein exit from endoplasmic reticulum	11/1230	48/18723	0.000222512	0.00912105	0.00859292	AUP1/EDEM1/EDEM2/HM13/INSIG1/RANGRF/SEC13/SEC61B/SELENOS/SORL1/UBAC2	11
GO:0090305	BP	GO:0090305	nucleic acid phosphodiester bond hydrolysis	33/1230	261/18723	0.000230258	0.0093572	0.00881541	APTX/BAX/BOP1/CPSF1/CPSF4/ERCC1/ERCC2/ERI3/EXD3/EXOSC4/EXOSC5/EXOSC7/HSF1/MYG1/NHP2/PAM16/PNKP/POLR2I/POLR3K/POP4/POP5/POP7/REXO4/RNASET2/RPP30/RPS21/ST20/TBL3/TRIR/TSEN34/TUT1/XPA/YBEY	33
GO:0039702	BP	GO:0039702	viral budding via host ESCRT complex	7/1230	21/18723	0.000266433	0.0107347	0.0101132	CHMP1A/CHMP2A/CHMP4A/CHMP4B/MVB12A/VPS28/VPS4A	7
GO:0045047	BP	GO:0045047	protein targeting to ER	10/1230	42/18723	0.000306342	0.0122381	0.0115295	CHMP4A/CHMP4B/EDEM1/GET3/SEC61B/SEC61G/SRP14/SRP19/SRPRB/ZFAND2B	10
GO:2001244	BP	GO:2001244	positive regulation of intrinsic apoptotic signaling pathway	12/1230	58/18723	0.00032489	0.0128048	0.0120634	BAD/BAX/BID/DDIT3/FIS1/PARK7/RACK1/RPL11/RPL26/RPS3/RPS7/STYXL1	12
GO:0043628	BP	GO:0043628	ncRNA 3'-end processing	11/1230	50/18723	0.000325961	0.0128048	0.0120634	ERI3/EXOSC4/EXOSC5/EXOSC7/FBL/INTS1/INTS8/POLR3K/PTCD1/RPS21/TUT1	11
GO:0097428	BP	GO:0097428	protein maturation by iron-sulfur cluster transfer	6/1230	16/18723	0.00035863	0.0139718	0.0131628	BOLA2B/CIAO2B/CISD3/HSCB/ISCA2/NFU1	6
GO:0001836	BP	GO:0001836	release of cytochrome c from mitochondria	12/1230	59/18723	0.000383797	0.0148297	0.013971	ARRB2/BAD/BAX/BID/FIS1/GGCT/LMNA/PAM16/PDCD5/PRELID1/PYCARD/TIMM50	12
GO:0046395	BP	GO:0046395	carboxylic acid catabolic process	30/1230	236/18723	0.000395849	0.015171	0.0142926	AADAT/AASS/ABHD2/ACAA2/ACACB/ACAD11/ACADM/ACADSB/ACOT8/AHCY/ALDH8A1/AMDHD2/ASPA/BCKDHA/BCKDHB/CPT2/ETFDH/GLS2/GOT2/LONP2/LPIN2/MCAT/MCCC2/MTLN/PCK1/PLA2G15/SCP2/SHMT1/TAT/TDO2	30
GO:0006122	BP	GO:0006122	mitochondrial electron transport, ubiquinol to cytochrome c	5/1230	11/18723	0.000401296	0.0152557	0.0143724	CYC1/UQCC3/UQCR10/UQCR11/UQCRB	5
GO:0006417	BP	GO:0006417	regulation of translation	50/1230	468/18723	0.000474511	0.0178948	0.0168586	ATF4/CALR/CDK5RAP1/CPEB3/DPH5/DPH7/EIF2B4/EIF3B/EIF3H/EIF3K/EIF4E2/EIF4EBP1/EIF5B/EIF6/EXOSC5/EXOSC7/GAPDH/HSPB1/INPP5E/JMJD4/MALSU1/MAPK3/METTL5/MPV17L2/MRPL13/MTG2/NPM1/NSUN5/PA2G4/POLR2G/PPP1CA/PYM1/RACK1/RCC1L/RPL10/RPL13A/RPL22/RPL26/RPL38/RPL5/RPS14/RPS3/RPS4X/RPS9/RPUSD3/SARNP/SEPSECS/SHMT1/TARBP2/ZNF706	50
GO:0006520	BP	GO:0006520	cellular amino acid metabolic process	34/1230	284/18723	0.000516553	0.0192546	0.0181397	AADAT/AASS/ACADSB/AHCY/ALDH8A1/ASPA/ATF4/BCKDHA/BCKDHB/CARS2/CLN3/CPS1/CTH/GARS1/GLS2/GOT2/GSS/HARS1/IYD/KARS1/MCCC2/MMUT/PARK7/PLOD3/PYCR2/PYCR3/QARS1/RARS1/SARS1/SARS2/SHMT1/TAT/TDO2/THAP4	34
GO:0006979	BP	GO:0006979	response to oxidative stress	48/1230	446/18723	0.000518739	0.0192546	0.0181397	ADPRS/AGAP3/AIFM2/APTX/ATF4/BAD/CHCHD2/COA8/DUSP1/ERCC1/ERCC2/ETFDH/FOXO1/GNAO1/GPX4/GSS/HSF1/HSPB1/MAPK3/MAPKAP1/MSRB2/NDUFA12/NDUFA6/NDUFB4/NDUFS8/NUDT1/NUDT2/PARK7/PNKP/PPIA/PRDX2/PRDX5/PSMB5/PYCR2/RACK1/RBX1/RCAN1/ROMO1/RPS3/SELENOK/SELENOS/SPHK1/STX4/TAT/TMEM161A/TXN/ZNF580/ZNF622	48
GO:0016054	BP	GO:0016054	organic acid catabolic process	30/1230	240/18723	0.000526221	0.0193797	0.0182576	AADAT/AASS/ABHD2/ACAA2/ACACB/ACAD11/ACADM/ACADSB/ACOT8/AHCY/ALDH8A1/AMDHD2/ASPA/BCKDHA/BCKDHB/CPT2/ETFDH/GLS2/GOT2/LONP2/LPIN2/MCAT/MCCC2/MTLN/PCK1/PLA2G15/SCP2/SHMT1/TAT/TDO2	30
GO:0090151	BP	GO:0090151	establishment of protein localization to mitochondrial membrane	8/1230	30/18723	0.000539341	0.0197089	0.0185678	BAX/NDUFA13/OXA1L/PDCD5/ROMO1/TIMM10/TIMM8B/TIMM9	8
GO:0006620	BP	GO:0006620	posttranslational protein targeting to endoplasmic reticulum membrane	5/1230	12/18723	0.000650789	0.0234185	0.0220625	CHMP4A/CHMP4B/GET3/SEC61B/SEC61G	5
GO:0045039	BP	GO:0045039	protein insertion into mitochondrial inner membrane	5/1230	12/18723	0.000650789	0.0234185	0.0220625	NDUFA13/ROMO1/TIMM10/TIMM8B/TIMM9	5
GO:0072599	BP	GO:0072599	establishment of protein localization to endoplasmic reticulum	10/1230	46/18723	0.000667813	0.023849	0.0224681	CHMP4A/CHMP4B/EDEM1/GET3/SEC61B/SEC61G/SRP14/SRP19/SRPRB/ZFAND2B	10
GO:0035966	BP	GO:0035966	response to topologically incorrect protein	22/1230	159/18723	0.000728845	0.0258329	0.0243371	ATF4/AUP1/BAX/CREB3/CTH/DDIT3/DDRGK1/DNAJB2/EDEM1/EDEM2/HSF1/HSPB1/HSPE1/KLHL15/MANF/PIGBOS1/PIK3R1/RACK1/SDF2L1/SELENOS/STUB1/TMBIM6	22
GO:0006414	BP	GO:0006414	translational elongation	11/1230	55/18723	0.000772274	0.0271679	0.0255948	CPEB3/DPH5/DPH7/EEF1B2/EEF1D/EEF1G/RACK1/RPLP1/RPLP2/SEPSECS/TUFM	11
GO:1905897	BP	GO:1905897	regulation of response to endoplasmic reticulum stress	14/1230	82/18723	0.000847223	0.0295838	0.0278708	BAX/CREB3/DDIT3/DDRGK1/ERP29/LPCAT3/MANF/PARK7/PIGBOS1/PIK3R1/RACK1/SELENOS/TMBIM6/UBXN1	14
GO:0051204	BP	GO:0051204	protein insertion into mitochondrial membrane	7/1230	25/18723	0.000873573	0.0300586	0.0283181	BAX/NDUFA13/PDCD5/ROMO1/TIMM10/TIMM8B/TIMM9	7
GO:1901798	BP	GO:1901798	positive regulation of signal transduction by p53 class mediator	7/1230	25/18723	0.000873573	0.0300586	0.0283181	RPL11/RPL23/RPL26/RPL37/RPS15/RPS20/RPS7	7
GO:0006612	BP	GO:0006612	protein targeting to membrane	19/1230	131/18723	0.000920368	0.0314392	0.0296189	CDK5/CHMP4A/CHMP4B/CIB1/FIS1/GET3/HRAS/ITGB1BP1/NACA/NACA2/PEX16/SEC61B/SEC61G/SRP14/SRP19/SSR2/YIF1B/ZDHHC12/ZFAND2B	19
GO:2000059	BP	GO:2000059	negative regulation of ubiquitin-dependent protein catabolic process	10/1230	48/18723	0.000950778	0.0322444	0.0303774	CAMLG/DDRGK1/EIF3H/NOP53/PARK7/RPL11/RPL23/RPL5/RPS7/UBXN1	10
GO:0032507	BP	GO:0032507	maintenance of protein location in cell	12/1230	65/18723	0.000959675	0.0323136	0.0304426	ARL2/CDK5/GPAA1/INSIG1/KDELR1/PARK7/SKP1/SORL1/TAPT1/TMSB10/TWF2/TXN	12
GO:0090501	BP	GO:0090501	RNA phosphodiester bond hydrolysis	21/1230	152/18723	0.000970429	0.032444	0.0305654	BOP1/CPSF1/CPSF4/ERI3/EXOSC4/EXOSC5/EXOSC7/NHP2/POLR2I/POLR3K/POP4/POP5/POP7/RNASET2/RPP30/RPS21/TBL3/TRIR/TSEN34/TUT1/YBEY	21
GO:0001682	BP	GO:0001682	tRNA 5'-leader removal	5/1230	13/18723	0.00100053	0.0329824	0.0310727	POP4/POP5/POP7/RPP25L/RPP30	5
GO:0042769	BP	GO:0042769	DNA damage response, detection of DNA damage	5/1230	13/18723	0.00100053	0.0329824	0.0310727	MRPS11/MRPS26/MRPS9/PNKP/RPS3	5
GO:2001242	BP	GO:2001242	regulation of intrinsic apoptotic signaling pathway	22/1230	164/18723	0.00110629	0.0360464	0.0339593	BAD/BAX/BID/CREB3/DDIT3/ERP29/FIS1/HSPB1/NDUFA13/NDUFS3/PARK7/PPIA/PYCARD/RACK1/RPL11/RPL26/RPS3/RPS7/SELENOS/STYXL1/TMBIM6/TMEM161A	22
GO:1903363	BP	GO:1903363	negative regulation of cellular protein catabolic process	13/1230	75/18723	0.00110877	0.0360464	0.0339593	ANXA2/ATRAID/CAMLG/DDRGK1/EIF3H/NOP53/PARK7/PSMF1/RPL11/RPL23/RPL5/RPS7/UBXN1	13
GO:0046755	BP	GO:0046755	viral budding	7/1230	26/18723	0.0011283	0.0364303	0.0343209	CHMP1A/CHMP2A/CHMP4A/CHMP4B/MVB12A/VPS28/VPS4A	7
GO:2001233	BP	GO:2001233	regulation of apoptotic signaling pathway	39/1230	356/18723	0.00119638	0.0383654	0.036144	ACAA2/ARRB2/BAD/BAX/BCL2L12/BID/CREB3/CTH/DBH/DDIT3/ERP29/FIS1/HSPB1/LMNA/NDUFA13/NDUFS3/NLE1/PAM16/PARK7/PDIA3/PIH1D1/PPIA/PPP1CA/PRDX2/PRELID1/PYCARD/QARS1/RACK1/RBCK1/RPL11/RPL26/RPS3/RPS7/SELENOS/STX4/STYXL1/TMBIM6/TMEM161A/ZC3HC1	39
GO:0031647	BP	GO:0031647	regulation of protein stability	34/1230	298/18723	0.00120742	0.0384578	0.0362311	AFM/APTX/CALR/CAMLG/CCT3/CCT7/COA8/CTSA/DAD1/DDRGK1/DPM2/DPM3/FLOT2/GAPDH/ISOC2/KDM8/LMNA/NOP53/NPM1/PARK7/PIK3R1/PLPP3/PPIB/PYCARD/RPL11/RPL23/RPL5/RPS7/SERF2/STUB1/SUMO1/TADA3/TNIP2/TOMM7	34
GO:0002183	BP	GO:0002183	cytoplasmic translational initiation	8/1230	34/18723	0.00132342	0.0416451	0.0392338	EIF2S2/EIF3B/EIF3F/EIF3H/EIF3I/EIF3K/EIF3M/RPL13A	8
GO:0030490	BP	GO:0030490	maturation of SSU-rRNA	10/1230	50/18723	0.00132515	0.0416451	0.0392338	ERCC2/MRPS11/RPS14/RPS16/RPS19/RPS21/RPS28/RPS8/TBL3/TSR3	10
GO:0072595	BP	GO:0072595	maintenance of protein localization in organelle	9/1230	42/18723	0.00137112	0.0428043	0.0403259	ARL2/CDK5/GPAA1/INSIG1/KDELR1/PARK7/SKP1/TAPT1/TXN	9
GO:0006986	BP	GO:0006986	response to unfolded protein	19/1230	137/18723	0.00158184	0.0490579	0.0462174	ATF4/BAX/CREB3/CTH/DDIT3/DDRGK1/DNAJB2/EDEM1/EDEM2/HSF1/HSPB1/HSPE1/MANF/PIGBOS1/PIK3R1/RACK1/SELENOS/STUB1/TMBIM6	19
GO:0044391	CC	GO:0044391	ribosomal subunit	120/1287	180/19550	6.88628e-98	4.2695e-95	3.18219e-95	DAP3/MPV17L2/MRPL11/MRPL12/MRPL13/MRPL15/MRPL17/MRPL20/MRPL21/MRPL22/MRPL23/MRPL24/MRPL27/MRPL28/MRPL33/MRPL36/MRPL41/MRPL43/MRPL47/MRPL48/MRPL51/MRPL52/MRPL54/MRPL55/MRPL57/MRPS11/MRPS12/MRPS15/MRPS16/MRPS17/MRPS2/MRPS21/MRPS26/MRPS30/MRPS33/MRPS34/MRPS5/MRPS9/NPM1/RACK1/RPL10/RPL10A/RPL11/RPL12/RPL13/RPL13A/RPL14/RPL15/RPL17/RPL18/RPL18A/RPL19/RPL21/RPL22/RPL23/RPL23A/RPL24/RPL26/RPL26L1/RPL27/…	120
GO:0005840	CC	GO:0005840	ribosome	130/1287	240/19550	2.14756e-89	6.65743e-87	4.96199e-87	AURKAIP1/BTF3/CHCHD1/DAP3/EIF3H/GADD45GIP1/MPV17L2/MRPL11/MRPL12/MRPL13/MRPL15/MRPL17/MRPL20/MRPL21/MRPL22/MRPL23/MRPL24/MRPL27/MRPL28/MRPL33/MRPL36/MRPL41/MRPL43/MRPL47/MRPL48/MRPL51/MRPL52/MRPL54/MRPL55/MRPL57/MRPS11/MRPS12/MRPS15/MRPS16/MRPS17/MRPS2/MRPS21/MRPS25/MRPS26/MRPS30/MRPS33/MRPS34/MRPS5/MRPS9/MTG2/NDUFA7/NPM1/RACK1/RPL10/RPL10A/RPL11/RPL12/RPL13/RPL13A/RPL14/RPL15/RPL17/RPL18/RPL18A/…	130
GO:0022626	CC	GO:0022626	cytosolic ribosome	81/1287	102/19550	1.52563e-76	3.15296e-74	2.35e-74	MRPS11/RPL10/RPL10A/RPL11/RPL12/RPL13/RPL13A/RPL14/RPL15/RPL17/RPL18/RPL18A/RPL19/RPL21/RPL22/RPL23/RPL23A/RPL24/RPL26/RPL26L1/RPL27/RPL27A/RPL28/RPL29/RPL3/RPL30/RPL31/RPL32/RPL34/RPL35/RPL35A/RPL36/RPL36A/RPL36AL/RPL37/RPL37A/RPL38/RPL39/RPL4/RPL41/RPL5/RPL6/RPL7/RPL7A/RPL8/RPL9/RPLP0/RPLP1/RPLP2/RPS10/RPS11/RPS12/RPS13/RPS14/RPS15/RPS15A/RPS16/RPS17/RPS18/RPS19/RPS2/RPS20/RPS21/RPS23/RPS24/RPS…	81
GO:0098798	CC	GO:0098798	mitochondrial protein-containing complex	112/1287	268/19550	1.71502e-61	2.65828e-59	1.9813e-59	ATP5F1C/ATP5F1D/ATP5F1E/ATP5MC1/ATP5MC2/ATP5ME/ATP5MF/ATP5MG/ATP5PO/BAX/BCKDHA/BCKDHB/CHCHD6/CLPX/COX4I1/COX5A/COX5B/COX6A1/COX6C/COX7A2/COX7C/COX8A/CYC1/DAP3/DBT/IMMP1L/MCCC2/MICOS10/MICOS13/MPV17L2/MRPL11/MRPL12/MRPL13/MRPL15/MRPL17/MRPL20/MRPL21/MRPL22/MRPL23/MRPL24/MRPL27/MRPL28/MRPL33/MRPL36/MRPL41/MRPL43/MRPL47/MRPL48/MRPL51/MRPL52/MRPL54/MRPL55/MRPL57/MRPS11/MRPS12/MRPS15/MRPS16/MRPS17/MRP…	112
GO:0015934	CC	GO:0015934	large ribosomal subunit	75/1287	113/19550	4.76109e-61	5.90375e-59	4.40025e-59	MPV17L2/MRPL11/MRPL12/MRPL13/MRPL15/MRPL17/MRPL20/MRPL21/MRPL22/MRPL23/MRPL24/MRPL27/MRPL28/MRPL33/MRPL36/MRPL41/MRPL43/MRPL47/MRPL48/MRPL51/MRPL52/MRPL54/MRPL55/MRPL57/MRPS30/NPM1/RPL10/RPL10A/RPL11/RPL12/RPL13/RPL13A/RPL14/RPL15/RPL17/RPL18/RPL18A/RPL19/RPL21/RPL22/RPL23/RPL23A/RPL24/RPL26/RPL26L1/RPL27/RPL27A/RPL28/RPL29/RPL3/RPL30/RPL31/RPL32/RPL34/RPL35/RPL35A/RPL36/RPL36A/RPL36AL/RPL37/RPL3…	75
GO:0005743	CC	GO:0005743	mitochondrial inner membrane	145/1287	495/19550	4.08107e-56	4.21711e-54	3.14314e-54	ABCB8/ACAD11/ADCK1/ATAD3A/ATAD3B/ATP5F1C/ATP5F1D/ATP5F1E/ATP5MC1/ATP5MC2/ATP5ME/ATP5MF/ATP5MG/ATP5PO/AURKAIP1/C12orf73/CHCHD1/CHCHD6/CLPX/COA8/COX4I1/COX5A/COX5B/COX6A1/COX6B1/COX6C/COX7A2/COX7B/COX7C/COX8A/CPS1/CPT2/CYC1/DAP3/ETFDH/GOT2/HIGD2A/IMMP1L/MICOS10/MICOS13/MPV17L2/MRPL11/MRPL12/MRPL13/MRPL15/MRPL17/MRPL20/MRPL21/MRPL22/MRPL23/MRPL24/MRPL27/MRPL28/MRPL33/MRPL36/MRPL41/MRPL43/MRPL47/MRPL…	145
GO:0022625	CC	GO:0022625	cytosolic large ribosomal subunit	49/1287	58/19550	3.18857e-49	2.82417e-47	2.10494e-47	RPL10/RPL10A/RPL11/RPL12/RPL13/RPL13A/RPL14/RPL15/RPL17/RPL18/RPL18A/RPL19/RPL21/RPL22/RPL23/RPL23A/RPL24/RPL26/RPL26L1/RPL27/RPL27A/RPL28/RPL29/RPL3/RPL30/RPL31/RPL32/RPL34/RPL35/RPL35A/RPL36/RPL36A/RPL36AL/RPL37/RPL37A/RPL38/RPL39/RPL4/RPL41/RPL5/RPL6/RPL7/RPL7A/RPL8/RPL9/RPLP0/RPLP1/RPLP2/UBA52	49
GO:0015935	CC	GO:0015935	small ribosomal subunit	47/1287	71/19550	1.49702e-38	1.16019e-36	8.64725e-37	DAP3/MRPS11/MRPS12/MRPS15/MRPS16/MRPS17/MRPS2/MRPS21/MRPS26/MRPS33/MRPS34/MRPS5/MRPS9/NPM1/RACK1/RPS10/RPS11/RPS12/RPS13/RPS14/RPS15/RPS15A/RPS16/RPS17/RPS18/RPS19/RPS2/RPS20/RPS21/RPS23/RPS24/RPS25/RPS26/RPS27/RPS27A/RPS28/RPS29/RPS3/RPS3A/RPS4X/RPS5/RPS6/RPS7/RPS8/RPS9/RPSA/UBA52	47
GO:0005759	CC	GO:0005759	mitochondrial matrix	114/1287	480/19550	1.65639e-34	1.14107e-32	8.50473e-33	AADAT/AASS/ACAA2/ACADM/ACADSB/ACSM3/ADPRS/ALKBH7/ARL2/ATAD3A/ATP5F1C/ATP5F1D/ATP5F1E/BCKDHA/BCKDHB/BLOC1S1/CARS2/CBR4/CHCHD1/CLPP/CLPX/CPS1/DAP3/DBT/DGUOK/DTYMK/ETFDH/ETNPPL/FASTK/FDX2/FLAD1/GADD45GIP1/GARS1/GLS2/GOT2/HSPE1/IDH3B/ISCA2/KARS1/MCAT/MCCC2/MMUT/MPG/MPV17L2/MRPL11/MRPL12/MRPL13/MRPL15/MRPL17/MRPL20/MRPL21/MRPL22/MRPL23/MRPL24/MRPL27/MRPL28/MRPL33/MRPL36/MRPL41/MRPL43/MRPL47/MRPL48/MRP…	114
GO:0098800	CC	GO:0098800	inner mitochondrial membrane protein complex	61/1287	147/19550	1.24591e-33	7.72465e-32	5.75742e-32	ATP5F1C/ATP5F1D/ATP5F1E/ATP5MC1/ATP5MC2/ATP5ME/ATP5MF/ATP5MG/ATP5PO/CHCHD6/COX4I1/COX5A/COX5B/COX6A1/COX6C/COX7A2/COX7C/COX8A/CYC1/IMMP1L/MICOS10/MICOS13/NDUFA1/NDUFA11/NDUFA12/NDUFA13/NDUFA2/NDUFA3/NDUFA4/NDUFA4L2/NDUFA6/NDUFA7/NDUFA8/NDUFA9/NDUFB1/NDUFB10/NDUFB11/NDUFB2/NDUFB3/NDUFB4/NDUFB7/NDUFB8/NDUFB9/NDUFC2/NDUFS3/NDUFS5/NDUFS6/NDUFS7/NDUFS8/NDUFV3/PAM16/ROMO1/SLC25A6/SMDT1/TIMM10/TIMM17B/T…	61
GO:0022627	CC	GO:0022627	cytosolic small ribosomal subunit	33/1287	42/19550	1.72921e-31	9.74648e-30	7.26436e-30	MRPS11/RPS10/RPS11/RPS12/RPS13/RPS14/RPS15/RPS15A/RPS16/RPS17/RPS18/RPS19/RPS2/RPS20/RPS21/RPS23/RPS24/RPS25/RPS26/RPS27/RPS27A/RPS28/RPS29/RPS3/RPS3A/RPS4X/RPS5/RPS6/RPS7/RPS8/RPS9/RPSA/UBA52	33
GO:0098803	CC	GO:0098803	respiratory chain complex	43/1287	90/19550	3.70433e-27	1.9139e-25	1.42649e-25	COA6/COX4I1/COX5A/COX5B/COX6A1/COX6B1/COX6C/COX7A2/COX7B/COX7C/COX8A/CYC1/NDUFA1/NDUFA11/NDUFA12/NDUFA13/NDUFA2/NDUFA3/NDUFA4/NDUFA4L2/NDUFA6/NDUFA7/NDUFA8/NDUFA9/NDUFB1/NDUFB10/NDUFB11/NDUFB2/NDUFB3/NDUFB4/NDUFB7/NDUFB8/NDUFB9/NDUFC2/NDUFS3/NDUFS5/NDUFS6/NDUFS7/NDUFS8/NDUFV3/UQCR10/UQCR11/UQCRB	43
GO:0070469	CC	GO:0070469	respirasome	45/1287	100/19550	5.82045e-27	2.77591e-25	2.06897e-25	COA6/COX4I1/COX5A/COX5B/COX6A1/COX6B1/COX6C/COX7A2/COX7B/COX7C/COX8A/CYC1/HIGD2A/NDUFA1/NDUFA11/NDUFA12/NDUFA13/NDUFA2/NDUFA3/NDUFA4/NDUFA4L2/NDUFA6/NDUFA7/NDUFA8/NDUFA9/NDUFB1/NDUFB10/NDUFB11/NDUFB2/NDUFB3/NDUFB4/NDUFB7/NDUFB8/NDUFB9/NDUFC2/NDUFS3/NDUFS5/NDUFS6/NDUFS7/NDUFS8/NDUFV3/RAB5IF/UQCR10/UQCR11/UQCRB	45
GO:0000313	CC	GO:0000313	organellar ribosome	41/1287	84/19550	2.02588e-26	8.37366e-25	6.24115e-25	CHCHD1/DAP3/MPV17L2/MRPL11/MRPL12/MRPL13/MRPL15/MRPL17/MRPL20/MRPL21/MRPL22/MRPL23/MRPL24/MRPL27/MRPL28/MRPL33/MRPL36/MRPL41/MRPL43/MRPL47/MRPL48/MRPL51/MRPL52/MRPL54/MRPL55/MRPL57/MRPS11/MRPS12/MRPS15/MRPS16/MRPS17/MRPS2/MRPS21/MRPS26/MRPS30/MRPS33/MRPS34/MRPS5/MRPS9/MTG2/NDUFA7	41
GO:0005761	CC	GO:0005761	mitochondrial ribosome	41/1287	84/19550	2.02588e-26	8.37366e-25	6.24115e-25	CHCHD1/DAP3/MPV17L2/MRPL11/MRPL12/MRPL13/MRPL15/MRPL17/MRPL20/MRPL21/MRPL22/MRPL23/MRPL24/MRPL27/MRPL28/MRPL33/MRPL36/MRPL41/MRPL43/MRPL47/MRPL48/MRPL51/MRPL52/MRPL54/MRPL55/MRPL57/MRPS11/MRPS12/MRPS15/MRPS16/MRPS17/MRPS2/MRPS21/MRPS26/MRPS30/MRPS33/MRPS34/MRPS5/MRPS9/MTG2/NDUFA7	41
GO:0005746	CC	GO:0005746	mitochondrial respirasome	42/1287	89/19550	2.77171e-26	1.07404e-24	8.00513e-25	COX4I1/COX5A/COX5B/COX6A1/COX6C/COX7A2/COX7B/COX7C/COX8A/CYC1/NDUFA1/NDUFA11/NDUFA12/NDUFA13/NDUFA2/NDUFA3/NDUFA4/NDUFA4L2/NDUFA6/NDUFA7/NDUFA8/NDUFA9/NDUFB1/NDUFB10/NDUFB11/NDUFB2/NDUFB3/NDUFB4/NDUFB7/NDUFB8/NDUFB9/NDUFC2/NDUFS3/NDUFS5/NDUFS6/NDUFS7/NDUFS8/NDUFV3/RAB5IF/UQCR10/UQCR11/UQCRB	42
GO:0042788	CC	GO:0042788	polysomal ribosome	24/1287	32/19550	2.25969e-22	8.24124e-21	6.14245e-21	BTF3/EIF3H/RPL10A/RPL11/RPL18/RPL18A/RPL19/RPL24/RPL30/RPL31/RPL32/RPL36/RPL36A/RPL38/RPL39/RPL41/RPL6/RPL7A/RPL8/RPS21/RPS23/RPS26/RPS28/RPS29	24
GO:0005747	CC	GO:0005747	mitochondrial respiratory chain complex I	27/1287	48/19550	5.61031e-20	1.73919e-18	1.29628e-18	NDUFA1/NDUFA11/NDUFA12/NDUFA13/NDUFA2/NDUFA3/NDUFA4/NDUFA6/NDUFA7/NDUFA8/NDUFA9/NDUFB1/NDUFB10/NDUFB11/NDUFB2/NDUFB3/NDUFB4/NDUFB7/NDUFB8/NDUFB9/NDUFC2/NDUFS3/NDUFS5/NDUFS6/NDUFS7/NDUFS8/NDUFV3	27
GO:0030964	CC	GO:0030964	NADH dehydrogenase complex	27/1287	48/19550	5.61031e-20	1.73919e-18	1.29628e-18	NDUFA1/NDUFA11/NDUFA12/NDUFA13/NDUFA2/NDUFA3/NDUFA4/NDUFA6/NDUFA7/NDUFA8/NDUFA9/NDUFB1/NDUFB10/NDUFB11/NDUFB2/NDUFB3/NDUFB4/NDUFB7/NDUFB8/NDUFB9/NDUFC2/NDUFS3/NDUFS5/NDUFS6/NDUFS7/NDUFS8/NDUFV3	27
GO:0045271	CC	GO:0045271	respiratory chain complex I	27/1287	48/19550	5.61031e-20	1.73919e-18	1.29628e-18	NDUFA1/NDUFA11/NDUFA12/NDUFA13/NDUFA2/NDUFA3/NDUFA4/NDUFA6/NDUFA7/NDUFA8/NDUFA9/NDUFB1/NDUFB10/NDUFB11/NDUFB2/NDUFB3/NDUFB4/NDUFB7/NDUFB8/NDUFB9/NDUFC2/NDUFS3/NDUFS5/NDUFS6/NDUFS7/NDUFS8/NDUFV3	27
GO:0005844	CC	GO:0005844	polysome	29/1287	66/19550	1.6715e-17	4.9349e-16	3.67814e-16	BTF3/CALR/EIF3H/MCRS1/RPL10A/RPL11/RPL18/RPL18A/RPL19/RPL24/RPL30/RPL31/RPL32/RPL36/RPL36A/RPL38/RPL39/RPL41/RPL6/RPL7A/RPL8/RPS21/RPS23/RPS26/RPS28/RPS29/RPS3/RPS4X/RPS6	29
GO:1990204	CC	GO:1990204	oxidoreductase complex	36/1287	112/19550	3.86339e-16	1.08877e-14	8.11496e-15	BCKDHA/BCKDHB/CBR4/CYC1/DBT/GPD1/NDUFA1/NDUFA11/NDUFA12/NDUFA13/NDUFA2/NDUFA3/NDUFA4/NDUFA6/NDUFA7/NDUFA8/NDUFA9/NDUFB1/NDUFB10/NDUFB11/NDUFB2/NDUFB3/NDUFB4/NDUFB7/NDUFB8/NDUFB9/NDUFC2/NDUFS3/NDUFS5/NDUFS6/NDUFS7/NDUFS8/NDUFV3/UQCR10/UQCR11/UQCRB	36
GO:0000315	CC	GO:0000315	organellar large ribosomal subunit	25/1287	54/19550	6.08438e-16	1.5718e-14	1.17151e-14	MPV17L2/MRPL11/MRPL12/MRPL13/MRPL15/MRPL17/MRPL20/MRPL21/MRPL22/MRPL23/MRPL24/MRPL27/MRPL28/MRPL33/MRPL36/MRPL41/MRPL43/MRPL47/MRPL48/MRPL51/MRPL52/MRPL54/MRPL55/MRPL57/MRPS30	25
GO:0005762	CC	GO:0005762	mitochondrial large ribosomal subunit	25/1287	54/19550	6.08438e-16	1.5718e-14	1.17151e-14	MPV17L2/MRPL11/MRPL12/MRPL13/MRPL15/MRPL17/MRPL20/MRPL21/MRPL22/MRPL23/MRPL24/MRPL27/MRPL28/MRPL33/MRPL36/MRPL41/MRPL43/MRPL47/MRPL48/MRPL51/MRPL52/MRPL54/MRPL55/MRPL57/MRPS30	25
GO:0070069	CC	GO:0070069	cytochrome complex	18/1287	42/19550	3.72319e-11	9.23351e-10	6.88202e-10	COA6/COX4I1/COX5A/COX5B/COX6A1/COX6B1/COX6C/COX7A2/COX7B/COX7C/COX8A/CYC1/NDUFA4/NDUFA4L2/UGT1A1/UQCR10/UQCR11/UQCRB	18
GO:0030055	CC	GO:0030055	cell-substrate junction	64/1287	425/19550	4.15689e-10	9.91258e-09	7.38816e-09	ACTB/ALKBH6/ARL2/ARPC3/ARPC5L/CALR/CD151/CFL1/DMD/FLOT2/GNB2/HSPB1/INPP5E/MAPK3/NPM1/PDIA3/PPIA/PPIB/RAC1/RHOG/RPL10A/RPL12/RPL13A/RPL18/RPL19/RPL22/RPL23/RPL27/RPL3/RPL30/RPL31/RPL37A/RPL38/RPL4/RPL5/RPL6/RPL7/RPL7A/RPL8/RPL9/RPLP0/RPLP1/RPLP2/RPS10/RPS11/RPS13/RPS14/RPS15/RPS16/RPS17/RPS18/RPS19/RPS2/RPS29/RPS3/RPS3A/RPS4X/RPS5/RPS7/RPS8/RPS9/RRAS/SORBS2/YWHAZ	64
GO:0005925	CC	GO:0005925	focal adhesion	63/1287	418/19550	5.50311e-10	1.26368e-08	9.41857e-09	ACTB/ALKBH6/ARL2/ARPC3/ARPC5L/CALR/CD151/CFL1/FLOT2/GNB2/HSPB1/INPP5E/MAPK3/NPM1/PDIA3/PPIA/PPIB/RAC1/RHOG/RPL10A/RPL12/RPL13A/RPL18/RPL19/RPL22/RPL23/RPL27/RPL3/RPL30/RPL31/RPL37A/RPL38/RPL4/RPL5/RPL6/RPL7/RPL7A/RPL8/RPL9/RPLP0/RPLP1/RPLP2/RPS10/RPS11/RPS13/RPS14/RPS15/RPS16/RPS17/RPS18/RPS19/RPS2/RPS29/RPS3/RPS3A/RPS4X/RPS5/RPS7/RPS8/RPS9/RRAS/SORBS2/YWHAZ	63
GO:1905369	CC	GO:1905369	endopeptidase complex	21/1287	66/19550	6.67812e-10	1.47873e-08	1.10214e-08	ADRM1/GPAA1/HSPB1/PIGU/PSMA2/PSMA4/PSMA7/PSMB2/PSMB3/PSMB4/PSMB5/PSMB7/PSMC2/PSMC3/PSMC4/PSMD13/PSMD4/PSMD8/PSMD9/PSME2/PSMF1	21
GO:0005758	CC	GO:0005758	mitochondrial intermembrane space	24/1287	86/19550	8.43427e-10	1.80319e-08	1.34397e-08	ARL2/BLOC1S1/CHCHD2/CHCHD4/CHCHD5/CIAPIN1/COA4/COA6/COX17/DTYMK/GFER/HAX1/NDUFA8/NDUFB7/NDUFS5/PARK7/PPOX/PRELID1/RNASET2/STOML2/TIMM10/TIMM23/TIMM8B/TIMM9	24
GO:0031970	CC	GO:0031970	organelle envelope lumen	25/1287	96/19550	1.85144e-09	3.82631e-08	2.85186e-08	ARL2/BLOC1S1/CHCHD2/CHCHD4/CHCHD5/CIAPIN1/COA4/COA6/COX17/DTYMK/GFER/HAX1/NDUFA8/NDUFB7/NDUFS5/PARK7/PPOX/PRELID1/RNASET2/SORL1/STOML2/TIMM10/TIMM23/TIMM8B/TIMM9	25
GO:0046540	CC	GO:0046540	U4/U6 x U5 tri-snRNP complex	16/1287	41/19550	2.42986e-09	4.85971e-08	3.6221e-08	LSM3/LSM4/LSM5/LSM7/LSM8/PPIH/PRPF31/PRPF6/SART1/SNRPB/SNRPD1/SNRPD2/SNRPE/SNRPF/SNRPG/TXNL4A	16
GO:0097526	CC	GO:0097526	spliceosomal tri-snRNP complex	16/1287	42/19550	3.68597e-09	6.94961e-08	5.17976e-08	LSM3/LSM4/LSM5/LSM7/LSM8/PPIH/PRPF31/PRPF6/SART1/SNRPB/SNRPD1/SNRPD2/SNRPE/SNRPF/SNRPG/TXNL4A	16
GO:1905368	CC	GO:1905368	peptidase complex	25/1287	99/19550	3.69898e-09	6.94961e-08	5.17976e-08	ADRM1/ENY2/GPAA1/HSPB1/PIGU/PSMA2/PSMA4/PSMA7/PSMB2/PSMB3/PSMB4/PSMB5/PSMB7/PSMC2/PSMC3/PSMC4/PSMD13/PSMD4/PSMD8/PSMD9/PSME2/PSMF1/SGF29/TADA3/TAF10	25
GO:0000502	CC	GO:0000502	proteasome complex	19/1287	60/19550	4.74428e-09	8.65134e-08	6.44811e-08	ADRM1/HSPB1/PSMA2/PSMA4/PSMA7/PSMB2/PSMB3/PSMB4/PSMB5/PSMB7/PSMC2/PSMC3/PSMC4/PSMD13/PSMD4/PSMD8/PSMD9/PSME2/PSMF1	19
GO:0000314	CC	GO:0000314	organellar small ribosomal subunit	13/1287	28/19550	6.05701e-09	1.01496e-07	7.5648e-08	DAP3/MRPS11/MRPS12/MRPS15/MRPS16/MRPS17/MRPS2/MRPS21/MRPS26/MRPS33/MRPS34/MRPS5/MRPS9	13
GO:0005763	CC	GO:0005763	mitochondrial small ribosomal subunit	13/1287	28/19550	6.05701e-09	1.01496e-07	7.5648e-08	DAP3/MRPS11/MRPS12/MRPS15/MRPS16/MRPS17/MRPS2/MRPS21/MRPS26/MRPS33/MRPS34/MRPS5/MRPS9	13
GO:0045277	CC	GO:0045277	respiratory chain complex IV	13/1287	28/19550	6.05701e-09	1.01496e-07	7.5648e-08	COA6/COX4I1/COX5A/COX5B/COX6A1/COX6B1/COX6C/COX7A2/COX7B/COX7C/COX8A/NDUFA4/NDUFA4L2	13
GO:0140534	CC	GO:0140534	endoplasmic reticulum protein-containing complex	28/1287	125/19550	7.95891e-09	1.29856e-07	9.67856e-08	AUP1/CALR/CAMLG/DAD1/DPM2/EMC8/EMC9/FKBP1A/GET3/GPAA1/HM13/INSIG1/KRTCAP2/ORMDL2/OST4/PDIA3/PIGQ/PIGU/PPIB/RNF125/SDF2L1/SEC61B/SEC61G/SELENOS/SRPRB/TMEM258/UBXN1/UGT1A1	28
GO:0005684	CC	GO:0005684	U2-type spliceosomal complex	23/1287	92/19550	1.90108e-08	3.02223e-07	2.25256e-07	BUD31/CCDC12/CWC15/ISY1/LSM3/LSM4/LSM5/LSM7/LSM8/PPIE/PRPF31/PRPF6/SART1/SF3B6/SNRPB/SNRPB2/SNRPD1/SNRPD2/SNRPE/SNRPF/SNRPG/SYF2/TXNL4A	23
GO:0071011	CC	GO:0071011	precatalytic spliceosome	17/1287	53/19550	2.4651e-08	3.8209e-07	2.84784e-07	LSM3/LSM4/LSM5/LSM7/LSM8/PRPF31/PRPF6/SART1/SF3B6/SNRPB/SNRPB2/SNRPD1/SNRPD2/SNRPE/SNRPF/SNRPG/TXNL4A	17
GO:0071005	CC	GO:0071005	U2-type precatalytic spliceosome	16/1287	50/19550	6.59469e-08	9.97245e-07	7.43278e-07	LSM3/LSM4/LSM5/LSM7/LSM8/PRPF31/PRPF6/SART1/SNRPB/SNRPB2/SNRPD1/SNRPD2/SNRPE/SNRPF/SNRPG/TXNL4A	16
GO:0005681	CC	GO:0005681	spliceosomal complex	34/1287	191/19550	9.79184e-08	1.44546e-06	1.07735e-06	ALYREF/BUD31/CCDC12/CWC15/DDX41/FRG1/ISY1/LSM3/LSM4/LSM5/LSM7/LSM8/PPIE/PPIH/PRKRIP1/PRPF31/PRPF6/RALY/SART1/SF3B6/SNRNP25/SNRNP35/SNRPA/SNRPB/SNRPB2/SNRPD1/SNRPD2/SNRPE/SNRPF/SNRPG/SUGP1/SYF2/TXNL4A/U2AF1L4	34
GO:0005751	CC	GO:0005751	mitochondrial respiratory chain complex IV	10/1287	20/19550	1.48353e-07	2.11146e-06	1.57374e-06	COX4I1/COX5A/COX5B/COX6A1/COX6C/COX7A2/COX7C/COX8A/NDUFA4/NDUFA4L2	10
GO:0071013	CC	GO:0071013	catalytic step 2 spliceosome	21/1287	87/19550	1.49846e-07	2.11146e-06	1.57374e-06	ALYREF/BUD31/CWC15/DDX41/FRG1/ISY1/LSM3/LSM7/PPIE/PRPF6/RALY/SART1/SF3B6/SNRPB/SNRPB2/SNRPD1/SNRPD2/SNRPE/SNRPF/SNRPG/SYF2	21
GO:0120114	CC	GO:0120114	Sm-like protein family complex	24/1287	111/19550	1.86328e-07	2.56719e-06	1.91341e-06	CD2BP2/GEMIN6/GEMIN7/LSM10/LSM3/LSM4/LSM5/LSM7/LSM8/MEPCE/PPIH/PRPF31/PRPF6/SART1/SF3B6/SNRPA/SNRPB/SNRPB2/SNRPD1/SNRPD2/SNRPE/SNRPF/SNRPG/TXNL4A	24
GO:0030532	CC	GO:0030532	small nuclear ribonucleoprotein complex	22/1287	100/19550	4.35387e-07	5.86825e-06	4.37379e-06	CD2BP2/LSM10/LSM3/LSM4/LSM5/LSM7/LSM8/MEPCE/PPIH/PRPF31/PRPF6/SART1/SF3B6/SNRPA/SNRPB/SNRPB2/SNRPD1/SNRPD2/SNRPE/SNRPF/SNRPG/TXNL4A	22
GO:0032592	CC	GO:0032592	integral component of mitochondrial membrane	20/1287	87/19550	6.85675e-07	9.04507e-06	6.74157e-06	ADCK1/BID/CHCHD6/ETFDH/FIS1/MICOS10/MICOS13/MTLN/OXA1L/PET100/PIGBOS1/PPOX/SFXN4/SLC25A3/SMDT1/TIMM17B/TIMM23/TMEM11/TOMM40/UQCC3	20
GO:0031301	CC	GO:0031301	integral component of organelle membrane	52/1287	387/19550	7.37152e-07	9.52155e-06	7.09671e-06	ADCK1/AUP1/BID/BNIP1/CALR/CAMLG/CHCHD6/CLN3/DOLK/DOLPP1/DPM2/DPM3/EDEM1/EMC8/EMC9/ERGIC3/ETFDH/FIS1/FKBP8/GPAA1/HM13/INSIG1/MICOS10/MICOS13/MTLN/OXA1L/PDIA3/PET100/PEX16/PIGBOS1/PIGU/PPOX/RETREG1/RNF152/SELENOS/SFXN4/SLC25A3/SLC46A3/SLC66A1/SMDT1/SYS1/TAPT1/TECR/TIMM17B/TIMM23/TMEM11/TOMM40/UQCC3/VOPP1/WDR83OS/YIF1A/YIF1B	52
GO:0098573	CC	GO:0098573	intrinsic component of mitochondrial membrane	20/1287	88/19550	8.33012e-07	1.05402e-05	7.8559e-06	ADCK1/BID/CHCHD6/ETFDH/FIS1/MICOS10/MICOS13/MTLN/OXA1L/PET100/PIGBOS1/PPOX/SFXN4/SLC25A3/SMDT1/TIMM17B/TIMM23/TMEM11/TOMM40/UQCC3	20
GO:0097525	CC	GO:0097525	spliceosomal snRNP complex	20/1287	90/19550	1.21751e-06	1.50971e-05	1.12523e-05	CD2BP2/LSM3/LSM4/LSM5/LSM7/LSM8/PPIH/PRPF31/PRPF6/SART1/SF3B6/SNRPA/SNRPB/SNRPB2/SNRPD1/SNRPD2/SNRPE/SNRPF/SNRPG/TXNL4A	20
GO:0005732	CC	GO:0005732	sno(s)RNA-containing ribonucleoprotein complex	11/1287	30/19550	1.64206e-06	1.95784e-05	1.45924e-05	FBL/GAR1/NHP2/NOP10/NOP56/POP4/POP5/POP7/RPP25L/RPP30/RRP9	11
GO:0071007	CC	GO:0071007	U2-type catalytic step 2 spliceosome	11/1287	30/19550	1.64206e-06	1.95784e-05	1.45924e-05	BUD31/CWC15/PPIE/SNRPB/SNRPB2/SNRPD1/SNRPD2/SNRPE/SNRPF/SNRPG/SYF2	11
GO:0005839	CC	GO:0005839	proteasome core complex	9/1287	20/19550	1.95349e-06	2.28521e-05	1.70324e-05	PSMA2/PSMA4/PSMA7/PSMB2/PSMB3/PSMB4/PSMB5/PSMB7/PSMF1	9
GO:0016469	CC	GO:0016469	proton-transporting two-sector ATPase complex	14/1287	49/19550	2.03901e-06	2.34108e-05	1.74488e-05	ATP5F1C/ATP5F1D/ATP5F1E/ATP5MC1/ATP5MC2/ATP5ME/ATP5MF/ATP5MG/ATP5PO/ATP6V0B/ATP6V0E1/ATP6V1E1/ATP6V1F/TCIRG1	14
GO:0031304	CC	GO:0031304	intrinsic component of mitochondrial inner membrane	15/1287	56/19550	2.17775e-06	2.41108e-05	1.79706e-05	CHCHD6/ETFDH/MICOS10/MICOS13/MTLN/OXA1L/PET100/PPOX/SFXN4/SLC25A3/SMDT1/TIMM17B/TIMM23/TMEM11/UQCC3	15
GO:0031305	CC	GO:0031305	integral component of mitochondrial inner membrane	15/1287	56/19550	2.17775e-06	2.41108e-05	1.79706e-05	CHCHD6/ETFDH/MICOS10/MICOS13/MTLN/OXA1L/PET100/PPOX/SFXN4/SLC25A3/SMDT1/TIMM17B/TIMM23/TMEM11/UQCC3	15
GO:0030684	CC	GO:0030684	preribosome	18/1287	78/19550	2.30896e-06	2.5115e-05	1.8719e-05	BOP1/EIF6/EMG1/FBL/FBXW9/IMP3/IMP4/MRTO4/NOC4L/NOP56/RPS7/RRP1/RRP7A/RRP9/RSL1D1/TBL3/WDR74/ZNF622	18
GO:0034709	CC	GO:0034709	methylosome	7/1287	12/19550	3.1132e-06	3.32604e-05	2.479e-05	PRMT1/SNRPB/SNRPD1/SNRPD2/SNRPE/SNRPF/SNRPG	7
GO:0031300	CC	GO:0031300	intrinsic component of organelle membrane	53/1287	417/19550	3.16999e-06	3.32604e-05	2.479e-05	ADCK1/AUP1/BID/BNIP1/CALR/CAMLG/CHCHD6/CLN3/DNAJB2/DOLK/DOLPP1/DPM2/DPM3/EDEM1/EMC8/EMC9/ERGIC3/ETFDH/FIS1/FKBP8/GPAA1/HM13/INSIG1/MICOS10/MICOS13/MTLN/OXA1L/PDIA3/PET100/PEX16/PIGBOS1/PIGU/PPOX/RETREG1/RNF152/SELENOS/SFXN4/SLC25A3/SLC46A3/SLC66A1/SMDT1/SYS1/TAPT1/TECR/TIMM17B/TIMM23/TMEM11/TOMM40/UQCC3/VOPP1/WDR83OS/YIF1A/YIF1B	53
GO:0005753	CC	GO:0005753	mitochondrial proton-transporting ATP synthase complex	9/1287	21/19550	3.21875e-06	3.32604e-05	2.479e-05	ATP5F1C/ATP5F1D/ATP5F1E/ATP5MC1/ATP5MC2/ATP5ME/ATP5MF/ATP5MG/ATP5PO	9
GO:0030117	CC	GO:0030117	membrane coat	19/1287	89/19550	4.21357e-06	4.21357e-05	3.14051e-05	AP1M1/AP1S1/AP2M1/AP2S1/AP4M1/AP5S1/AP5Z1/CHMP2A/CHMP4A/CHMP4B/CLTA/CLTB/COPE/COPZ1/EPN1/PDCD6/PEF1/SEC13/VPS18	19
GO:0048475	CC	GO:0048475	coated membrane	19/1287	89/19550	4.21357e-06	4.21357e-05	3.14051e-05	AP1M1/AP1S1/AP2M1/AP2S1/AP4M1/AP5S1/AP5Z1/CHMP2A/CHMP4A/CHMP4B/CLTA/CLTB/COPE/COPZ1/EPN1/PDCD6/PEF1/SEC13/VPS18	19
GO:0045259	CC	GO:0045259	proton-transporting ATP synthase complex	9/1287	22/19550	5.12887e-06	5.04746e-05	3.76203e-05	ATP5F1C/ATP5F1D/ATP5F1E/ATP5MC1/ATP5MC2/ATP5ME/ATP5MF/ATP5MG/ATP5PO	9
GO:0005687	CC	GO:0005687	U4 snRNP	7/1287	13/19550	6.36052e-06	6.16175e-05	4.59254e-05	PRPF31/SNRPB/SNRPD1/SNRPD2/SNRPE/SNRPF/SNRPG	7
GO:0022624	CC	GO:0022624	proteasome accessory complex	9/1287	23/19550	7.93406e-06	7.56787e-05	5.64057e-05	ADRM1/PSMC2/PSMC3/PSMC4/PSMD13/PSMD4/PSMD8/PSMD9/PSME2	9
GO:0034719	CC	GO:0034719	SMN-Sm protein complex	8/1287	18/19550	8.32268e-06	7.81828e-05	5.82721e-05	GEMIN6/GEMIN7/SNRPB/SNRPD1/SNRPD2/SNRPE/SNRPF/SNRPG	8
GO:0005689	CC	GO:0005689	U12-type spliceosomal complex	10/1287	29/19550	9.30565e-06	8.6112e-05	6.41819e-05	LSM7/SF3B6/SNRNP25/SNRNP35/SNRPB/SNRPD1/SNRPD2/SNRPE/SNRPF/SNRPG	10
GO:0033177	CC	GO:0033177	proton-transporting two-sector ATPase complex, proton-transporting domain	9/1287	24/19550	1.19538e-05	0.000107791	8.03402e-05	ATP5MC1/ATP5MC2/ATP5ME/ATP5MF/ATP5MG/ATP5PO/ATP6V0B/ATP6V0E1/TCIRG1	9
GO:0005744	CC	GO:0005744	TIM23 mitochondrial import inner membrane translocase complex	7/1287	14/19550	1.19961e-05	0.000107791	8.03402e-05	PAM16/ROMO1/SLC25A6/TIMM10/TIMM17B/TIMM23/TIMM50	7
GO:0005838	CC	GO:0005838	proteasome regulatory particle	8/1287	19/19550	1.35456e-05	0.000119975	8.94213e-05	ADRM1/PSMC2/PSMC3/PSMC4/PSMD13/PSMD4/PSMD8/PSMD9	8
GO:0000276	CC	GO:0000276	mitochondrial proton-transporting ATP synthase complex, coupling factor F(o)	6/1287	12/19550	5.26417e-05	0.000459689	0.00034262	ATP5MC1/ATP5MC2/ATP5ME/ATP5MF/ATP5MG/ATP5PO	6
GO:0005682	CC	GO:0005682	U5 snRNP	8/1287	23/19550	6.93056e-05	0.000596798	0.000444812	CD2BP2/PRPF6/SNRPB/SNRPD1/SNRPD2/SNRPE/SNRPG/TXNL4A	8
GO:0031227	CC	GO:0031227	intrinsic component of endoplasmic reticulum membrane	25/1287	170/19550	0.000129667	0.00110128	0.000820822	AUP1/BNIP1/CALR/CAMLG/CLN3/DNAJB2/DOLK/DOLPP1/DPM2/DPM3/EDEM1/EMC8/EMC9/ERGIC3/FKBP8/GPAA1/HM13/INSIG1/PDIA3/PIGU/RETREG1/SELENOS/TAPT1/TECR/WDR83OS	25
GO:0045263	CC	GO:0045263	proton-transporting ATP synthase complex, coupling factor F(o)	6/1287	14/19550	0.000152548	0.0012781	0.00095261	ATP5MC1/ATP5MC2/ATP5ME/ATP5MF/ATP5MG/ATP5PO	6
GO:0030176	CC	GO:0030176	integral component of endoplasmic reticulum membrane	24/1287	162/19550	0.000156158	0.00129091	0.000962154	AUP1/BNIP1/CALR/CAMLG/CLN3/DOLK/DOLPP1/DPM2/DPM3/EDEM1/EMC8/EMC9/ERGIC3/FKBP8/GPAA1/HM13/INSIG1/PDIA3/PIGU/RETREG1/SELENOS/TAPT1/TECR/WDR83OS	24
GO:0101002	CC	GO:0101002	ficolin-1-rich granule	26/1287	185/19550	0.000203148	0.00165726	0.0012352	AGL/ALDOA/ATAD3B/C1orf35/COMMD3/COMMD9/CSTB/DBNL/DYNLL1/GPI/GSDMD/IMPDH2/LAMTOR1/PDAP1/PPIA/PPIE/PSMA2/PSMB7/PSMC2/PSMC3/PSMD13/RAC1/SERPINB6/SRP14/TCIRG1/TMEM179B	26
GO:0000172	CC	GO:0000172	ribonuclease MRP complex	5/1287	10/19550	0.00023375	0.00183784	0.0013698	POP4/POP5/POP7/RPP25L/RPP30	5
GO:0005665	CC	GO:0005665	RNA polymerase II, core complex	6/1287	15/19550	0.000240105	0.00183784	0.0013698	POLR2G/POLR2H/POLR2I/POLR2J/POLR2K/POLR2L	6
GO:0005852	CC	GO:0005852	eukaryotic translation initiation factor 3 complex	6/1287	15/19550	0.000240105	0.00183784	0.0013698	EIF3B/EIF3F/EIF3H/EIF3I/EIF3K/EIF3M	6
GO:0033290	CC	GO:0033290	eukaryotic 48S preinitiation complex	6/1287	15/19550	0.000240105	0.00183784	0.0013698	EIF3B/EIF3F/EIF3H/EIF3I/EIF3K/EIF3M	6
GO:0098554	CC	GO:0098554	cytoplasmic side of endoplasmic reticulum membrane	6/1287	15/19550	0.000240105	0.00183784	0.0013698	HM13/RPL27/RPS26/RPS28/RPS29/THADA	6
GO:0005791	CC	GO:0005791	rough endoplasmic reticulum	15/1287	82/19550	0.000265922	0.00201063	0.00149858	HM13/PLOD3/RANGRF/RPL18/RPL27/RPL4/RPL6/RPS21/RPS23/RPS26/RPS28/RPS29/SEC61B/SEC61G/SRPRB	15
GO:0005688	CC	GO:0005688	U6 snRNP	5/1287	11/19550	0.000405311	0.00299158	0.00222972	LSM3/LSM4/LSM5/LSM7/LSM8	5
GO:0019774	CC	GO:0019774	proteasome core complex, beta-subunit complex	5/1287	11/19550	0.000405311	0.00299158	0.00222972	PSMB2/PSMB3/PSMB4/PSMB5/PSMB7	5
GO:1904813	CC	GO:1904813	ficolin-1-rich granule lumen	19/1287	124/19550	0.000474663	0.00346225	0.00258052	AGL/ALDOA/C1orf35/COMMD3/COMMD9/CSTB/DBNL/GPI/GSDMD/IMPDH2/PDAP1/PPIA/PPIE/PSMA2/PSMB7/PSMC2/PSMC3/PSMD13/SRP14	19
GO:0030687	CC	GO:0030687	preribosome, large subunit precursor	7/1287	23/19550	0.000506769	0.00365345	0.00272303	BOP1/EIF6/FBXW9/MRTO4/RRP1/WDR74/ZNF622	7
GO:0016282	CC	GO:0016282	eukaryotic 43S preinitiation complex	6/1287	17/19550	0.000529629	0.00373147	0.00278118	EIF3B/EIF3F/EIF3H/EIF3I/EIF3K/EIF3M	6
GO:0030008	CC	GO:0030008	TRAPP complex	6/1287	17/19550	0.000529629	0.00373147	0.00278118	TRAPPC2B/TRAPPC2L/TRAPPC3/TRAPPC4/TRAPPC6A/TRAPPC9	6
GO:0034708	CC	GO:0034708	methyltransferase complex	15/1287	88/19550	0.000584594	0.00407245	0.00303533	DPY30/MCRS1/METTL1/PRMT1/PRPF31/RUVBL2/SNRPB/SNRPD1/SNRPD2/SNRPE/SNRPF/SNRPG/TRMT61A/WDR4/WDR5	15
GO:0030120	CC	GO:0030120	vesicle coat	11/1287	54/19550	0.000668289	0.00460377	0.00343133	AP1S1/AP2M1/AP2S1/CLTA/CLTB/COPE/COPZ1/EPN1/PDCD6/PEF1/SEC13	11
GO:0033178	CC	GO:0033178	proton-transporting two-sector ATPase complex, catalytic domain	6/1287	18/19550	0.000750432	0.00505726	0.00376933	ATP5F1C/ATP5F1D/ATP5F1E/ATP5PO/ATP6V1E1/ATP6V1F	6
GO:0070993	CC	GO:0070993	translation preinitiation complex	6/1287	18/19550	0.000750432	0.00505726	0.00376933	EIF3B/EIF3F/EIF3H/EIF3I/EIF3K/EIF3M	6
GO:0032040	CC	GO:0032040	small-subunit processome	9/1287	39/19550	0.000790517	0.00527012	0.00392798	EMG1/FBL/IMP3/IMP4/NOC4L/NOP56/RPS7/RRP9/TBL3	9
GO:0005765	CC	GO:0005765	lysosomal membrane	43/1287	395/19550	0.000823268	0.0053729	0.00400459	ANXA2/AP1M1/AP1S1/AP2M1/AP2S1/AP5S1/ATP11C/ATP6V0B/ATP6V0E1/ATP6V1E1/ATRAID/BLOC1S1/BORCS8/BRI3/CD63/CLN3/CLTA/CTSA/DAGLB/ENPEP/GNB2/KPTN/KXD1/LAMTOR1/LAMTOR2/LAMTOR4/LAMTOR5/NDUFC2/NPRL2/PI4K2A/RNF152/SEC13/SLC39A14/SLC46A3/SLC66A1/TCIRG1/TECPR1/TMEM179B/TMEM192/TMEM9/UBA52/VPS16/VPS18	43
GO:0098852	CC	GO:0098852	lytic vacuole membrane	43/1287	395/19550	0.000823268	0.0053729	0.00400459	ANXA2/AP1M1/AP1S1/AP2M1/AP2S1/AP5S1/ATP11C/ATP6V0B/ATP6V0E1/ATP6V1E1/ATRAID/BLOC1S1/BORCS8/BRI3/CD63/CLN3/CLTA/CTSA/DAGLB/ENPEP/GNB2/KPTN/KXD1/LAMTOR1/LAMTOR2/LAMTOR4/LAMTOR5/NDUFC2/NPRL2/PI4K2A/RNF152/SEC13/SLC39A14/SLC46A3/SLC66A1/TCIRG1/TECPR1/TMEM179B/TMEM192/TMEM9/UBA52/VPS16/VPS18	43
GO:0005686	CC	GO:0005686	U2 snRNP	7/1287	25/19550	0.000884814	0.00565551	0.00421523	SF3B6/SNRPB/SNRPB2/SNRPD1/SNRPD2/SNRPE/SNRPG	7
GO:0030867	CC	GO:0030867	rough endoplasmic reticulum membrane	7/1287	25/19550	0.000884814	0.00565551	0.00421523	RPL27/RPS26/RPS28/RPS29/SEC61B/SEC61G/SRPRB	7
GO:0005685	CC	GO:0005685	U1 snRNP	8/1287	33/19550	0.00108821	0.00688461	0.00513131	SNRPA/SNRPB/SNRPB2/SNRPD1/SNRPD2/SNRPE/SNRPF/SNRPG	8
GO:1990351	CC	GO:1990351	transporter complex	41/1287	381/19550	0.00134057	0.00839548	0.00625741	ABCB8/ABCC9/ABHD12/CYC1/FKBP1A/KCNJ14/NDUFA1/NDUFA11/NDUFA12/NDUFA13/NDUFA2/NDUFA3/NDUFA4/NDUFA6/NDUFA7/NDUFA8/NDUFA9/NDUFB1/NDUFB10/NDUFB11/NDUFB2/NDUFB3/NDUFB4/NDUFB7/NDUFB8/NDUFB9/NDUFC2/NDUFS3/NDUFS5/NDUFS6/NDUFS7/NDUFS8/NDUFV3/PTPA/SMDT1/TIMM10/TIMM8B/TIMM9/UQCR10/UQCR11/UQCRB	41
GO:0031902	CC	GO:0031902	late endosome membrane	20/1287	146/19550	0.00144614	0.00896608	0.0066827	ANXA2/AP5S1/CD63/CHMP2A/CHMP4A/CHMP4B/CLN3/LAMTOR1/LAMTOR2/LAMTOR4/LAMTOR5/MVB12A/SLC39A14/SORL1/STOML1/TMEM9/VPS16/VPS18/VPS28/VPS4A	20
GO:0031082	CC	GO:0031082	BLOC complex	5/1287	14/19550	0.0014868	0.0091269	0.00680256	BCAS4/BLOC1S1/BLOC1S4/DTNBP1/HPS5	5
GO:0005774	CC	GO:0005774	vacuolar membrane	46/1287	444/19550	0.00155088	0.00942692	0.00702618	ANXA2/AP1M1/AP1S1/AP2M1/AP2S1/AP5S1/ATP11C/ATP6V0B/ATP6V0E1/ATP6V1E1/ATP6V1F/ATRAID/BLOC1S1/BORCS8/BRI3/CD63/CLN3/CLTA/CTSA/DAGLB/ENPEP/GNB2/KPTN/KXD1/LAMTOR1/LAMTOR2/LAMTOR4/LAMTOR5/NDUFC2/NPRL2/PI4K2A/RNF152/SEC13/SLC39A14/SLC46A3/SLC66A1/TCIRG1/TECPR1/TEX264/TMEM179B/TMEM192/TMEM9/UBA52/VPS16/VPS18/VPS4A	46
GO:0030119	CC	GO:0030119	AP-type membrane coat adaptor complex	8/1287	35/19550	0.00164058	0.00987531	0.00736038	AP1M1/AP1S1/AP2M1/AP2S1/AP4M1/AP5S1/AP5Z1/VPS18	8
GO:0009295	CC	GO:0009295	nucleoid	9/1287	44/19550	0.00196614	0.0116096	0.00865298	ATAD3A/CLPX/CPS1/DBT/MPG/SSBP1/SUPV3L1/TOP1MT/TUFM	9
GO:0042645	CC	GO:0042645	mitochondrial nucleoid	9/1287	44/19550	0.00196614	0.0116096	0.00865298	ATAD3A/CLPX/CPS1/DBT/MPG/SSBP1/SUPV3L1/TOP1MT/TUFM	9
GO:0030686	CC	GO:0030686	90S preribosome	7/1287	29/19550	0.0022798	0.0133347	0.00993875	BOP1/IMP3/IMP4/NOC4L/RRP7A/RSL1D1/TBL3	7
GO:0005697	CC	GO:0005697	telomerase holoenzyme complex	6/1287	22/19550	0.00240328	0.0137966	0.010283	ACD/GAR1/NHP2/NOP10/SNRPB/SNRPE	6
GO:0005742	CC	GO:0005742	mitochondrial outer membrane translocase complex	6/1287	22/19550	0.00240328	0.0137966	0.010283	CHCHD6/MICOS10/MICOS13/TOMM40/TOMM5/TOMM7	6
GO:0035770	CC	GO:0035770	ribonucleoprotein granule	29/1287	254/19550	0.00272176	0.0154816	0.0115389	ACTB/EIF4E2/FASTK/GHR/HAX1/HSF1/LSM3/LSM4/MCC/MCRIP1/MCRIP2/POLR2G/PQBP1/PSMA2/PSMA4/PSMC2/PSMC3/RAC1/RPL28/RPL6/RPLP0/RPS4X/RPS6/RPUSD3/SARNP/SNRPB2/SNRPG/SUMO1/TBRG4	29
GO:0000346	CC	GO:0000346	transcription export complex	4/1287	10/19550	0.0028466	0.0159	0.0118507	ALYREF/SARNP/THOC6/THOC7	4
GO:0030681	CC	GO:0030681	multimeric ribonuclease P complex	4/1287	10/19550	0.0028466	0.0159	0.0118507	POP4/POP5/POP7/RPP30	4
GO:0098799	CC	GO:0098799	outer mitochondrial membrane protein complex	6/1287	23/19550	0.00307263	0.0170092	0.0126775	CHCHD6/MICOS10/MICOS13/TOMM40/TOMM5/TOMM7	6
GO:1902495	CC	GO:1902495	transmembrane transporter complex	38/1287	366/19550	0.0036535	0.0200457	0.0149407	ABCB8/ABCC9/ABHD12/CYC1/FKBP1A/KCNJ14/NDUFA1/NDUFA11/NDUFA12/NDUFA13/NDUFA2/NDUFA3/NDUFA4/NDUFA6/NDUFA7/NDUFA8/NDUFA9/NDUFB1/NDUFB10/NDUFB11/NDUFB2/NDUFB3/NDUFB4/NDUFB7/NDUFB8/NDUFB9/NDUFC2/NDUFS3/NDUFS5/NDUFS6/NDUFS7/NDUFS8/NDUFV3/PTPA/SMDT1/UQCR10/UQCR11/UQCRB	38
GO:0097346	CC	GO:0097346	INO80-type complex	6/1287	24/19550	0.00387181	0.0210572	0.0156946	DMAP1/INO80B/MCRS1/RUVBL2/TFPT/ZNHIT1	6
GO:0000815	CC	GO:0000815	ESCRT III complex	4/1287	11/19550	0.00424163	0.0228679	0.0170442	CHMP1A/CHMP2A/CHMP4A/CHMP4B	4
GO:0033116	CC	GO:0033116	endoplasmic reticulum-Golgi intermediate compartment membrane	12/1287	77/19550	0.0043197	0.0230881	0.0172083	CALR/ERGIC3/F8/KDELR1/LMAN2/PLPP3/SLC35C2/STX5/TMED9/YIF1A/YIF1B/YKT6	12
GO:0005666	CC	GO:0005666	RNA polymerase III complex	5/1287	18/19550	0.00510289	0.0270409	0.0201544	POLR1D/POLR2H/POLR2K/POLR2L/POLR3K	5
GO:0000176	CC	GO:0000176	nuclear exosome (RNase complex)	4/1287	12/19550	0.00603383	0.0317032	0.0236294	EXOSC1/EXOSC4/EXOSC5/EXOSC7	4
GO:0000178	CC	GO:0000178	exosome (RNase complex)	5/1287	19/19550	0.00655531	0.0341537	0.0254558	EXOSC1/EXOSC4/EXOSC5/EXOSC7/SUPV3L1	5
GO:0030125	CC	GO:0030125	clathrin vesicle coat	6/1287	27/19550	0.00719134	0.0368482	0.0274641	AP1S1/AP2M1/AP2S1/CLTA/CLTB/EPN1	6
GO:0036452	CC	GO:0036452	ESCRT complex	6/1287	27/19550	0.00719134	0.0368482	0.0274641	CHMP1A/CHMP2A/CHMP4A/CHMP4B/MVB12A/VPS28	6
GO:0030118	CC	GO:0030118	clathrin coat	8/1287	44/19550	0.00731035	0.0371509	0.0276898	AP1M1/AP1S1/AP2M1/AP2S1/AP4M1/CLTA/CLTB/EPN1	8
GO:0000177	CC	GO:0000177	cytoplasmic exosome (RNase complex)	4/1287	13/19550	0.00826652	0.0403941	0.030107	EXOSC4/EXOSC5/EXOSC7/SUPV3L1	4
GO:0005736	CC	GO:0005736	RNA polymerase I complex	4/1287	13/19550	0.00826652	0.0403941	0.030107	POLR1D/POLR2H/POLR2K/POLR2L	4
GO:0008250	CC	GO:0008250	oligosaccharyltransferase complex	4/1287	13/19550	0.00826652	0.0403941	0.030107	DAD1/KRTCAP2/OST4/TMEM258	4
GO:0045239	CC	GO:0045239	tricarboxylic acid cycle enzyme complex	4/1287	13/19550	0.00826652	0.0403941	0.030107	BCKDHA/BCKDHB/DBT/SUCLG2	4
GO:1905354	CC	GO:1905354	exoribonuclease complex	5/1287	20/19550	0.00827428	0.0403941	0.030107	EXOSC1/EXOSC4/EXOSC5/EXOSC7/SUPV3L1	5
GO:0030137	CC	GO:0030137	COPI-coated vesicle	6/1287	28/19550	0.00865291	0.0419125	0.0312387	ACTR1A/BNIP1/COPE/COPZ1/KDELR1/USE1	6
GO:0003735	MF	GO:0003735	structural constituent of ribosome	119/1288	182/18368	2.28122e-92	2.04169e-89	1.8706e-89	DAP3/MRPL11/MRPL12/MRPL13/MRPL15/MRPL17/MRPL20/MRPL21/MRPL22/MRPL23/MRPL24/MRPL27/MRPL28/MRPL33/MRPL36/MRPL41/MRPL43/MRPL47/MRPL51/MRPL52/MRPL54/MRPL55/MRPL57/MRPS11/MRPS12/MRPS15/MRPS16/MRPS17/MRPS2/MRPS21/MRPS25/MRPS30/MRPS33/MRPS34/MRPS5/MRPS9/NDUFA7/RPL10/RPL10A/RPL11/RPL12/RPL13/RPL13A/RPL14/RPL15/RPL17/RPL18/RPL18A/RPL19/RPL21/RPL22/RPL22L1/RPL23/RPL23A/RPL24/RPL26/RPL26L1/RPL27/RPL27A/RPL2…	119
GO:0015453	MF	GO:0015453	oxidoreduction-driven active transmembrane transporter activity	35/1288	72/18368	8.8261e-22	3.94968e-19	3.6187e-19	COX4I1/COX5A/COX5B/COX6A1/COX6B1/COX7B/COX8A/CYB561D2/CYC1/NDUFA1/NDUFA12/NDUFA13/NDUFA2/NDUFA3/NDUFA4/NDUFA6/NDUFA7/NDUFA8/NDUFA9/NDUFB1/NDUFB10/NDUFB2/NDUFB3/NDUFB4/NDUFB7/NDUFB8/NDUFB9/NDUFC2/NDUFS3/NDUFS5/NDUFS6/NDUFS7/NDUFS8/NDUFV3/UQCR10	35
GO:0003955	MF	GO:0003955	NAD(P)H dehydrogenase (quinone) activity	26/1288	45/18368	5.1435e-19	1.53448e-16	1.40589e-16	CBR4/NDUFA1/NDUFA12/NDUFA13/NDUFA2/NDUFA3/NDUFA4/NDUFA6/NDUFA7/NDUFA8/NDUFA9/NDUFB1/NDUFB10/NDUFB2/NDUFB3/NDUFB4/NDUFB7/NDUFB8/NDUFB9/NDUFC2/NDUFS3/NDUFS5/NDUFS6/NDUFS7/NDUFS8/NDUFV3	26
GO:0008137	MF	GO:0008137	NADH dehydrogenase (ubiquinone) activity	25/1288	42/18368	8.95581e-19	2.00386e-16	1.83594e-16	NDUFA1/NDUFA12/NDUFA13/NDUFA2/NDUFA3/NDUFA4/NDUFA6/NDUFA7/NDUFA8/NDUFA9/NDUFB1/NDUFB10/NDUFB2/NDUFB3/NDUFB4/NDUFB7/NDUFB8/NDUFB9/NDUFC2/NDUFS3/NDUFS5/NDUFS6/NDUFS7/NDUFS8/NDUFV3	25
GO:0050136	MF	GO:0050136	NADH dehydrogenase (quinone) activity	25/1288	43/18368	1.99794e-18	3.57631e-16	3.27662e-16	NDUFA1/NDUFA12/NDUFA13/NDUFA2/NDUFA3/NDUFA4/NDUFA6/NDUFA7/NDUFA8/NDUFA9/NDUFB1/NDUFB10/NDUFB2/NDUFB3/NDUFB4/NDUFB7/NDUFB8/NDUFB9/NDUFC2/NDUFS3/NDUFS5/NDUFS6/NDUFS7/NDUFS8/NDUFV3	25
GO:0016655	MF	GO:0016655	oxidoreductase activity, acting on NAD(P)H, quinone or similar compound as acceptor	28/1288	57/18368	7.54322e-18	1.1252e-15	1.03091e-15	AIFM2/CBR4/NDUFA1/NDUFA12/NDUFA13/NDUFA2/NDUFA3/NDUFA4/NDUFA6/NDUFA7/NDUFA8/NDUFA9/NDUFB1/NDUFB10/NDUFB2/NDUFB3/NDUFB4/NDUFB7/NDUFB8/NDUFB9/NDUFC2/NDUFS3/NDUFS5/NDUFS6/NDUFS7/NDUFS8/NDUFV3/TP53I3	28
GO:0003954	MF	GO:0003954	NADH dehydrogenase activity	25/1288	45/18368	9.07885e-18	1.1608e-15	1.06352e-15	NDUFA1/NDUFA12/NDUFA13/NDUFA2/NDUFA3/NDUFA4/NDUFA6/NDUFA7/NDUFA8/NDUFA9/NDUFB1/NDUFB10/NDUFB2/NDUFB3/NDUFB4/NDUFB7/NDUFB8/NDUFB9/NDUFC2/NDUFS3/NDUFS5/NDUFS6/NDUFS7/NDUFS8/NDUFV3	25
GO:0009055	MF	GO:0009055	electron transfer activity	41/1288	126/18368	1.91756e-17	2.14527e-15	1.9655e-15	AIFM2/CIAPIN1/COX4I1/COX5A/COX5B/COX6A1/COX6B1/COX7A2/COX7B/COX8A/CYC1/ETFDH/FDX2/IDH3B/NDUFA1/NDUFA12/NDUFA13/NDUFA2/NDUFA3/NDUFA4/NDUFA6/NDUFA7/NDUFA8/NDUFA9/NDUFB1/NDUFB10/NDUFB2/NDUFB3/NDUFB4/NDUFB7/NDUFB8/NDUFB9/NDUFC2/NDUFS3/NDUFS5/NDUFS6/NDUFS7/NDUFS8/NDUFV3/UQCR10/UQCR11	41
GO:0019843	MF	GO:0019843	rRNA binding	29/1288	68/18368	2.38473e-16	2.37148e-14	2.17275e-14	EMG1/IMP3/IMP4/MRPL11/MRPL20/MRPS11/MRPS17/NOL12/NOP53/NPM1/RCC1L/RPL11/RPL12/RPL19/RPL23/RPL23A/RPL37/RPL5/RPL8/RPL9/RPLP0/RPS11/RPS13/RPS14/RPS18/RPS3/RPS4X/RPS5/RPS9	29
GO:0016651	MF	GO:0016651	oxidoreductase activity, acting on NAD(P)H	28/1288	88/18368	4.3872e-12	3.92655e-10	3.59751e-10	AIFM2/CBR4/NDUFA1/NDUFA12/NDUFA13/NDUFA2/NDUFA3/NDUFA4/NDUFA6/NDUFA7/NDUFA8/NDUFA9/NDUFB1/NDUFB10/NDUFB2/NDUFB3/NDUFB4/NDUFB7/NDUFB8/NDUFB9/NDUFC2/NDUFS3/NDUFS5/NDUFS6/NDUFS7/NDUFS8/NDUFV3/TP53I3	28
GO:0015399	MF	GO:0015399	primary active transmembrane transporter activity	41/1288	181/18368	1.40142e-11	1.14024e-09	1.04469e-09	ABCA8/ABCB8/ABCC9/ATP6V0E1/ATP6V1E1/ATP6V1F/COX4I1/COX5A/COX5B/COX6A1/COX6B1/COX7B/COX8A/CYB561D2/CYC1/NDUFA1/NDUFA12/NDUFA13/NDUFA2/NDUFA3/NDUFA4/NDUFA6/NDUFA7/NDUFA8/NDUFA9/NDUFB1/NDUFB10/NDUFB2/NDUFB3/NDUFB4/NDUFB7/NDUFB8/NDUFB9/NDUFC2/NDUFS3/NDUFS5/NDUFS6/NDUFS7/NDUFS8/NDUFV3/UQCR10	41
GO:0015078	MF	GO:0015078	proton transmembrane transporter activity	27/1288	130/18368	2.79017e-07	2.081e-05	1.90661e-05	ATP5F1C/ATP5F1D/ATP5F1E/ATP5MC1/ATP5MC2/ATP5ME/ATP5MF/ATP5MG/ATP5PO/ATP6V0B/ATP6V0E1/ATP6V1E1/ATP6V1F/COX4I1/COX5A/COX5B/COX6A1/COX6B1/COX7B/COX8A/CYC1/MFSD3/SLC25A3/SLC2A10/SLC9B2/TCIRG1/UQCR10	27
GO:0043021	MF	GO:0043021	ribonucleoprotein complex binding	29/1288	149/18368	4.37819e-07	3.01421e-05	2.76163e-05	BOP1/CD2BP2/CPEB3/EIF3K/EIF6/GTPBP6/MALSU1/NME1/NPM1/OXA1L/PPIH/PPP1CA/PQBP1/PRMT7/PRPF31/PRPF6/PYM1/RACK1/RPLP1/RPSA/SEC61B/SNRPB/SNRPB2/SNRPD1/SNRPD2/SNRPG/SRP19/TIMM50/TMEM147	29
GO:0022804	MF	GO:0022804	active transmembrane transporter activity	54/1288	406/18368	4.11538e-06	0.00026309	0.000241044	ABCA8/ABCB8/ABCC9/ATP6V0E1/ATP6V1E1/ATP6V1F/COX4I1/COX5A/COX5B/COX6A1/COX6B1/COX7B/COX8A/CYB561D2/CYC1/MFSD3/NDUFA1/NDUFA12/NDUFA13/NDUFA2/NDUFA3/NDUFA4/NDUFA6/NDUFA7/NDUFA8/NDUFA9/NDUFB1/NDUFB10/NDUFB2/NDUFB3/NDUFB4/NDUFB7/NDUFB8/NDUFB9/NDUFC2/NDUFS3/NDUFS5/NDUFS6/NDUFS7/NDUFS8/NDUFV3/SLC12A9/SLC25A3/SLC25A6/SLC2A10/SLC35C2/SLC35D1/SLC38A4/SLC39A14/SLC6A8/SLC9B2/SLCO1B1/SLCO2B1/UQCR10	54
GO:0048027	MF	GO:0048027	mRNA 5'-UTR binding	10/1288	27/18368	7.76279e-06	0.00046318	0.000424366	MRPS11/RPL26/RPL41/RPL5/RPS13/RPS14/RPS3A/RPS7/RSL1D1/SHMT1	10
GO:0016853	MF	GO:0016853	isomerase activity	27/1288	158/18368	1.39226e-05	0.000778795	0.000713533	AIP/CRELD2/FKBP1A/FKBP2/FKBP4/FKBP8/GNE/GPI/MMUT/NAXE/PBLD/PDIA3/PIN4/PPIA/PPIB/PPIE/PPIH/PTGES2/PTPA/PUS1/PUSL1/RPUSD1/RPUSD2/RPUSD3/THAP4/TOP1MT/TPI1	27
GO:0003755	MF	GO:0003755	peptidyl-prolyl cis-trans isomerase activity	11/1288	38/18368	3.97798e-05	0.00209429	0.00191879	AIP/FKBP1A/FKBP2/FKBP4/FKBP8/PIN4/PPIA/PPIB/PPIE/PPIH/PTPA	11
GO:0030515	MF	GO:0030515	snoRNA binding	10/1288	32/18368	4.29653e-05	0.00213633	0.00195731	GAR1/IMP3/IMP4/NHP2/NOP10/NOP56/NUDT1/NUDT16L1/RRP9/TBL3	10
GO:0051536	MF	GO:0051536	iron-sulfur cluster binding	15/1288	68/18368	5.821e-05	0.0026049	0.00238661	BOLA2B/CDK5RAP1/CIAO3/CIAPIN1/CISD3/ERCC2/ETFDH/FDX2/ISCA2/NDUFS7/NDUFS8/NFU1/NUBP2/RPS3/XDH	15
GO:0051540	MF	GO:0051540	metal cluster binding	15/1288	68/18368	5.821e-05	0.0026049	0.00238661	BOLA2B/CDK5RAP1/CIAO3/CIAPIN1/CISD3/ERCC2/ETFDH/FDX2/ISCA2/NDUFS7/NDUFS8/NFU1/NUBP2/RPS3/XDH	15
GO:0055106	MF	GO:0055106	ubiquitin-protein transferase regulator activity	8/1288	22/18368	7.5167e-05	0.00318508	0.00291817	AUP1/RPL11/RPL23/RPL37/RPL5/RPS15/RPS20/RPS7	8
GO:0140098	MF	GO:0140098	catalytic activity, acting on RNA	48/1288	386/18368	7.82924e-05	0.00318508	0.00291817	BUD23/CARS2/DDX41/DDX49/DDX51/DDX56/DUS2/EMG1/ERI3/EXOSC4/EXOSC5/EXOSC7/FBL/GARS1/HARS1/KARS1/MEPCE/METTL1/METTL5/NSUN5/POLR1D/POLR2G/POLR2H/POLR2I/POLR2J/POLR2K/POLR2L/POLR3K/POP4/POP5/POP7/PTRH2/PTRHD1/PUS1/QARS1/RARS1/RNASET2/RPP30/SARS1/SARS2/SEPSECS/SUPV3L1/TRMT61A/TRPT1/TSEN34/TUT1/WDR4/YBEY	48
GO:0046933	MF	GO:0046933	proton-transporting ATP synthase activity, rotational mechanism	7/1288	17/18368	8.53076e-05	0.00320535	0.00293674	ATP5F1C/ATP5F1D/ATP5F1E/ATP5ME/ATP5MF/ATP5MG/ATP5PO	7
GO:0016859	MF	GO:0016859	cis-trans isomerase activity	11/1288	41/18368	8.59534e-05	0.00320535	0.00293674	AIP/FKBP1A/FKBP2/FKBP4/FKBP8/PIN4/PPIA/PPIB/PPIE/PPIH/PTPA	11
GO:0051082	MF	GO:0051082	unfolded protein binding	21/1288	122/18368	0.000108989	0.00390182	0.00357485	AIP/CALR/CCT3/CCT7/CLPX/DNAJB2/HSPE1/NACA/NACA2/NPM1/NUDC/PDRG1/PET100/PFDN2/PFDN4/PFDN5/PPIA/PPIB/RUVBL2/TTC1/TUBB4B	21
GO:0031386	MF	GO:0031386	protein tag	6/1288	13/18368	0.000131247	0.00451791	0.00413931	NEDD8/RPS27A/SUMO1/UBA52/UBL5/URM1	6
GO:0140101	MF	GO:0140101	catalytic activity, acting on a tRNA	21/1288	124/18368	0.000138352	0.0045861	0.00420179	CARS2/DUS2/GARS1/HARS1/KARS1/METTL1/POP4/POP5/POP7/PTRH2/PTRHD1/PUS1/QARS1/RARS1/RPP30/SARS1/SARS2/SEPSECS/TRPT1/TSEN34/WDR4	21
GO:0004129	MF	GO:0004129	cytochrome-c oxidase activity	7/1288	19/18368	0.00019514	0.0062375	0.0057148	COX4I1/COX5A/COX5B/COX6A1/COX6B1/COX7B/COX8A	7
GO:0008135	MF	GO:0008135	translation factor activity, RNA binding	16/1288	84/18368	0.000211465	0.00644591	0.00590575	CPEB3/EEF1B2/EEF1D/EEF1G/EIF2B4/EIF2S2/EIF3B/EIF3F/EIF3H/EIF3I/EIF3K/EIF3M/EIF4E2/EIF5B/EIF6/TUFM	16
GO:0004298	MF	GO:0004298	threonine-type endopeptidase activity	6/1288	14/18368	0.000216064	0.00644591	0.00590575	PSMA4/PSMB2/PSMB3/PSMB4/PSMB5/PSMB7	6
GO:0016675	MF	GO:0016675	oxidoreductase activity, acting on a heme group of donors	7/1288	20/18368	0.000282119	0.00814504	0.00746249	COX4I1/COX5A/COX5B/COX6A1/COX6B1/COX7B/COX8A	7
GO:0045182	MF	GO:0045182	translation regulator activity	22/1288	140/18368	0.000294692	0.00824216	0.00755147	CPEB3/EEF1B2/EEF1D/EEF1G/EIF2B4/EIF2S2/EIF3B/EIF3F/EIF3H/EIF3I/EIF3K/EIF3M/EIF4E2/EIF4EBP1/EIF5B/EIF6/RPL10/RPL22/RPS14/RPS9/SHMT1/TUFM	22
GO:0004857	MF	GO:0004857	enzyme inhibitor activity	14/1288	70/18368	0.000305322	0.0082807	0.00758678	ANXA2/DYNLL1/HSPBP1/OAZ1/RNH1/RPL11/RPL23/RPL37/RPL5/RPS15/RPS20/RPS7/TMBIM6/UGT1A1	14
GO:0051539	MF	GO:0051539	4 iron, 4 sulfur cluster binding	10/1288	42/18368	0.000515074	0.0135586	0.0124224	CDK5RAP1/CIAO3/CIAPIN1/ERCC2/ETFDH/ISCA2/NDUFS7/NDUFS8/NFU1/NUBP2	10
GO:0140678	MF	GO:0140678	molecular function inhibitor activity	20/1288	128/18368	0.000586868	0.015007	0.0137495	ANXA2/COMMD1/DDIT3/DYNLL1/ENSA/HSPBP1/OAZ1/PHPT1/RACK1/RNH1/RPL11/RPL23/RPL37/RPL5/RPS15/RPS20/RPS7/SLC30A1/TMBIM6/UGT1A1	20
GO:0003743	MF	GO:0003743	translation initiation factor activity	11/1288	51/18368	0.000678451	0.016867	0.0154536	EIF2B4/EIF2S2/EIF3B/EIF3F/EIF3H/EIF3I/EIF3K/EIF3M/EIF4E2/EIF5B/EIF6	11
GO:0017069	MF	GO:0017069	snRNA binding	11/1288	53/18368	0.000954527	0.0230892	0.0211544	LSM10/LSM3/LSM4/LSM7/LSM8/MEPCE/PRPF31/SNRNP35/SNRPA/SNRPB2/TUT1	11
GO:0015252	MF	GO:0015252	proton channel activity	7/1288	24/18368	0.000982987	0.0231519	0.0212118	ATP5F1C/ATP5F1D/ATP5F1E/ATP5ME/ATP5MF/ATP5MG/ATP5PO	7
GO:0009982	MF	GO:0009982	pseudouridine synthase activity	5/1288	13/18368	0.00134467	0.0302149	0.0276829	PUS1/PUSL1/RPUSD1/RPUSD2/RPUSD3	5
GO:0090079	MF	GO:0090079	translation regulator activity, nucleic acid binding	17/1288	108/18368	0.00135039	0.0302149	0.0276829	CPEB3/EEF1B2/EEF1D/EEF1G/EIF2B4/EIF2S2/EIF3B/EIF3F/EIF3H/EIF3I/EIF3K/EIF3M/EIF4E2/EIF5B/EIF6/SHMT1/TUFM	17
GO:0031369	MF	GO:0031369	translation initiation factor binding	8/1288	33/18368	0.00163408	0.0356708	0.0326816	EIF2B4/EIF2S2/EIF3B/EIF3F/EIF3M/EIF4EBP1/POLR2G/RPS24	8
GO:0001091	MF	GO:0001091	RNA polymerase II general transcription initiation factor binding	6/1288	20/18368	0.00193631	0.0410384	0.0375994	DRAP1/EDF1/ERCC1/ESR1/FBL/RUVBL2	6
GO:0032977	MF	GO:0032977	membrane insertase activity	5/1288	14/18368	0.00197168	0.0410384	0.0375994	EMC8/EMC9/OXA1L/TIMM10/TIMM9	5
GO:0016779	MF	GO:0016779	nucleotidyltransferase activity	19/1288	132/18368	0.00214495	0.0436303	0.0399741	CHRAC1/CTU1/CTU2/FLAD1/GMPPA/KARS1/NANS/PAPSS2/POLE4/POLL/POLR1D/POLR2G/POLR2H/POLR2I/POLR2J/POLR2K/POLR2L/POLR3K/TUT1	19
GO:0016741	MF	GO:0016741	transferase activity, transferring one-carbon groups	28/1288	225/18368	0.00223334	0.0444186	0.0406963	ANTKMT/ATIC/BUD23/CIAPIN1/COMTD1/CSKMT/DPH5/ECE2/EMG1/FBL/LCMT1/MEPCE/METTL1/METTL22/METTL5/NDUFAF5/NSUN5/NTMT1/PRMT1/PRMT7/RRP8/SHMT1/SMYD3/SPOUT1/TRMT112/TRMT61A/WDR4/WDR5	28
