# Supplementary material for: Pan-cancer analysis of ARFs family and ARF5 promoted the progression of hepatocellular carcinoma
Source: Heliyon. 2024 Apr 6;10(7):e29099. doi: 10.1016/j.heliyon.2024.e29099 (PMC11015141; doi:10.1016/j.heliyon.2024.e29099)
Supplement: Multimedia component 9 [file mmc9.xlsx]

## Sheet: KEGG
Table S5. KEGG pathway enrichment analysis
	ID	Description	GeneRatio	BgRatio	pvalue	p.adjust	qvalue	geneID	Count
1	hsa03010	Ribosome	107/646	158/8142	9.33285e-82	2.82785e-79	2.63285e-79	2197/65003/6182/28998/29088/63875/55052/219927/29093/6150/79590/51264/10573/9553/64979/64963/6183/64960/51021/51373/51116/54460/64969/64965/6134/4736/6135/6136/6137/23521/9045/6138/6139/6141/6142/6143/6144/6146/200916/9349/6147/6152/6154/51121/6155/6157/6158/6159/6122/6156/6160/6161/6164/11224/6165/25873/6173/100529097/6166/6167/6168/6169/6170/6124/6171/6125/6128/6129/6130/6132/6133/6175/6176/618…	107
2	hsa05171	Coronavirus disease - COVID-19	92/646	232/8142	1.2402e-42	1.8789e-40	1.74933e-40	715/716/2197/3661/5595/5648/4793/5295/5296/6134/4736/6135/6136/6137/23521/9045/6138/6139/6141/6142/6143/6144/6146/200916/9349/6147/6152/6154/51121/6155/6157/6158/6159/6122/6156/6160/6161/6164/11224/6165/25873/6173/100529097/6166/6167/6168/6169/6170/6124/6171/6125/6128/6129/6130/6132/6133/6175/6176/6181/6204/6205/6206/6207/6208/6209/6210/6217/6218/6222/6223/6187/6224/6227/6228/6229/6230/6231/6232/…	92
3	hsa00190	Oxidative phosphorylation	57/646	134/8142	1.93783e-28	1.95721e-26	1.82224e-26	509/513/514/516/517/521/9551/10632/539/533/8992/529/9296/10063/1327/9377/1329/1337/1340/1345/1347/1349/1350/1351/1537/4694/126328/55967/51079/4695/4696/4697/56901/4700/4701/4702/4704/4707/4716/54539/4708/4709/4710/4713/4714/4715/4718/4722/4725/4726/374291/4728/4731/10312/29796/10975/7381	57
4	hsa05016	Huntington disease	83/646	306/8142	6.56548e-25	4.97335e-23	4.63039e-23	10121/11047/1173/1175/60673/509/513/514/516/517/539/581/1211/1212/1327/9377/1329/1337/1340/1345/1347/1349/1350/1351/10488/1537/11258/4694/126328/55967/51079/4695/4696/4697/56901/4700/4701/4702/4704/4707/4716/54539/4708/4709/4710/4713/4714/4715/4718/4722/4725/4726/374291/4728/4731/5436/5437/5438/5439/5440/5441/5683/5685/5688/5690/5691/5692/5693/5695/5701/5702/5704/5719/5710/5714/5715/7979/293/1038…	83
5	hsa05012	Parkinson disease	76/646	266/8142	2.16765e-24	1.3136e-22	1.22301e-22	11047/468/509/513/514/516/517/539/581/1327/9377/1329/1337/1340/1345/1347/1349/1350/1351/1537/1649/1843/4694/126328/55967/51079/4695/4696/4697/56901/4700/4701/4702/4704/4707/4716/54539/4708/4709/4710/4713/4714/4715/4718/4722/4725/4726/374291/4728/4731/11315/5683/5685/5688/5690/5691/5692/5693/5695/5701/5702/5704/5719/5710/5714/5715/6233/7979/293/23516/10383/7295/7311/29796/10975/7381	76
6	hsa05020	Prion disease	76/646	273/8142	1.30744e-23	6.60259e-22	6.14727e-22	11047/468/509/513/514/516/517/539/572/581/1327/9377/1329/1337/1340/1345/1347/1349/1350/1351/10488/1537/1649/5595/4694/126328/55967/51079/4695/4696/4697/56901/4700/4701/4702/4704/4707/4716/54539/4708/4709/4710/4713/4714/4715/4718/4722/4725/4726/374291/4728/4731/5295/5296/5683/5685/5688/5690/5691/5692/5693/5695/5701/5702/5704/5719/5710/5714/5715/5879/7979/293/10383/29796/10975/7381	76
7	hsa04714	Thermogenesis	67/646	232/8142	7.42083e-22	3.21216e-20	2.99065e-20	2180/60/84335/509/513/514/516/517/521/9551/10632/539/51287/388753/84987/10063/1327/9377/1329/1337/1340/1345/1347/1349/1350/1351/1376/10488/1537/3265/64223/4694/126328/55967/51079/4695/4696/4697/56901/4700/4701/4702/4704/91942/25915/79133/284184/4707/4716/54539/4708/4709/4710/4713/4714/4715/4718/4722/4725/4726/374291/4728/4731/6194/29796/10975/7381	67
8	hsa05014	Amyotrophic lateral sclerosis	82/646	364/8142	5.30546e-19	2.00944e-17	1.87087e-17	60/10121/11047/10189/311/468/60673/509/513/514/516/517/539/572/581/637/1327/9377/1329/1337/1340/1345/1347/1349/1350/1351/1537/11258/1649/4694/126328/55967/51079/4695/4696/4697/56901/4700/4701/4702/4704/4707/4716/54539/4708/4709/4710/4713/4714/4715/4718/4722/4725/4726/374291/4728/4731/29107/5683/5685/5688/5690/5691/5692/5693/5695/5701/5702/5704/5719/5710/5714/5715/5879/6396/7979/10452/10383/29796/…	82
9	hsa05415	Diabetic cardiomyopathy	57/646	203/8142	4.3864e-18	1.47675e-16	1.37492e-16	509/513/514/516/517/539/1327/9377/1329/1337/1340/1345/1347/1349/1350/1351/1376/1537/2597/4694/126328/55967/51079/4695/4696/4697/56901/4700/4701/4702/4704/4707/4716/54539/4708/4709/4710/4713/4714/4715/4718/4722/4725/4726/374291/4728/4731/5166/5295/5296/5499/5524/5879/293/29796/10975/7381	57
10	hsa04932	Non-alcoholic fatty liver disease	49/646	155/8142	4.93693e-18	1.49589e-16	1.39273e-16	468/581/637/1327/9377/1329/1337/1340/1345/1347/1349/1350/1351/1537/1649/4694/126328/55967/51079/4695/4696/4697/56901/4700/4701/4702/4704/4707/4716/54539/4708/4709/4710/4713/4714/4715/4718/4722/4725/4726/374291/4728/4731/5295/5296/5879/29796/10975/7381	49
11	hsa05010	Alzheimer disease	81/646	384/8142	5.87596e-17	1.61856e-15	1.50694e-15	11047/468/60673/509/513/514/516/517/539/572/637/1020/1327/9377/1329/1337/1340/1345/1347/1349/1350/1351/1537/1649/2597/3265/5595/4694/126328/55967/51079/4695/4696/4697/56901/4700/4701/4702/4704/4707/4716/54539/4708/4709/4710/4713/4714/4715/4718/4722/4725/4726/374291/4728/4731/5295/5296/55851/5683/5685/5688/5690/5691/5692/5693/5695/5701/5702/5704/5719/5710/5714/5715/7979/293/23516/10383/29796/10975…	81
12	hsa05208	Chemical carcinogenesis - reactive oxygen species	56/646	223/8142	2.08058e-15	5.25346e-14	4.89119e-14	509/513/514/516/517/539/572/1327/9377/1329/1337/1340/1345/1347/1349/1350/1351/1537/3265/5595/4259/4694/126328/55967/51079/4695/4696/4697/56901/4700/4701/4702/4704/4707/4716/54539/4708/4709/4710/4713/4714/4715/4718/4722/4725/4726/374291/4728/4731/5295/5296/5879/293/29796/10975/7381	56
13	hsa05022	Pathways of neurodegeneration - multiple diseases	84/646	476/8142	7.4708e-13	1.74127e-11	1.62119e-11	10121/11047/468/60673/509/513/514/516/517/539/572/581/637/1020/1327/9377/1329/1337/1340/1345/1347/1349/1350/1351/1537/11258/1649/3265/5595/4694/126328/55967/51079/4695/4696/4697/56901/4700/4701/4702/4704/4707/4716/54539/4708/4709/4710/4713/4714/4715/4718/4722/4725/4726/374291/4728/4731/11315/5683/5685/5688/5690/5691/5692/5693/5695/5701/5702/5704/5719/5710/5714/5715/5879/6233/7979/293/10452/10383/…	84
14	hsa03050	Proteasome	20/646	46/8142	5.75346e-11	1.24521e-09	1.15934e-09	11047/51371/5683/5685/5688/5690/5691/5692/5693/5695/5701/5702/5704/5719/5710/5714/5715/5721/9491/7979	20
15	hsa04723	Retrograde endocannabinoid signaling	33/646	148/8142	3.46269e-08	6.99464e-07	6.51229e-07	221955/2775/2783/2787/5595/4694/126328/55967/51079/4695/4696/4697/56901/4700/4701/4702/4704/4707/4716/54539/4708/4709/4710/4713/4714/4715/4718/4722/4725/4726/374291/4728/4731	33
16	hsa03040	Spliceosome	30/646	147/8142	1.10649e-06	2.09541e-05	1.95091e-05	10189/8896/151903/51503/57461/27258/25804/23658/51690/51691/10450/10465/10084/26121/24148/22827/6100/9092/51639/6626/6628/6629/6632/6633/6635/6636/6637/25949/10907/199746	30
17	hsa05017	Spinocerebellar ataxia	23/646	143/8142	0.000819622	0.0146086	0.0136012	11047/60673/10528/5295/5296/5683/5685/5688/5690/5691/5692/5693/5695/5701/5702/5704/5719/5710/5714/5715/7979/293/26100	23
18	hsa01232	Nucleotide metabolism	16/646	85/8142	0.000912113	0.0153539	0.0142951	102157402/353/79077/1716/1841/957/2987/3615/3704/4830/4832/30833/84284/83549/7378/7498	16
19	hsa03060	Protein export	7/646	23/8142	0.00152226	0.024276	0.0226019	196294/5018/10952/23480/6727/6728/58477	7
20	hsa03008	Ribosome biogenesis in eukaryotes	18/646	109/8142	0.00216412	0.0327865	0.0305255	102157402/3692/10436/2091/54433/55272/92856/55651/55505/10528/29107/10775/51367/10248/138716/10556/27341/10607	18
