# Supplementary material for: Pan-cancer analysis of ARFs family and ARF5 promoted the progression of hepatocellular carcinoma
Source: Heliyon. 2024 Apr 6;10(7):e29099. doi: 10.1016/j.heliyon.2024.e29099 (PMC11015141; doi:10.1016/j.heliyon.2024.e29099)
Supplement: Multimedia component 10 [file mmc10.xlsx]

## Sheet: Sheet1
Table S6. ceRNAs positively correlated with ARF5 expression and targeted with miR-29.
ceRNAs SYMBOL	miRNA
SNHG11	miR-29abcd
CASC2	miR-29abcd
LINC00174	miR-29abcd
RP11-151N17.2.1	miR-29abcd
WDFY3-AS2	miR-29abcd
RP11-429J17.2.1	miR-29abcd
AP001062.7.1	miR-29abcd
RP11-58B17.1.1	miR-29abcd
RP4-694B14.5.1	miR-29abcd
LOC678655.1	miR-29abcd
RP11-43F13.3.1	miR-29abcd
AC019048.1.1	miR-29abcd
AC009948.5.1	miR-29abcd
PRKAR2A-AS1	miR-29abcd
TMEM72-AS1	miR-29abcd
RP11-3B12.1.1	miR-29abcd
CTD-2228K2.7.1	miR-29abcd
TRAPPC12-AS1	miR-29abcd
LINC00113	miR-29abcd
RP11-325F22.5.1	miR-29abcd
AP001626.1.1	miR-29abcd
BOLA3-AS1	miR-29abcd
LINC00256B	miR-29abcd
AC004603.4.1	miR-29abcd
AC009961.3.1	miR-29abcd
RP1-1J6.2.1	miR-29abcd
RP11-38J22.3.1	miR-29abcd
RP11-536C5.7.1	miR-29abcd
RP3-508I15.9.1	miR-29abcd
AC091729.9.1	miR-29abcd
RP11-227H15.4.1	miR-29abcd
RP11-423C15.3.1	miR-29abcd
RP11-398K22.12.1	miR-29abcd
RP4-792G4.2.1	miR-29abcd
HCG18	miR-29abcd
GHRLOS2	miR-29abcd
RP11-723O4.2.1	miR-29abcd
AP000696.2.1	miR-29abcd
LINC00256A	miR-29abcd
AC004895.4.1	miR-29abcd
RP11-398F12.1.1	miR-29abcd
AF064860.7.1	miR-29abcd
RP11-4C20.3.1	miR-29abcd
SNHG7	miR-29abcd
RP11-384P7.6.1	miR-29abcd
AC074117.10.1	miR-29abcd
RP11-353M9.1.1	miR-29abcd
GAS5	miR-29abcd
LINC00338	miR-29abcd
RP5-1187M17.7.1	miR-29abcd
AC011747.4.1	miR-29abcd
RP11-125B21.2.1	miR-29abcd
AC107081.5.1	miR-29abcd
RP4-742J24.2.1	miR-29abcd
AC006547.13.1	miR-29abcd
RP5-1063M23.2.1	miR-29abcd
AC010987.6.1	miR-29abcd
PRMT5-AS1	miR-29abcd
RP11-298E9.3.1	miR-29abcd
AC002066.1.1	miR-29abcd
AC009133.14.1	miR-29abcd
GCFC1-AS1	miR-29abcd
MYLK-AS1	miR-29abcd
RP5-890O3.9.1	miR-29abcd
AC093627.10.1	miR-29abcd
HOXA11-AS1	miR-29abcd
AC069513.3.1	miR-29abcd
AP001432.14.1	miR-29abcd
AC073130.3.1	miR-29abcd
RP11-446H18.3.1	miR-29abcd
CTA-211A9.5.1	miR-29abcd
LIFR-AS1	miR-29abcd
RP11-320N21.1.1	miR-29abcd
CTB-157D17.1.1	miR-29abcd
RP11-15B17.1.1	miR-29abcd
CTB-12A17.1.1	miR-29abcd
RP11-551L14.5.1	miR-29abcd
CTC-774J1.2.1	miR-29abcd
RP11-1094H24.4.1	miR-29abcd
RP11-877E17.2.1	miR-29abcd
CTD-2382E5.1.1	miR-29abcd
SNHG10	miR-29abcd
RP11-727A23.5.1	miR-29abcd
RP11-348A11.4.1	miR-29abcd
RP11-1277A3.1.1	miR-29abcd
RP11-358M11.2.1	miR-29abcd
RP11-453E17.1.1	miR-29abcd
CTD-2313N18.5.1	miR-29abcd
RP11-1079K10.3.1	miR-29abcd
RP11-480D4.2.1	miR-29abcd
C4orf10	miR-29abcd
RP11-677M14.3.1	miR-29abcd
RP11-1391J7.1.1	miR-29abcd
RP1-80B9.2.1	miR-29abcd
RP11-792D21.2.1	miR-29abcd
RP1-170O19.2.1	miR-29abcd
RP11-728F11.3.1	miR-29abcd
CTD-2337I7.1.1	miR-29abcd
C6orf3.1	miR-29abcd
RP1-278C19.3.1	miR-29abcd
DENND5B-AS1	miR-29abcd
RP11-881M11.4.1	miR-29abcd
RP11-320M2.1.1	miR-29abcd
RP11-349A22.5.1	miR-29abcd
RP3-416H24.1.1	miR-29abcd
RP11-488C13.5.1	miR-29abcd
RP11-161H23.9.1	miR-29abcd
AC068831.6.1	miR-29abcd
RP11-84C10.4.1	miR-29abcd
RP11-661P17.1.1	miR-29abcd
RP11-618G20.2.1	miR-29abcd
RP11-477I4.3.1	miR-29abcd
CTD-2292M16.2.1	miR-29abcd
RP11-122D10.1.1	miR-29abcd
RP11-307C19.2.1	miR-29abcd
CTD-2650P22.1.1	miR-29abcd
AC074212.5.1	miR-29abcd
RP11-138H8.6.1	miR-29abcd
RP11-2E11.5.1	miR-29abcd
RP11-708J19.1.1	miR-29abcd
RP11-55K13.1.1	miR-29abcd
RP11-728K20.2.1	miR-29abcd
CTD-2541J13.1.1	miR-29abcd
RP5-1142A6.3.1	miR-29abcd
RP11-982M15.8.1	miR-29abcd
RP11-27M15.1.1	miR-29abcd
RP11-7K24.3.1	miR-29abcd
RP11-819C21.1.1	miR-29abcd
RP11-795F19.1.1	miR-29abcd
RP4-798A10.7.1	miR-29abcd
RP11-37C7.3.1	miR-29abcd
RP11-1007O24.2.1	miR-29abcd
RP11-452L6.1.1	miR-29abcd
LA16c-358B7.3.1	miR-29abcd
RP13-467H17.1.1	miR-29abcd
DYX1C1-CCPG1.1	miR-29abcd
RP1-118J21.25.1	miR-29abcd
ARF5	miR-29abcd
